# Supplementary material for: The Molecular Mechanism Underlying Pro-apoptotic Role of Hemocytes Specific Transcriptional Factor Lhx9 in Crassostrea hongkongensis
Source: Front Physiol. 2018 May 28;9:612. doi: 10.3389/fphys.2018.00612 (PMC5985316; doi:10.3389/fphys.2018.00612)
Supplement: DATA SHEET S1 — List of the FPKM value of C. hongkongensis genes. [file Data_Sheet_1.XLS]

gene_id	dsEGFP_1_FPKM	dsEGFP_2_FPKM	dsChLhx9_1_FPKM	dsChLhx_2_FPKM
Unigene0027020	35600.71	39198.89	39881.3	40387.29
Unigene0032829	18618.14	20605.25	27148.6	27036.68
Unigene0015616	5436.52	5292.49	5614.47	5225.51
Unigene0017434	5055.03	4652.2	5652.61	5084.51
Unigene0004860	4484.05	1396.18	10928	8135
Unigene0007667	3806.36	5150.38	2933.79	1218.73
Unigene0029395	3586.65	2529.39	3587.57	5223.81
Unigene0016062	3579.51	3577.03	3534.71	3231.78
Unigene0004859	3523.47	1447.99	9850.63	7966.94
Unigene0029021	3520.1	2369.05	5691.59	6949.59
Unigene0008230	3343.79	5327.99	8308.38	5278.05
Unigene0025208	3095.67	3126.15	4566.87	3688.96
Unigene0020971	2967.67	2164.3	2993.08	3621.26
Unigene0022634	2772.29	2702.85	2272.26	2136.54
Unigene0029696	2658.16	2769.85	2719.14	2028.22
Unigene0012966	2476.49	2288.25	2169.72	2311.81
Unigene0000652	2466.85	1994.73	2143.38	3094.5
Unigene0030105	2448.64	1852.31	2224.83	2157.19
Unigene0007746	2436.01	2479.18	2643.24	2597.84
Unigene0000339	2416.82	2156.66	1886.25	1750.03
Unigene0030527	2342.13	1967.03	1928.95	2122.15
Unigene0004861	2267.46	347.65	3812.84	3886.54
Unigene0027810	2182.14	1729.83	2043.15	1882.82
Unigene0002287	2178.43	1484.53	780.42	627.6
Unigene0020172	2174.7	2577.01	2921.78	3053.18
Unigene0004152	2113.21	1526.07	2902.64	2689.86
Unigene0012626	2099.54	2041.55	2078.45	2120.43
Unigene0007669	1982.73	3070.92	1628.93	749.56
Unigene0027043	1939.36	1802.72	1955.32	1874.97
Unigene0026834	1932.55	1719.42	1617.11	1835.69
Unigene0009838	1826.13	978.4	2129.47	2016.75
Unigene0032284	1785.02	1221.87	1519.74	1355.3
Unigene0000337	1776.71	916.45	1064.97	970.65
Unigene0024409	1771.8	1187.9	1539.85	2027.15
Unigene0022431	1770.62	1442.5	1948.92	1814.55
Unigene0004506	1767.42	1682.11	1402.94	1576.47
Unigene0030177	1751.65	1642.55	1798.23	1791.08
Unigene0028560	1737.03	1759.76	2097.51	2005.68
Unigene0030457	1730.75	411.93	1976.95	1656.06
Unigene0029748	1728.21	1524.07	1618.3	1682.33
Unigene0010319	1668.71	1733.92	1785.25	1513.6
Unigene0022651	1660.63	1366.59	2248.37	2225.65
Unigene0024194	1639.36	1529.16	1759.96	1630.93
Unigene0000338	1637.51	1063.99	986.77	1245.55
Unigene0029806	1630.92	1754.32	1615.97	1713.91
Unigene0021646	1630.71	1636.3	1568.36	1465.86
Unigene0024415	1616.29	1332.08	1565.33	1456.45
Unigene0021995	1606.64	1344.03	1599.51	1321.23
Unigene0029258	1601.06	1326.95	1360.53	1822.37
Unigene0025568	1571.64	1454.58	1415.7	1444.53
Unigene0029187	1534.79	588.35	1520.72	967.43
Unigene0023147	1530.31	1362.52	1541.23	1308.7
Unigene0002538	1516.3	898.25	1488.57	1811.58
Unigene0033267	1515.76	1471.93	1359.92	1311.09
Unigene0027990	1512.87	1414.77	1659.53	1754.29
Unigene0030549	1507.33	1104.34	1431.59	1460.58
Unigene0025245	1501.78	3419.19	1588.67	518.29
Unigene0033232	1489.7	1451.9	680.17	540.72
Unigene0024397	1463.25	1378.28	1284.85	1438.35
Unigene0026465	1460.69	1501.78	1525.45	1496.53
Unigene0027238	1447.44	1372.3	1308.99	1511.16
Unigene0033199	1439.61	1000.38	1869.84	1906.68
Unigene0026316	1417.84	1311.22	1340.6	1070.19
Unigene0029690	1400.86	1214.15	1200.37	1634.37
Unigene0027884	1397.71	1213.98	1211.76	1475.44
Unigene0027934	1396.27	1144.54	1197.61	1646.73
Unigene0024740	1385.71	1215.74	1366.05	1305.93
Unigene0004117	1365.96	1309.17	1317.26	1234.87
Unigene0020943	1359.56	1432.22	956	1108.93
Unigene0032025	1351.62	1206.59	1178.4	1361.22
Unigene0027306	1322.17	1076.26	1220.72	1262.8
Unigene0026910	1291.61	1330.09	1130.97	1157.64
Unigene0027525	1256.15	1153.85	1261.87	1236.11
Unigene0025676	1234.86	916.38	1069.01	1282.27
Unigene0024204	1234.06	1208.07	1947.11	1975.48
Unigene0029880	1221.42	1157.19	1128.88	1464.72
Unigene0025418	1220.03	1060.75	1267.63	1225.8
Unigene0024634	1203.28	175.51	976.97	1743.84
Unigene0026308	1195.65	1451.02	852.26	408.28
Unigene0020829	1191.42	1148.1	1216.34	1283.45
Unigene0011377	1178.69	1820.83	2745.09	2669.35
Unigene0030303	1169.46	904.93	898.94	900.46
Unigene0010317	1160.22	1038.78	1086.8	909.39
Unigene0033363	1159.88	858.55	1094.76	879.51
Unigene0032221	1141.27	964.07	1326.77	960.78
Unigene0005496	1129.84	1064.62	1028.04	848.64
Unigene0002284	1125.44	1008.22	1341.9	1460.68
Unigene0005927	1118.25	548.95	586.01	567.98
Unigene0020477	1105.23	887.65	1019.99	938.9
Unigene0029029	1098.05	843.52	959.82	962.48
Unigene0020177	1097.72	968.06	1067.69	1094.5
Unigene0029923	1096.41	939.39	1069.26	1020.85
Unigene0027913	1089.74	935.67	1005.03	1016.68
Unigene0003004	1087.24	827.06	586.85	535.07
Unigene0002385	1079.99	899.89	1260.17	1200.65
Unigene0013372	1076.8	1064.19	1018.01	1097.72
Unigene0014713	1067.54	548.83	1149.18	1302.08
Unigene0022647	1065.1	415.09	475.09	642.56
Unigene0005318	1063.79	3632.01	2209.91	1099.13
Unigene0013431	1056.05	923.15	984.6	895.6
Unigene0018923	1050.79	1051.81	1201.78	1035.21
Unigene0012627	1049.13	1020.4	987.91	787.71
Unigene0002539	1042.31	580.39	958.21	1082.6
Unigene0009840	1030.52	567.08	1295.01	1356.95
Unigene0022839	1024.66	963.02	1040.52	1087.58
Unigene0030586	1020.37	835.9	1092.62	809.57
Unigene0033117	996.03	893.41	968.63	1029.15
Unigene0011375	992.1	1703.3	2408.74	2529.84
Unigene0029502	987.77	819.56	882.24	977.26
Unigene0004116	981.04	888.91	1104.58	1123.23
Unigene0030400	973.28	870.67	982.49	1036.75
Unigene0032278	972.98	751.15	1373.34	1098.09
Unigene0030451	966.29	1006.52	966.2	809.31
Unigene0005317	960.94	3707.38	2287.06	1354.33
Unigene0003003	959.34	640.49	434.73	454.56
Unigene0024109	957.03	1105.79	1023.76	954.14
Unigene0014919	953.13	989.14	1119.34	903.37
Unigene0000653	943.03	853.78	841.96	1179.92
Unigene0003988	934.55	869.18	802.93	1046.57
Unigene0008522	926.03	857.13	829.71	773.33
Unigene0024497	923.52	850.11	858.61	910.58
Unigene0021762	915.75	959.17	927.63	956.35
Unigene0029330	913.59	774.69	869.2	804.09
Unigene0033197	903.69	460.7	633.11	209.15
Unigene0026633	901.46	721.39	889.07	904.86
Unigene0030652	894.15	552.26	606.03	746.51
Unigene0025604	890.66	917.15	964.36	883.2
Unigene0005547	880.99	1096.29	1094.35	1124.69
Unigene0024473	874.3	777.74	841.29	894.74
Unigene0012790	866.93	475.46	610.79	394.67
Unigene0032261	863.61	416.55	573.26	636.54
Unigene0018995	858.33	1198.39	1719.81	1797.95
Unigene0033002	853.68	556.28	922.32	1185.15
Unigene0024423	838.33	824.25	1245.83	1244.79
Unigene0031712	830.77	643.63	422.2	209.84
Unigene0023342	827.84	548.83	769.75	713
Unigene0024050	826.91	480.3	620.05	584.7
Unigene0029235	826.34	753.03	674.66	827.42
Unigene0030750	823.36	507.56	1208.56	1074.72
Unigene0025308	821.09	712.61	734.04	776.67
Unigene0006224	819.06	564.7	841.72	740.81
Unigene0018750	816.84	988.2	1002.89	1010.49
Unigene0013432	808.37	585.36	592.53	574.4
Unigene0024923	794.36	755.58	811.18	846.51
Unigene0004507	793.51	886.03	672.05	893.81
Unigene0018888	790.82	632.47	848.47	751.14
Unigene0025738	787.71	816.86	885.29	866.84
Unigene0006999	776.58	716.9	783.38	907.43
Unigene0001553	775.62	532.98	817.17	883.43
Unigene0000539	764.73	335.02	281.77	209.53
Unigene0030710	763.6	599.58	635.33	670.9
Unigene0004267	763	277.18	329.17	103.67
Unigene0022016	736.62	715.67	710.74	818.99
Unigene0017898	734.81	651.17	449.02	538.34
Unigene0019678	733.82	403.15	564.87	854.88
Unigene0017809	730.86	872.32	884.9	690.5
Unigene0031078	729.81	620.89	620.87	753.1
Unigene0001251	728.38	534.07	405.11	481.4
Unigene0000173	726.19	771.75	429.69	418.93
Unigene0010197	725.05	97.18	96.06	831.22
Unigene0032232	706.81	674.18	1765.7	2468.56
Unigene0017547	703.63	496.15	956.16	781.81
Unigene0001556	699.58	252.3	600.66	626.12
Unigene0028444	692.64	362.09	501.22	644.77
Unigene0030543	686.89	630.55	627.78	685.86
Unigene0015357	681.39	525.31	1039.4	1245.31
Unigene0002016	681.2	309.69	321.46	198.94
Unigene0031058	679.55	645.54	678.83	645.32
Unigene0005548	676.17	684.88	752.38	801.4
Unigene0030454	663.28	555	577.55	685.03
Unigene0021114	661.96	1464.23	2044.2	2007.65
Unigene0008583	655.05	602.21	651.03	695.59
Unigene0031671	650.44	790.87	502.05	598.48
Unigene0001555	646.35	397.77	482.1	615.89
Unigene0007530	635.56	748.64	646.87	658.01
Unigene0016684	635.06	420.82	564.4	634.96
Unigene0019811	633.36	537.83	751.48	805.42
Unigene0019010	632.53	225.93	298.46	189.02
Unigene0002288	632.3	794.15	408.05	304.43
Unigene0032201	624.44	375.05	824.79	695.17
Unigene0007330	623.99	465.5	826.06	1480.4
Unigene0019510	622.78	331.24	537.33	574.88
Unigene0032171	621.17	312.94	365.39	356.42
Unigene0019697	618.43	653.98	1007.54	925.69
Unigene0022444	612.77	605.37	573.63	757.88
Unigene0002952	610.79	534.14	634.53	600.04
Unigene0016624	610.58	532.45	607.35	777.18
Unigene0008646	606.84	473.94	481.17	363.32
Unigene0030163	594.77	564.53	559.07	677.06
Unigene0003971	593.41	525.66	572.72	724
Unigene0032225	593.2	520.52	456.23	496.48
Unigene0023036	592.82	360.36	519.46	1044.13
Unigene0018217	589.47	302.75	693.31	696.71
Unigene0007087	589.1	756.91	1277.85	1629.18
Unigene0033171	588.21	390.74	784.46	624.31
Unigene0007767	586.44	565.26	312.45	308.55
Unigene0004393	586.02	631.11	731.7	766.75
Unigene0023763	577.46	324.45	527.91	635.43
Unigene0015314	576.35	655.83	561.71	530.9
Unigene0019060	576.04	806.46	1409.78	1070.1
Unigene0024188	573.09	363.55	517.64	711.29
Unigene0016793	564.3	904.29	497.79	515.45
Unigene0025125	562.14	520.46	498.25	590.59
Unigene0025422	560.56	256.05	225.97	102.67
Unigene0022712	556.16	485.37	800.2	726.14
Unigene0002386	554.93	423.46	659.67	631.63
Unigene0013715	551.5	387.13	356	373.25
Unigene0026337	550.04	360.09	1239.81	867.32
Unigene0029463	546.63	534.86	538.61	650.54
Unigene0027047	545.73	508.78	489.02	436.68
Unigene0001017	545.55	327.21	566.6	296.99
Unigene0015071	544.44	1303.04	2990.15	1896.17
Unigene0004997	543.84	273.26	176.2	165.71
Unigene0023667	542.56	515.02	536.15	563.14
Unigene0001448	538.01	665.84	622.5	763.32
Unigene0033098	532.66	363.63	399.13	546.59
Unigene0031765	519.34	939.14	843.33	656.62
Unigene0012350	517.81	354.96	905.29	712.3
Unigene0000540	514.78	307.46	284.52	189.85
Unigene0033017	510.59	564.95	512.47	497.48
Unigene0018179	509.33	569.73	1004.44	792.31
Unigene0019664	509.25	391.09	452.65	444.28
Unigene0032878	508.3	312.76	323.87	158.52
Unigene0006957	507.16	532.54	749.81	897.15
Unigene0002282	504.99	405.08	475.82	527.63
Unigene0030336	502.03	492.19	587.63	490.08
Unigene0016132	500.5	375.27	444.25	405.02
Unigene0004151	496.18	309.77	696.36	595.85
Unigene0007988	494.27	382.44	466.21	542.26
Unigene0001988	492.13	358.55	416.99	441.27
Unigene0022787	491.39	190.5	256.91	342.85
Unigene0008647	488.66	480.8	517.99	372.15
Unigene0019539	487.05	372.19	652.18	871.17
Unigene0029628	485.82	444.9	445.36	491.29
Unigene0004515	483.05	427.36	418.67	583.09
Unigene0005131	482.56	412.32	515.07	424.94
Unigene0027907	481.15	328.74	1318.52	1089.59
Unigene0033118	480.56	298.56	444.17	249.4
Unigene0031670	480.13	584.98	385.47	452.06
Unigene0028619	480.12	609.16	597.92	483.88
Unigene0032024	478.45	305.58	464.48	554.13
Unigene0004391	472.13	659.57	644.78	724.7
Unigene0032721	470.35	510.09	380.76	437.87
Unigene0033223	465.11	533.03	601.33	525.73
Unigene0002953	464.76	395	487.16	465.13
Unigene0012002	463.81	403.9	560.57	483.36
Unigene0029081	460.98	420.29	365.86	446.67
Unigene0000341	452.68	371.04	410.63	591.68
Unigene0000933	451.7	454.89	521.5	528.71
Unigene0019772	449.05	428.14	281.74	297.12
Unigene0027941	448.38	391.39	1366.59	1342.58
Unigene0030324	447.66	431.48	433.23	437.23
Unigene0032275	446.13	275.76	303.26	315.73
Unigene0022427	444.55	264.48	448.69	638.2
Unigene0013433	442.79	336.71	487.17	591.32
Unigene0016066	440.17	434.13	386.96	438.35
Unigene0018223	434.82	90.39	839.62	916.51
Unigene0031714	434.45	368.17	258.84	110.18
Unigene0016837	430.91	291.69	394.39	420.07
Unigene0001250	430.37	195.52	160.33	212.23
Unigene0015010	423.05	300.27	379.8	404.14
Unigene0002382	422.41	363.08	388.82	384.32
Unigene0026392	422.08	378.3	322.9	424.56
Unigene0007750	421.28	374.61	574.59	648.96
Unigene0032167	420.14	385.84	363	613.87
Unigene0014795	419.94	522.96	530.45	499.58
Unigene0007670	418.55	201.74	282.26	288.47
Unigene0027954	418.43	751.25	323.45	361.25
Unigene0020275	416.67	314.52	350.71	432.91
Unigene0018458	415.9	388.54	337	317.94
Unigene0004358	410.66	295.84	481.2	544.38
Unigene0020548	410.57	408.61	375.4	468.25
Unigene0003538	408.81	350.55	499.18	516.03
Unigene0001805	406.67	301.49	246.69	250.27
Unigene0004206	406.48	370.04	508.28	605.94
Unigene0001804	401.13	213.86	186.4	190.84
Unigene0026736	399.27	377.44	370.91	415.49
Unigene0023755	397.16	346.69	411.42	350.31
Unigene0023063	394.95	174.41	226.53	411.03
Unigene0007095	394.18	536.44	518.47	728.91
Unigene0025857	392.88	235.55	224.86	218.79
Unigene0000542	388.97	285.43	235.19	186.1
Unigene0033025	388.58	605.41	288.24	236.11
Unigene0021207	386.19	248.5	331.57	427.71
Unigene0020961	385.7	304.08	433.96	489.31
Unigene0019932	380.66	327.82	365.68	497.75
Unigene0003878	380.31	382.63	421.48	506.93
Unigene0023855	378.94	326.83	350.19	413.77
Unigene0017526	378.7	652.9	487.78	186.43
Unigene0005549	376.87	338.41	340.16	362.51
Unigene0030924	375.94	226.67	160.34	180.43
Unigene0017464	374.21	166.3	151.87	84.67
Unigene0015472	373.68	210.88	149.6	113.94
Unigene0030823	369.88	298.61	345.9	349.45
Unigene0026630	369.51	187.45	187.67	271.41
Unigene0026342	367.91	308.43	391.65	655.28
Unigene0000541	366.21	256.04	218.2	164.01
Unigene0004894	363.32	301.35	195.03	215
Unigene0023417	362.84	328.67	305.9	375.03
Unigene0017147	362.48	385.3	556.13	437.05
Unigene0014556	361.8	41.05	265.4	99.58
Unigene0005478	360.72	296.99	352.4	389.38
Unigene0012788	356.55	230.5	265.26	194.33
Unigene0032725	355.33	422.36	336.79	400.08
Unigene0031037	354.42	323.97	522.19	494.36
Unigene0023479	352.68	457.97	580.59	554.19
Unigene0002283	352.21	352.29	362.78	452.03
Unigene0009822	351.53	420.05	930.14	456.46
Unigene0018879	347.51	282.23	282.4	455.23
Unigene0033185	346.47	301.8	300.68	415.2
Unigene0001890	345.1	333	210.36	133.04
Unigene0010218	345.09	667.82	567.51	517.21
Unigene0016008	345.07	296.9	294.22	325.76
Unigene0030989	344.42	385.79	508.35	591.29
Unigene0005036	343.64	202.35	307.91	316.97
Unigene0018626	343.18	331.72	466.26	445.18
Unigene0009823	343.14	539.61	1474.23	635.21
Unigene0027960	341.75	775.12	387.59	231.29
Unigene0024186	341.69	273.72	312.48	358.79
Unigene0019967	339.62	365.63	351.81	295
Unigene0009091	339.49	337.7	358.56	295.02
Unigene0004357	338.2	212.94	285	359.67
Unigene0033204	338.07	396.94	272.04	297.14
Unigene0021929	337.92	359.87	387.36	360.2
Unigene0003467	337.86	387.19	437.59	446.72
Unigene0018155	337.45	489.35	387.11	326.92
Unigene0010668	337.06	218.61	305.62	223.66
Unigene0007717	335.58	274.19	361.94	380.87
Unigene0002573	334.86	227.12	267.2	278.41
Unigene0029839	334.66	110.91	150.52	52.83
Unigene0007989	332.38	395.84	477.98	563.97
Unigene0029195	331.81	291.73	335.71	338.73
Unigene0017533	330.99	249.04	378.12	385.63
Unigene0003876	329.46	272.9	306.78	327.13
Unigene0015964	321.35	243.02	356.45	411.4
Unigene0015509	321.08	48.42	551.73	462.3
Unigene0016380	318.94	202.84	382.41	440.13
Unigene0020305	318.33	132.09	105.54	77.29
Unigene0004514	316.57	215.06	190.44	282.11
Unigene0008098	315.87	323.04	436.29	435.19
Unigene0007133	314.72	220.31	259.01	300.34
Unigene0006917	314.2	320.05	741.61	497.43
Unigene0032117	313.32	312.96	264.74	284.7
Unigene0022748	312.57	200.65	422.49	449.79
Unigene0021321	311.67	70.82	96.34	216.36
Unigene0009878	311.65	178.24	663.74	489.76
Unigene0013583	311.49	350.64	364.98	280.57
Unigene0014798	310.87	242.97	248.03	385.18
Unigene0010179	310.75	205.9	293.68	226.09
Unigene0015203	307.84	279.79	317.32	361.77
Unigene0005742	307.63	149.53	220.1	168.54
Unigene0002088	306.2	260.71	367.33	349.83
Unigene0016128	304.01	186.35	291.96	390.16
Unigene0000862	302.65	106.93	51.46	24.35
Unigene0010050	301.22	118.1	130.64	234.34
Unigene0002145	301.04	302.5	329.15	335.21
Unigene0010336	300.5	378.05	268.35	389.56
Unigene0000563	300.14	234.06	218.78	229.39
Unigene0004207	299.8	223.51	329.84	355.75
Unigene0006995	299.16	240.55	307.26	314.56
Unigene0001419	298.85	196.71	113.61	78.96
Unigene0007000	298.31	184.88	197.79	255.07
Unigene0027333	298.28	140.7	165.83	282.65
Unigene0019006	297.84	239.28	291.15	349.28
Unigene0001989	295.71	302.98	261.3	288.07
Unigene0025001	294.3	286.79	245.81	193.95
Unigene0017270	293.61	201.49	282.72	283.1
Unigene0010180	292.98	182.19	255.38	200.73
Unigene0020854	292.34	152.45	213.89	200.75
Unigene0014802	291.17	177.82	229.43	302.52
Unigene0008137	290.99	191.86	171.44	204.68
Unigene0009085	290.33	316.71	305.87	367.8
Unigene0001980	289.72	211.73	239.1	201.58
Unigene0009083	288.82	297.9	298.33	330.51
Unigene0017548	288.64	341.12	415.23	313.57
Unigene0013542	286.91	164.03	148.74	167.05
Unigene0032962	286.5	265.25	299.13	321.23
Unigene0016139	286.02	230.02	334.1	327.42
Unigene0002085	285.79	202.75	260.72	262.43
Unigene0016903	285.55	252.66	258.21	342.65
Unigene0017517	284.69	186.32	156.55	125.74
Unigene0033225	284.12	129.93	192.78	289.59
Unigene0001356	283.1	183.55	222.42	242.51
Unigene0008756	281.53	219.52	238.25	435.38
Unigene0028368	281	178.3	308.44	257.58
Unigene0000863	279.98	73.21	21.81	21.33
Unigene0015840	279.62	206.54	235.18	271.41
Unigene0011057	279.32	324.48	242.99	290.09
Unigene0019395	277.06	259.16	279.69	279.53
Unigene0018560	276.75	316.37	299.15	344.33
Unigene0005591	274.53	231.78	267.15	330.76
Unigene0031766	273.52	533.67	446.09	331.63
Unigene0031029	273.26	143.61	95.36	77.15
Unigene0009612	273.25	207.17	271.18	319.97
Unigene0011021	272.27	238.3	303.46	229.7
Unigene0017007	271.82	202.01	222.28	233.18
Unigene0009912	271.64	289.22	331	427.56
Unigene0004998	271.61	186.49	116.8	116.36
Unigene0000543	271.6	240.86	178.24	142.23
Unigene0033111	270.86	129.82	142.52	151.18
Unigene0003515	270.68	303.88	265.58	200.14
Unigene0015611	270.11	387.82	230.55	180.66
Unigene0003537	269.46	223.45	301.79	287.79
Unigene0000545	268.79	241.14	207.87	153.29
Unigene0007759	267.23	202.25	212.58	265.13
Unigene0017091	266.31	259.47	238.49	222.93
Unigene0006918	266.26	285.89	614.61	437.69
Unigene0014018	265.42	340.11	272.55	348.04
Unigene0002951	264.65	223.14	211.22	241.38
Unigene0001552	264.12	201.44	295.76	302.3
Unigene0019842	264.06	239.88	216.95	259.34
Unigene0017404	263.46	282.11	272.68	282.52
Unigene0030982	263.33	199.2	354.2	253.22
Unigene0001080	261.89	218.07	224.02	281.61
Unigene0027230	261.35	84.39	150.35	239.4
Unigene0004050	260.55	136.11	145.03	93.69
Unigene0028830	260.53	185.36	511.87	247.92
Unigene0004789	260.27	202.67	227.94	301.78
Unigene0025632	260.2	563.6	413.15	268.42
Unigene0030488	260.13	299.12	283.52	320.53
Unigene0005626	260.07	235.29	160.61	143.83
Unigene0002996	258.89	253.92	322.97	575.12
Unigene0024754	258.36	280.11	384.36	355.6
Unigene0018725	257.3	102.3	184.7	348.76
Unigene0003466	257.09	213.93	231.3	243.22
Unigene0019760	256.18	114.29	100.25	73.55
Unigene0030375	255.52	288.17	179.83	132.76
Unigene0005033	255.21	134.76	225.91	301.46
Unigene0032192	255.21	90.23	146.64	190.25
Unigene0000544	255.08	238.79	168.9	156.53
Unigene0004788	254.45	200.24	226.58	262.22
Unigene0033138	254.38	183.9	220.62	203.08
Unigene0032109	254.15	199.98	145.24	88.15
Unigene0001018	252.44	123.99	192.18	115.24
Unigene0031781	252.25	1083.03	1144.62	1157.39
Unigene0009129	251.8	184.47	225.93	226.69
Unigene0009839	250.58	142.27	315.89	337.08
Unigene0032720	250.13	346.8	237.07	296.57
Unigene0000900	249.9	212.93	182.28	225.33
Unigene0006958	249.42	266.51	314.95	455.06
Unigene0017413	249.02	230.02	389.04	355.18
Unigene0002432	248.91	178.94	256.09	379.05
Unigene0017811	248.89	155.25	275.04	265.85
Unigene0021134	248.86	153	280.59	373.48
Unigene0006246	248.44	137.27	156.94	107.53
Unigene0023237	246.54	231.03	267.45	258.66
Unigene0016956	246.49	124.41	90.29	88.45
Unigene0031758	245.21	217.51	209.34	312.09
Unigene0009913	244.07	206.01	251.47	310.08
Unigene0008752	243.66	375.69	260.3	207.75
Unigene0008848	243.63	193.86	229.57	311.47
Unigene0001016	243.43	175.67	277.76	168.3
Unigene0032987	243.28	237.17	241.69	175.14
Unigene0028955	242.56	194.46	104.26	126
Unigene0024702	241.34	179.48	354.49	272.87
Unigene0013434	241.04	170.5	240.99	318.33
Unigene0023585	240.77	195.24	292.44	383.83
Unigene0011801	240.72	300.15	352.32	277.25
Unigene0008463	240.48	162.22	389.31	281.45
Unigene0030372	240.36	273.63	276.78	298.14
Unigene0022148	240.25	598.37	342.97	238.6
Unigene0015518	239.78	645.07	529.74	353.92
Unigene0009988	239.65	162.36	162.34	178.65
Unigene0015171	238.83	156.06	279.33	317.17
Unigene0004205	237.69	236.01	345.79	427.2
Unigene0026972	237.48	220.49	915.23	625.53
Unigene0026997	237.12	191.17	248.99	262.13
Unigene0012628	236.33	300.04	285.8	621.57
Unigene0018601	235.92	101.15	165.19	348.29
Unigene0017708	235.79	116.39	212.88	336.13
Unigene0000090	235.03	168.98	181.13	123.83
Unigene0023740	235.02	157.93	260.64	192.27
Unigene0015276	234.54	298.74	294.71	177.73
Unigene0003428	233.66	156.23	199.53	166.49
Unigene0007363	233.15	190.94	272.11	284.53
Unigene0000859	232.44	104.57	84.97	44.96
Unigene0016371	232.4	249.01	190.26	216.79
Unigene0019851	232.32	174.31	271.38	265.02
Unigene0016364	232.23	293.37	238.67	275.09
Unigene0009683	232.17	162.82	301.69	305.69
Unigene0016568	231.97	236.76	206.95	176.29
Unigene0006641	231.86	175.99	169.79	179.35
Unigene0008066	231.63	113.12	138.3	197.35
Unigene0013803	231.44	134.4	136.77	175.36
Unigene0008100	231.28	212.65	251.07	265.03
Unigene0000001	230.96	145.2	95.81	47.17
Unigene0003514	230.13	222.72	191.89	154.74
Unigene0008245	229.73	170.43	241.9	311.84
Unigene0029981	229.72	209.9	228.12	254.72
Unigene0017025	228.91	206.64	203.54	211.42
Unigene0015490	228.73	133.3	88.07	80.45
Unigene0010760	228.66	94.01	109.66	145.54
Unigene0006996	228.45	157.12	193.3	186.39
Unigene0013606	227.83	144.31	223.3	205.05
Unigene0011659	227.45	42.86	110.83	90.04
Unigene0020676	227.42	163.77	192.73	194.13
Unigene0023920	227.35	271.6	309.34	270.12
Unigene0007061	227.1	78.04	118.83	141.49
Unigene0009788	226.97	210.67	210.28	271.58
Unigene0002296	226.54	211.34	125.49	103.23
Unigene0001445	226.19	217.93	164.16	225.96
Unigene0012820	225.07	105.34	261.07	157.39
Unigene0001005	225	82.43	63.9	124.19
Unigene0002200	223.6	146.8	197.55	212.33
Unigene0021790	223.19	136.5	149.51	189.88
Unigene0006919	222.97	252.75	569.12	380.11
Unigene0017033	222.37	81.25	67.68	41.36
Unigene0001816	221.96	224.42	273.04	272.96
Unigene0004132	221.91	129.97	217.48	316.26
Unigene0022867	221.81	211.58	229.41	423.01
Unigene0018877	221.45	205.58	239.84	187.79
Unigene0008495	219.2	216.4	188.21	222.63
Unigene0006279	218.77	222.28	198.6	242.48
Unigene0011524	218.64	92.15	123.34	90.87
Unigene0000340	218.43	285.42	245.52	188.63
Unigene0008847	218.35	171.89	182.52	249.52
Unigene0032218	218.27	316.45	303.96	171.02
Unigene0014151	218.12	149.46	180.11	251.39
Unigene0028238	217.91	231.77	205.79	346.98
Unigene0006209	217.42	178.49	217.99	153.61
Unigene0008521	216.86	156.27	155.01	121.83
Unigene0000427	216.77	113.06	121.69	62.98
Unigene0022026	216.77	96.84	238.9	271.33
Unigene0006110	216.7	256.35	212.67	196.02
Unigene0001014	215.98	256.33	173.3	190.92
Unigene0004784	215.72	182.75	215.34	253.01
Unigene0017150	215.57	229.83	219.27	249.08
Unigene0000703	214.92	190.89	205.94	216.23
Unigene0018357	214.71	351.91	205.68	158.77
Unigene0001808	214.53	183.27	171.03	100.34
Unigene0013464	214.34	74.7	55.84	33.13
Unigene0020280	214.09	144.58	198.28	196.24
Unigene0020592	213.37	122.54	140.76	205.13
Unigene0006107	213.2	184.98	173.98	148.66
Unigene0006161	213.17	129.42	213.83	228.99
Unigene0006223	212.24	179.36	254.42	197.54
Unigene0001861	212.2	179.65	154.2	187.68
Unigene0014639	212.2	113.84	136.27	277.41
Unigene0015425	211.93	240.83	246.02	305.55
Unigene0000761	211.46	173.96	125.87	109.96
Unigene0014629	210.78	115.67	148.7	146.91
Unigene0008201	210.25	134.56	205.86	133.12
Unigene0026708	210.1	268.32	240.7	235.49
Unigene0000161	209.8	214.63	164.28	165.99
Unigene0001371	209.43	206.8	108.79	126.41
Unigene0008660	209.14	168.69	194.42	245.08
Unigene0006195	208.49	175.37	267.1	321.88
Unigene0021799	208.16	162.06	198.68	216.28
Unigene0021090	208.15	67.17	89.88	133.49
Unigene0005068	208.15	150.58	165.62	127.24
Unigene0008138	207.87	164.85	158.18	196
Unigene0012022	207.77	66.55	74.46	123.68
Unigene0019803	207.32	238.07	270.47	220.64
Unigene0002749	205.8	210.11	150.74	107.94
Unigene0025774	205.75	389.53	289.46	172.33
Unigene0032272	205.64	206.09	205.36	171.27
Unigene0001446	205.6	249.02	215.96	258.51
Unigene0016795	203.25	148.06	162.63	117.6
Unigene0018984	202.68	82.11	82.39	137.3
Unigene0009877	201.39	81.16	364.85	246.6
Unigene0018372	200.61	210.21	205.8	203.4
Unigene0031019	199.97	129.17	223.35	190.79
Unigene0001979	199.89	190.01	161.86	146.49
Unigene0023133	199.7	242.55	214.16	161.01
Unigene0026800	199.39	140.32	203.36	255.73
Unigene0002093	199.36	89.9	95.47	38.42
Unigene0015760	199.14	182.69	166.52	159.58
Unigene0031207	198.37	215.82	167.48	140.29
Unigene0015025	198.34	179.76	152.42	134.53
Unigene0008800	198.18	139.04	221.67	217.47
Unigene0009265	198.04	215.61	225.43	237.34
Unigene0031701	197.88	250.64	190.71	239.01
Unigene0030990	197.33	195.84	204.72	191.71
Unigene0016406	197.2	286.73	183.75	194.06
Unigene0023981	196.7	127.04	203.11	203.85
Unigene0029622	196.35	140.55	162.2	141.39
Unigene0027905	195.93	199.65	198.13	168.58
Unigene0029288	195.88	153.44	171.85	136.94
Unigene0008223	195.58	223.09	178.47	167.51
Unigene0021344	194.94	349.42	210.59	283.43
Unigene0009025	194.68	138.7	208.74	214.54
Unigene0005505	194.3	197.1	203.12	178.36
Unigene0022758	193.95	220.3	175.14	135.5
Unigene0009999	193.63	141.78	118.68	133.13
Unigene0007293	193.6	117.89	89.95	62.83
Unigene0018903	193.08	96.09	147.31	168.49
Unigene0003700	192.74	143.7	165.24	141.61
Unigene0006359	192.27	143.63	127.31	148.29
Unigene0032722	192.1	220.51	143.16	182.79
Unigene0001439	191.98	52.63	37.58	36.99
Unigene0000172	191.94	222.8	117.37	117.97
Unigene0006306	191.89	189.81	260.12	174.76
Unigene0001322	191.24	134.31	108.04	96.82
Unigene0014769	190.97	228.92	224.97	269.95
Unigene0000086	190.83	238.46	223.16	200.51
Unigene0012351	190.56	317.71	378.7	433.82
Unigene0032026	190.48	119.67	341.75	96.75
Unigene0002259	189.85	439.9	157.04	167.83
Unigene0025398	189.69	177.06	196.14	171.35
Unigene0031798	189.31	167.16	145.93	134.42
Unigene0001253	189.21	199.44	81.73	144.55
Unigene0031868	188.96	165.83	221.8	358.04
Unigene0007319	187.68	118.5	120.01	124.51
Unigene0001887	187.19	194.14	135.47	94.18
Unigene0001990	187.18	170.77	97.84	99.45
Unigene0005888	186.5	125.22	148.87	109.87
Unigene0008382	186.31	568.87	1250.62	819.62
Unigene0005662	186.02	306.88	311.24	285.35
Unigene0020947	185.86	52.55	142.3	120.48
Unigene0011802	185.63	198.72	255.63	193.49
Unigene0009299	185.48	126.67	111.67	124.07
Unigene0032055	185.43	178.02	133.42	243.85
Unigene0007140	185.32	154.93	209.3	276.17
Unigene0031665	185.26	189.97	135.97	116.91
Unigene0005130	185.15	147.63	149.39	143.07
Unigene0006741	184.94	130.68	78.42	46.86
Unigene0018796	184.88	208.91	201.33	156.96
Unigene0003337	184.81	122.46	244.72	172.4
Unigene0030314	184.42	131.32	97.3	78.23
Unigene0015542	184.08	173.05	286.87	295.01
Unigene0008267	183.28	248.56	107.38	114.42
Unigene0016537	183.2	125.54	179.83	278.32
Unigene0021666	183.13	117.43	132.82	204.45
Unigene0030301	182.79	146.04	165.59	88.48
Unigene0010160	182.17	179.27	188.02	212.11
Unigene0031130	182.05	151.98	195.47	201.52
Unigene0000844	181.52	168.01	170.27	223.35
Unigene0003427	181.25	129.13	141.87	143.27
Unigene0001246	180.87	148.37	146.13	171.15
Unigene0024104	180.5	193.7	259.31	273.45
Unigene0016456	180.22	198.69	212.44	159.51
Unigene0007175	180.07	52.21	135.36	119.03
Unigene0001817	180.03	148.02	177.73	170.53
Unigene0017179	179.98	179.63	259.21	308.81
Unigene0005741	179.51	105.88	196.55	132.39
Unigene0001329	179.44	201.71	106.53	91.65
Unigene0033186	179.17	166.54	168.19	144.25
Unigene0006463	179.11	144.4	147.81	188.72
Unigene0022561	178.95	126.23	96.44	60.87
Unigene0019393	178.73	152.45	223.66	202.09
Unigene0024047	178.51	81.1	50.81	38.54
Unigene0001087	178.27	123.19	123.21	133.2
Unigene0024605	177.93	115.94	148.66	171.43
Unigene0030687	177.84	181.54	145.12	177.2
Unigene0013553	177.3	114.19	99.1	133.57
Unigene0003957	177.12	126.88	135.15	112.9
Unigene0032048	176.88	134.15	152.28	182.88
Unigene0000902	176.48	144.46	119.52	159.48
Unigene0001818	176.33	152.14	79.7	68.7
Unigene0030178	175.97	130.99	175.68	63.38
Unigene0001819	175.97	109.4	126.08	119.91
Unigene0029100	175.81	98.2	284.73	303.69
Unigene0006916	175.61	178.28	342.88	279.71
Unigene0001284	175.24	161.85	121.89	123.07
Unigene0007398	175.22	106.22	129.47	110.66
Unigene0026908	175.19	396.94	272.95	145.92
Unigene0004808	174.96	136.69	157.57	184.74
Unigene0008548	174.43	163.62	255.05	264.37
Unigene0008186	174.28	136.58	170.95	182.8
Unigene0003233	174.11	284.2	187.71	218.68
Unigene0000091	173.96	147.47	160.93	125.08
Unigene0031920	173	142.28	238.63	120.83
Unigene0033371	172.73	133.15	193.63	255.85
Unigene0002916	172.51	105.33	92.24	90.06
Unigene0001932	172.31	178.36	184.21	104.19
Unigene0030853	172.13	124.41	255.44	176.05
Unigene0027680	171.78	174.39	185.04	156.7
Unigene0003701	171.45	145.85	169.2	157.59
Unigene0001862	171.45	175.93	176.68	208.95
Unigene0007250	171.45	142.55	159.57	161.92
Unigene0004596	171.44	136.42	176.9	168.53
Unigene0018435	171.36	133.6	115.63	66.11
Unigene0005406	171.25	160.15	169.84	100.79
Unigene0004794	170.74	191.57	140.95	126.86
Unigene0007139	170.57	162.05	171.59	126.76
Unigene0006867	170.16	91.27	85.21	113.57
Unigene0007756	169.78	100.2	118.81	187.98
Unigene0007304	169.7	189.23	185.15	197.7
Unigene0027343	169.63	173.46	166.11	183.56
Unigene0031135	169.41	176.43	203.36	181.53
Unigene0003814	168.56	94.64	112.87	151.25
Unigene0001310	168.34	154.93	186.71	182.8
Unigene0024092	168.15	239.95	204.01	198.31
Unigene0011825	167.86	33.44	97.47	57.38
Unigene0002413	167.53	160.96	104.99	114.24
Unigene0004041	167.42	164.16	155.6	115.98
Unigene0015738	166.75	130.31	147.42	135.12
Unigene0025537	166.53	2.72	0	0
Unigene0001079	166.49	190.44	203.52	270.19
Unigene0017556	166.36	54.14	110.46	105.7
Unigene0020030	165.94	67.95	133.38	55.9
Unigene0022906	165.78	31.26	114.88	39.49
Unigene0010521	165.7	125.77	145.39	145.16
Unigene0030711	165.43	201.81	203.44	196.15
Unigene0009184	165.19	141.61	156.41	170.54
Unigene0021381	164.94	187.81	200.22	252.04
Unigene0033354	164.59	621.53	463	402.12
Unigene0018872	164.42	108.91	190.07	180.49
Unigene0021553	164.42	99.86	78.73	54.62
Unigene0016584	163.95	141.55	131.97	151.41
Unigene0000228	163.61	192.95	121.92	132.59
Unigene0005069	163.56	123.99	121.15	130.01
Unigene0014950	163.5	163.5	250.84	360.83
Unigene0025266	163.36	110.89	218.54	348.03
Unigene0012731	163.33	65.87	104.47	58.21
Unigene0026174	163.17	726.36	387.79	452.38
Unigene0008075	162.43	105.38	98.37	98.44
Unigene0027278	162.31	90.64	131.63	274.02
Unigene0002360	162.06	186.73	184.08	221.61
Unigene0009707	161.97	218.64	80.34	100.38
Unigene0004505	161.94	169.03	131.64	119.82
Unigene0031985	161.68	134.35	146.86	136.37
Unigene0025877	161.32	12.13	76.48	212.16
Unigene0000164	161.29	136.56	100.95	112.37
Unigene0002913	161.28	145.4	109.37	126.3
Unigene0009075	160.83	125.49	144	141.99
Unigene0013336	160.79	156.32	156.43	141.39
Unigene0003540	160.2	39.01	22.21	63.59
Unigene0006646	159.81	144.71	76.13	67.91
Unigene0019620	159.81	85.64	98.44	170.33
Unigene0009857	159.5	160.59	76.51	74.43
Unigene0026358	159.45	163.37	206.06	283.22
Unigene0017936	159.04	169.1	172.61	151.25
Unigene0004623	158.61	139.58	142.5	99.15
Unigene0000506	158.49	107.29	120.85	238.07
Unigene0019007	158.42	73.18	170.74	201.92
Unigene0012513	158.34	80.25	188.11	160.82
Unigene0006280	158.24	132.84	139.33	143.42
Unigene0026769	158.22	228.31	148.05	205.89
Unigene0026586	158.21	149.42	155.85	201.95
Unigene0002748	157.95	126.89	92.04	50.45
Unigene0005743	157.88	77.66	162.25	89.92
Unigene0021591	157.86	158.79	122.07	140.64
Unigene0001323	157.66	163.51	105.94	106.56
Unigene0024035	157.65	155.52	154.63	169.06
Unigene0026160	157.39	94.66	119.87	142.59
Unigene0031154	157.13	80.24	134.78	142.75
Unigene0019779	156.9	126.69	131.3	121.37
Unigene0012015	156.87	147.46	89.37	65.97
Unigene0017492	156.79	342.65	700.73	546.49
Unigene0002915	156.64	125.17	114.5	114.74
Unigene0002912	156.33	154.59	137.47	145.57
Unigene0024637	156.15	98.76	228.68	148.28
Unigene0004181	156.13	88.38	156.7	183.29
Unigene0013837	155.95	99.81	149.23	209.17
Unigene0009498	155.73	138.62	117.37	157.02
Unigene0003543	155.17	117.08	117.16	131.09
Unigene0000860	155.12	90.97	72.36	28.91
Unigene0009000	155.11	237.54	207.8	166.15
Unigene0001223	155.1	114.65	114.17	109.29
Unigene0004760	155.07	197.33	155.34	120.59
Unigene0004835	154.92	47.37	148.49	192.85
Unigene0005094	154.43	121.57	98.65	79.53
Unigene0028322	154.41	340.09	453.2	637.14
Unigene0000076	154.35	220.55	149.62	161.01
Unigene0002359	154.18	150.46	140.33	171.16
Unigene0005926	154.17	91.22	76.77	81.31
Unigene0014221	154.1	84.93	126.22	125.63
Unigene0004681	153.98	176.58	170.62	174.7
Unigene0005014	153.86	89.02	123.86	216.76
Unigene0018262	153.72	140.71	139.31	160.32
Unigene0022532	153.63	126.4	132.84	133.77
Unigene0005035	153.49	31.02	78.31	146.21
Unigene0005405	153.33	110.69	143.18	165.69
Unigene0026518	153.23	81.66	94.89	74.98
Unigene0021636	153.15	93.28	122.11	142.88
Unigene0004839	153.14	99.63	99.8	130.39
Unigene0001357	152.77	107.24	129.67	141.88
Unigene0005279	152.69	160.17	206.03	152.29
Unigene0013952	152.55	161.45	262.72	248.15
Unigene0017541	152.28	98.15	112.87	138.68
Unigene0002490	152.26	151.69	173.18	138.59
Unigene0011757	152.01	719.06	385.38	182.38
Unigene0023346	151.84	103.79	123.87	123.79
Unigene0008751	151.66	267.61	190.85	161.04
Unigene0031668	150.92	224.45	187.51	186.58
Unigene0001249	150.86	93.91	71.76	95.09
Unigene0019263	150.76	266.13	75.5	54.8
Unigene0016503	150.47	114.87	122.07	59.76
Unigene0014458	150.15	178.93	146.99	185.74
Unigene0008060	149.98	120.46	117.23	112.26
Unigene0000846	149.97	178.15	143.47	151.49
Unigene0001247	149.79	116.84	126.74	139.38
Unigene0031936	149.75	113.8	121.76	132.76
Unigene0012024	149.73	61.97	61.35	102.83
Unigene0018354	149.65	168.6	156.89	121.31
Unigene0025423	148.95	75.38	130.31	109.01
Unigene0011159	148.85	77.8	76.3	44.92
Unigene0033272	148.83	271.7	347.96	278.6
Unigene0010712	148.75	62.63	138.68	122.57
Unigene0003821	148.57	118.41	156.33	147.32
Unigene0030611	148.37	140.4	78.09	80.25
Unigene0032256	148.23	34.01	88.73	44.14
Unigene0010948	147.87	69.07	61.79	47.34
Unigene0025926	147.52	102.4	113	116.46
Unigene0007202	147.51	163.54	177.96	169.62
Unigene0003702	146.64	119.94	147.09	161.72
Unigene0014050	146.58	188	179.75	182.94
Unigene0032988	146.45	514.87	387.76	163.87
Unigene0017478	146.4	200.17	163.99	163.71
Unigene0010293	146.39	115.59	149.36	154.41
Unigene0013337	146.33	174.45	176.11	152.27
Unigene0020937	145.92	50.99	55.59	127.25
Unigene0021536	145.88	106.5	131.71	164.54
Unigene0000441	145.85	95.69	86.8	54.25
Unigene0001354	145.75	102.61	108.12	133.07
Unigene0030828	145.65	135.43	173.9	161.38
Unigene0022331	145.59	162.31	146.13	88.72
Unigene0001007	145.28	59.43	65.54	62.36
Unigene0022692	145.2	98.25	106.28	124.61
Unigene0027609	144.71	29.58	78.76	131.54
Unigene0001440	144.34	51.27	42.68	34.47
Unigene0023079	144.29	145.05	139.71	185.82
Unigene0009440	144.25	143.75	133.11	94.37
Unigene0033373	144.24	122.97	146.94	163.11
Unigene0008704	143.98	166.53	216.58	109.26
Unigene0032723	143.84	176.35	140.25	179.09
Unigene0003924	143.8	112.11	124.43	145.93
Unigene0008547	143.58	114.49	146.72	170.34
Unigene0033089	143.43	95.81	149.06	208.76
Unigene0008494	143.34	191.4	131.5	190.78
Unigene0022294	143.32	102.52	116.78	203.41
Unigene0007663	143.31	168.84	202.31	204.72
Unigene0009656	143.27	135.83	127.37	136.57
Unigene0011358	143.2	121.02	78.83	94.49
Unigene0027156	143.14	118.15	110.63	147.09
Unigene0031896	142.82	159.99	97.14	118.9
Unigene0023369	142.54	77.96	109.4	153.56
Unigene0031879	142.29	95.38	100.86	77.39
Unigene0031152	142.17	153	153.78	157.69
Unigene0012033	141.94	870.94	158.54	303.94
Unigene0003520	141.83	94.85	67.8	40.98
Unigene0014076	141.59	118.35	138.89	150.16
Unigene0007267	141.57	79.03	96.47	148.27
Unigene0006134	141.54	116.97	124.88	139.42
Unigene0032848	141.26	225.39	156.13	170.79
Unigene0017700	141.24	194.28	52.13	39.71
Unigene0005188	141.11	119.56	198.68	195.71
Unigene0012632	141.06	77.59	81.3	91.42
Unigene0001982	140.98	82.95	79.14	67.99
Unigene0005663	140.76	188.4	186.71	193.71
Unigene0025944	140.73	90.9	140.07	125.79
Unigene0003391	140.64	171.36	132.59	109.05
Unigene0008383	140.63	307.96	632.05	451.47
Unigene0010125	140.52	122.67	140.69	165.02
Unigene0001820	140.42	94.7	147.86	182.81
Unigene0007458	140.32	119.32	117.17	184.12
Unigene0005535	140.22	121.43	120.16	102.98
Unigene0024547	140.17	161.48	202.46	149.83
Unigene0001245	140.16	112.53	122.81	133.09
Unigene0004690	139.69	142.68	96.86	89.15
Unigene0018167	139.63	85.34	106.92	111.76
Unigene0021301	139.47	111.97	104.11	104.7
Unigene0006977	138.93	82.67	88.94	112
Unigene0016097	138.8	258.36	1334.43	706.21
Unigene0019459	138.69	136.73	82.66	63.95
Unigene0019234	138.43	64.15	175.41	246.8
Unigene0008439	138.35	139.67	312.68	252.56
Unigene0019167	138.33	193.28	215.42	202.11
Unigene0007114	138.24	84.82	91.69	133.31
Unigene0000160	138.23	162.94	100.5	123.29
Unigene0003015	138.18	37.68	123.62	25.58
Unigene0016389	138.15	91.64	118.07	137.55
Unigene0033191	138.12	97.39	82.28	111.73
Unigene0033096	137.98	110.87	104.97	102
Unigene0010292	137.96	101.3	134.38	139.1
Unigene0032282	137.88	119.77	106.97	125.26
Unigene0009185	137.58	83.58	113.14	106.87
Unigene0000505	137.55	84.5	108.71	198.76
Unigene0018809	137.35	167.08	152.28	125.97
Unigene0003816	137.29	105.86	131.7	178.28
Unigene0007233	137.06	204.81	149.73	115.81
Unigene0005480	136.95	136.57	88.49	82.93
Unigene0029506	136.76	84.03	162.17	162.29
Unigene0003544	136.62	142.85	148.54	154.31
Unigene0026109	136.4	109.96	124.32	134.52
Unigene0010711	136.24	77.19	170.19	156.34
Unigene0029329	136.07	96.8	123.46	103.09
Unigene0001358	136.04	105.13	131.88	124.43
Unigene0022896	135.91	100.45	136.76	147.44
Unigene0018606	135.77	95.16	120.19	171.64
Unigene0000644	135.64	140.17	303.11	297.45
Unigene0030826	135.55	82.71	106.91	91.52
Unigene0027170	135.49	109.3	117.7	118.51
Unigene0004347	135.24	130.49	159.32	177.97
Unigene0027554	135.19	130.58	127.88	144.47
Unigene0007427	135.15	117.17	113.18	136.07
Unigene0030146	135.08	138.05	98.99	111
Unigene0031953	135.01	113.16	122.01	137.49
Unigene0019392	134.9	125.79	202.72	175
Unigene0001539	134.84	118.44	161.19	188.07
Unigene0020109	134.76	100.64	110.17	128.13
Unigene0001992	134.69	128.91	112.03	171.33
Unigene0001863	134.65	128.87	157.36	181.66
Unigene0008868	134.65	122.77	141.26	146.83
Unigene0000619	134.54	150.37	71.35	59.1
Unigene0001807	134.44	170.06	142.69	141.33
Unigene0020219	134.4	178.91	406.87	329.86
Unigene0031987	134.27	128.38	155.98	110.7
Unigene0016414	134.11	109	97.75	83.82
Unigene0000286	133.97	142.06	139.35	127.49
Unigene0014945	133.82	129.55	136.31	152.85
Unigene0004837	133.73	74.72	139.99	148.48
Unigene0029881	133.72	49.91	212.82	190.61
Unigene0016650	133.5	125.89	117.99	131.72
Unigene0005520	133.47	121.59	92.26	105.66
Unigene0033273	133.36	189.05	203.83	216.01
Unigene0018254	133.31	122.62	236.09	166.58
Unigene0010246	133.14	118.2	120.4	120.16
Unigene0004398	132.81	82.25	116.76	100.36
Unigene0002949	132.71	115.71	124.52	122.66
Unigene0031775	132.69	130.66	98.13	37.83
Unigene0014781	132.62	218.79	246.95	220.28
Unigene0012001	132.55	123.68	151.97	147.92
Unigene0023965	132.4	216.15	69.62	48.29
Unigene0011315	132.28	32.37	104.56	47.34
Unigene0033116	132.19	54.69	55.09	80.39
Unigene0020244	132.06	88.35	126.96	261.2
Unigene0006098	131.66	123.22	124.01	87.25
Unigene0003012	131.58	47.56	155.16	34.19
Unigene0004469	131.57	140.09	124.3	126.17
Unigene0006137	131.53	89.58	105.34	112.06
Unigene0010017	131.53	213.65	206.69	239.41
Unigene0031803	131.49	100.91	74.07	71.39
Unigene0032088	131.49	104.78	81.82	74.17
Unigene0009721	131.41	114.67	91.67	96.48
Unigene0013201	131.26	107.05	71.07	87.15
Unigene0010306	131.12	87.95	73.58	73.47
Unigene0007141	131.07	99.84	168.83	222.85
Unigene0004636	130.93	139.85	170.91	122.88
Unigene0006194	130.85	80.13	106.29	155.71
Unigene0003941	130.83	152.62	163.07	106.71
Unigene0002489	130.82	105.77	96.81	92.69
Unigene0008992	130.82	138	82.82	94.36
Unigene0000319	130.68	149.26	130.62	72.14
Unigene0000709	130.67	110.76	87.21	85.34
Unigene0011531	130.48	59.29	68.76	54.42
Unigene0019387	130.4	113.9	172.08	126.51
Unigene0008012	130.33	94.69	87.29	70.63
Unigene0004877	130.01	132.94	178.69	135.56
Unigene0017119	129.86	85.84	127.84	149.84
Unigene0006244	129.84	86.29	92.66	116.92
Unigene0029402	129.79	38.28	47.49	86.15
Unigene0005759	129.69	88.04	136.05	124.81
Unigene0006358	129.52	106.85	95.88	97.14
Unigene0011764	129.31	71.53	78.42	63.44
Unigene0002521	129.31	159.08	255.73	533.05
Unigene0027946	128.98	93.87	178.06	243.47
Unigene0010316	128.95	63.67	48.48	24.9
Unigene0011262	128.81	111.19	187.76	181
Unigene0008757	128.69	127.77	156.42	306.75
Unigene0005661	128.63	251.97	238.04	237.25
Unigene0025905	128.48	119.91	101.12	94.64
Unigene0014701	128.43	129.58	134	128.16
Unigene0001174	128.36	95.85	63.05	47.05
Unigene0018814	128.22	83.87	99.26	103.88
Unigene0011532	128.17	59.99	64	43.39
Unigene0010947	128.04	62.36	51.62	36.86
Unigene0007306	127.96	148.83	139.12	143.28
Unigene0005717	127.9	188.18	114.85	156.93
Unigene0017699	127.62	53.42	102.2	91.73
Unigene0024456	127.6	139.85	39.78	51.21
Unigene0007429	126.9	59.79	40.16	104.54
Unigene0005592	126.86	115.5	142.19	161.74
Unigene0010195	126.81	17.82	14.66	140.84
Unigene0005479	126.78	158.34	107.74	95.77
Unigene0004467	126.76	76.58	96	68.58
Unigene0002251	126.68	210.2	70.4	75.1
Unigene0026026	126.65	141.19	171.63	209.85
Unigene0007671	126.48	49.44	63.29	70
Unigene0018009	126.45	243.61	177.91	97.95
Unigene0007201	126.13	117.53	142.76	121.88
Unigene0028172	125.87	112.76	78.46	76.89
Unigene0019676	125.86	222.63	130.6	135.86
Unigene0001015	125.78	109.84	187.48	95.37
Unigene0023719	125.67	189.16	358.52	370.94
Unigene0027998	125.67	57.92	101.02	131.18
Unigene0008453	125.59	180.18	121.47	123.71
Unigene0027788	125.57	143.15	147.19	299.01
Unigene0005562	125.47	109.84	91.16	116.23
Unigene0015479	125.41	100.07	117.75	114.87
Unigene0004984	125.35	67.54	66.33	42.37
Unigene0004686	125.32	610.83	163.84	134.91
Unigene0030774	125.29	253.46	193.13	187.24
Unigene0016197	125.26	156.97	125.93	146.92
Unigene0005343	124.91	88.3	98.09	149.72
Unigene0003843	124.9	59.14	82.98	76.47
Unigene0009789	124.74	109.92	106.99	134.14
Unigene0024111	124.64	143.75	127.3	135.85
Unigene0004072	124.64	113.08	139.36	136.07
Unigene0007567	124.6	44.92	126.2	201.19
Unigene0001417	124.27	140.29	91.83	54.39
Unigene0030658	124.07	105.15	109.34	112.43
Unigene0022443	123.84	76.92	96.47	168.38
Unigene0027202	123.83	176.58	105.81	134.58
Unigene0010276	123.69	84.19	127.52	115.53
Unigene0030992	123.5	42.95	86.1	110.62
Unigene0017865	123.45	120.4	114.04	157.91
Unigene0011956	123.19	171.55	173.03	168.29
Unigene0002575	123.19	91.35	83.87	107.71
Unigene0015424	123.05	137.85	104.35	147.54
Unigene0011091	122.92	143.88	143.62	153.53
Unigene0004070	122.7	106.24	100.97	112.24
Unigene0008702	122.59	96.81	126.11	171.36
Unigene0002520	122.34	128.42	216.79	474.24
Unigene0009346	122.28	100	110.79	102.2
Unigene0025908	122.02	103.44	89.1	160.32
Unigene0020040	121.88	99.6	118.16	94.94
Unigene0009291	121.84	94.85	107.16	120.18
Unigene0002162	121.81	137.04	113.64	104.97
Unigene0000706	121.81	111.29	84.19	81.67
Unigene0011058	121.55	154.64	119.46	140.34
Unigene0001132	121.42	105.63	70.44	111.84
Unigene0007134	121.21	66.56	70.31	98.65
Unigene0022106	120.96	124.03	130.4	139.32
Unigene0003152	120.8	108.11	71.49	63.86
Unigene0000109	120.64	100.09	61.46	56.31
Unigene0006243	120.54	77.37	85.15	97.04
Unigene0022038	120.54	77.82	93.31	64.86
Unigene0006056	120.14	99.68	93.42	75.47
Unigene0007338	119.96	109.05	110.56	124.92
Unigene0000263	119.74	130.09	101.21	132.38
Unigene0021832	119.73	89.84	161.11	142.43
Unigene0019400	119.73	58.37	119	106.86
Unigene0004389	119.69	100.29	91.98	85.53
Unigene0003554	119.48	148.39	140.09	154.5
Unigene0003937	119.47	97.97	137.6	155.9
Unigene0031015	119.43	95.84	129.24	125.61
Unigene0020124	119.43	13.97	91.9	52.33
Unigene0021513	119.37	110.76	118.53	122.82
Unigene0033054	119.36	108.04	109.42	123.83
Unigene0024905	119.29	94.11	128.45	177.38
Unigene0005456	119.13	92.66	111.2	129.28
Unigene0017310	119.12	87.57	110.17	109.55
Unigene0017158	119.03	94.2	110.67	129.8
Unigene0003959	119	109.61	111.89	91.3
Unigene0003824	118.99	112.71	146.7	145.02
Unigene0002144	118.75	88.24	103.86	121.45
Unigene0025116	118.68	129.68	150.96	131.73
Unigene0012514	118.68	50.62	63.81	94.67
Unigene0019954	118.65	58.76	37.39	35.35
Unigene0032910	118.64	132.23	88.12	88.18
Unigene0005070	118.44	98.67	114.31	136.44
Unigene0024113	118.28	81.04	109.15	97.51
Unigene0032126	118.27	82.49	64.31	154.83
Unigene0004595	118.2	110.56	151.23	144.24
Unigene0032189	118.08	137.29	164.31	121.39
Unigene0021655	118.01	99.54	40.67	55.61
Unigene0001806	117.72	114.02	92.89	105.41
Unigene0005421	117.6	111.6	96.87	83.99
Unigene0001864	117.57	125.43	125.12	162.78
Unigene0028860	117.56	126.34	123.94	72.42
Unigene0001309	117.56	85.34	85.6	97.57
Unigene0022457	117.44	494.1	136.24	103.39
Unigene0002479	117.39	104.96	82.2	77.37
Unigene0002201	117.35	73.52	102.94	142.9
Unigene0025902	117.32	78.36	97.98	133.69
Unigene0001971	117.25	149.96	122.87	106.5
Unigene0031779	116.83	120.46	107.54	117.74
Unigene0000063	116.76	96.45	91.39	132.78
Unigene0026424	116.75	123.69	175.25	117.76
Unigene0028434	116.7	161.48	195.57	213.6
Unigene0030898	116.59	110.05	83.27	109.88
Unigene0030961	116.5	169.23	88.84	89.85
Unigene0007083	116.39	83.63	127.69	85.14
Unigene0030942	116.23	67.77	48.76	42.02
Unigene0007318	116.15	83.04	87.55	71.85
Unigene0002353	116.02	94.43	89.6	162.23
Unigene0023992	115.92	118.16	122.18	134.51
Unigene0007738	115.85	35.74	41.99	24.13
Unigene0032138	115.77	91.82	87.49	124.64
Unigene0031669	115.73	177.39	138.87	134.79
Unigene0016230	115.68	94.82	94.56	102.66
Unigene0024298	115.52	88.61	87.23	68.78
Unigene0004155	115.3	119.54	101.22	91.69
Unigene0010315	115.24	104.25	101.04	120.95
Unigene0007462	115.19	115.89	75.45	118.6
Unigene0012176	115.18	55.29	54.01	103.06
Unigene0015406	115.02	77.98	95.37	110.95
Unigene0013918	114.93	67.2	59.08	67.28
Unigene0001991	114.92	92.24	69.08	122.44
Unigene0030574	114.82	59.17	80.17	93.86
Unigene0003234	114.6	193.47	145.45	159.86
Unigene0011755	114.4	75.94	84.3	83.22
Unigene0027617	114.28	39.99	75.07	145.8
Unigene0021684	114.22	129.12	226.01	200.53
Unigene0010656	114.11	122.02	96.64	126.81
Unigene0028214	114.09	96.91	114.86	108.92
Unigene0009565	114.06	68.97	94.2	85.36
Unigene0014543	114.05	90.85	156.76	155.71
Unigene0018267	113.92	60.76	183.63	156.63
Unigene0002056	113.88	113.74	171.01	167.37
Unigene0012692	113.84	20.12	47.83	51.68
Unigene0003820	113.79	95.64	157.21	144.14
Unigene0002531	113.79	154.74	178.55	159.13
Unigene0011160	113.75	24.65	36.21	34.09
Unigene0022247	113.73	42.22	65.32	37.12
Unigene0024859	113.47	79.1	126.88	90.77
Unigene0017847	113.4	64.29	81.95	98.18
Unigene0025361	113.4	76.24	90.16	104.19
Unigene0000105	113.39	116.18	108.66	132.59
Unigene0020367	113.29	74.81	115.42	127.24
Unigene0015930	113.27	61.87	76.46	57.21
Unigene0015603	113.14	122.3	129.17	84.67
Unigene0029295	113.02	139.05	43.1	43.1
Unigene0000861	112.89	81.93	63.65	25.25
Unigene0011525	112.86	67.13	84.34	54.22
Unigene0004388	112.79	74.66	84.15	71.79
Unigene0030099	112.71	128.61	137.35	142.3
Unigene0011445	112.7	68.32	63.42	77.23
Unigene0001638	112.61	124.29	125.5	161.77
Unigene0017356	112.44	133.32	206.93	362.9
Unigene0018299	112.12	104.13	118.45	126.07
Unigene0017143	111.98	189.33	152.68	149.85
Unigene0003762	111.88	65.42	58.2	102.49
Unigene0024387	111.84	44.09	160.98	141.98
Unigene0030646	111.66	67.23	74.92	67.28
Unigene0005533	111.38	89.64	73.77	74.3
Unigene0019496	111.15	90.83	98.08	138.7
Unigene0014982	111.13	103	99.69	116.43
Unigene0030522	110.85	103.28	88.87	126.05
Unigene0017720	110.76	113.6	104.75	74.82
Unigene0000072	110.75	84.16	59.23	81.79
Unigene0008225	110.69	87.53	80.61	90.63
Unigene0016269	110.65	55.17	82.17	98.44
Unigene0006097	110.64	87.1	71.35	56
Unigene0009024	110.63	56.03	59.85	94.41
Unigene0001441	110.61	28.71	32.91	24.03
Unigene0008068	110.44	46.34	56.08	76.56
Unigene0014517	110.42	137.35	89.57	107.23
Unigene0019918	110.4	102.83	104.57	144.84
Unigene0011095	110.22	118.72	120.8	108.14
Unigene0009947	110.19	62.54	64.04	44.07
Unigene0003014	110.16	26.45	76.76	25.02
Unigene0026257	110.13	66.93	90.87	111.22
Unigene0007884	110.03	91.99	91.8	116.4
Unigene0006108	110.01	76.96	68.46	57.87
Unigene0004921	109.94	95.32	102.09	118.76
Unigene0030707	109.88	80.87	77.96	92.58
Unigene0007737	109.8	59.34	72.48	37.49
Unigene0028642	109.56	88.93	91.68	99.29
Unigene0001434	109.48	96.58	63.31	53.79
Unigene0024093	109.35	80.82	87.52	72.34
Unigene0000678	109	100.84	111.38	96.44
Unigene0032788	108.98	174.34	159.94	147.82
Unigene0028189	108.92	72.6	71.73	96.68
Unigene0004468	108.85	67.94	82.94	64.53
Unigene0031692	108.82	130.95	91.3	110.89
Unigene0003498	108.8	70.91	83.29	89.83
Unigene0004545	108.77	132	114.23	116.2
Unigene0018273	108.72	110.55	115.45	99.2
Unigene0019210	108.63	106.98	76.3	68.45
Unigene0023474	108.54	104.15	111.04	101.93
Unigene0003094	108.53	107.93	81.3	63.95
Unigene0009865	108.46	61.91	68.09	83.94
Unigene0016437	108.45	111.31	114.61	99.27
Unigene0013489	108.24	93.74	98.95	100.87
Unigene0006380	108.21	135.92	153.9	123.73
Unigene0007794	108.2	60.91	48.2	66.72
Unigene0010804	108.2	64.25	171.25	184.37
Unigene0019223	108.01	69.25	90.04	87.36
Unigene0014141	107.99	63.14	53.28	26.61
Unigene0010826	107.98	89.36	164.32	129.39
Unigene0009148	107.84	137.81	89.39	73.21
Unigene0000007	107.8	105.16	96.5	80.25
Unigene0015057	107.8	84.78	84.36	85.93
Unigene0020788	107.79	143.58	132.33	156.01
Unigene0004278	107.77	151.97	68.48	143.88
Unigene0030639	107.74	105.07	113.9	130.52
Unigene0030899	107.72	65.69	87.49	69.32
Unigene0003246	107.57	93.92	81.96	70.05
Unigene0009296	107.31	79.49	89.79	118.4
Unigene0007236	107.14	82.92	155.84	175.34
Unigene0001509	107.12	102.79	103.64	99.47
Unigene0004086	107.08	93.89	88.1	82.45
Unigene0024230	107.05	117.7	125.35	103.84
Unigene0033183	107.03	140.4	95.06	140.07
Unigene0024101	107.03	94.45	69.61	53.28
Unigene0003936	106.97	85.28	99.51	122.54
Unigene0031815	106.9	51.33	35.12	53.89
Unigene0033064	106.87	88.76	140.56	152.79
Unigene0015783	106.84	76.29	107.71	114.21
Unigene0019796	106.81	67.03	95.94	33.97
Unigene0008464	106.8	68.61	219.26	169.29
Unigene0029094	106.63	51.5	72.44	110.9
Unigene0018447	106.6	61.18	49.42	28.56
Unigene0002054	106.57	86.45	53.69	37.03
Unigene0024301	106.38	62.66	80.29	84.71
Unigene0022019	106.09	180.24	120.63	131.73
Unigene0033227	106.08	72.33	74.77	60.2
Unigene0031133	106.03	77.52	84.21	82.29
Unigene0003100	106	82.15	74.3	68.47
Unigene0005281	105.83	141.37	160.12	155.42
Unigene0016670	105.83	37.12	81.73	122.73
Unigene0001355	105.76	85.25	101.01	94.8
Unigene0002358	105.71	70.85	69.49	77.89
Unigene0006284	105.68	270.12	175.03	131.54
Unigene0003825	105.65	85.17	99.95	107.2
Unigene0003827	105.64	74.68	66.22	78.59
Unigene0004689	105.6	83.74	47.4	51.43
Unigene0009241	105.58	112.22	34.86	91.57
Unigene0031122	105.48	133.04	93.96	80.88
Unigene0029312	105.36	12.88	68.99	117.59
Unigene0003552	105.3	134.23	104.78	103.78
Unigene0028326	105.13	81.79	76.88	92.14
Unigene0026746	105	50.71	19.02	57.3
Unigene0030761	104.94	86.65	205.19	169.2
Unigene0025612	104.88	98.36	117.18	84.95
Unigene0004983	104.75	91.7	68.02	50.91
Unigene0018264	104.72	98.04	103.33	109.44
Unigene0017089	104.59	215.74	263.54	210.85
Unigene0000110	104.58	104.68	52.64	47.96
Unigene0003829	104.57	74.4	86.44	87.44
Unigene0001420	104.41	35.34	21.75	11.77
Unigene0021304	104.37	117.63	108.25	134.24
Unigene0007132	104.32	84.12	134.18	119.61
Unigene0001218	104.19	110.23	108.23	96.33
Unigene0003753	104.15	96.27	113.57	126.95
Unigene0022897	104.12	101.44	96.36	109.39
Unigene0003437	103.87	65.92	40.29	57.58
Unigene0033150	103.77	81.11	56.56	81.73
Unigene0031178	103.76	85.7	63.03	100.57
Unigene0012188	103.72	27.24	80.36	61.72
Unigene0005021	103.57	104.7	93.3	67.89
Unigene0033160	103.48	94.78	67.91	56.22
Unigene0001615	103.44	157.47	133.54	119.52
Unigene0012189	103.33	21.98	82.26	43.23
Unigene0000945	103.29	69.66	116.38	60.89
Unigene0032716	103.21	86.63	73.07	107.01
Unigene0011965	103.16	43.96	47.2	110.44
Unigene0008061	103.08	102.51	119.06	105.97
Unigene0010509	103.07	131.27	147.71	203.23
Unigene0019789	102.98	66	90.69	65.77
Unigene0008179	102.94	88.03	103.26	102.21
Unigene0012031	102.94	554.24	105.91	192.64
Unigene0014096	102.92	122.75	134.36	108.87
Unigene0002092	102.91	76.36	59.73	35.96
Unigene0004399	102.8	57.9	92.15	74.76
Unigene0005132	102.67	109.75	118.22	116.48
Unigene0030553	102.54	97.48	120.67	116.89
Unigene0001045	102.49	110.53	112.59	92.64
Unigene0017244	102.41	56.96	43.45	77.13
Unigene0030629	102.39	109.27	63.39	73.32
Unigene0007736	102.38	116.47	113.17	156.94
Unigene0021442	102.36	96.97	68.5	76.82
Unigene0003479	102.24	104.14	129.01	136.02
Unigene0015147	102.23	132.87	36.24	45.42
Unigene0023082	101.81	94.06	100.61	110.91
Unigene0000507	101.63	54.46	61.08	108.11
Unigene0004373	101.35	126.94	132.22	78.38
Unigene0012693	101.35	3.83	51.02	33.86
Unigene0027773	101.34	38.46	56.65	93.12
Unigene0000002	101.31	92.28	58.45	17.53
Unigene0001290	101.27	96.16	59.9	67.87
Unigene0022096	101.14	15.48	41.6	34.78
Unigene0024831	101.12	129.1	115.56	127.38
Unigene0028519	101.07	37.26	57.95	60.2
Unigene0011678	100.82	97.42	97.1	102.79
Unigene0017734	100.81	542.44	136.38	93.04
Unigene0006711	100.77	101.95	83.77	67.89
Unigene0010556	100.71	90.28	94.96	109.52
Unigene0004977	100.7	138.83	100.59	130.93
Unigene0004051	100.68	70.46	65.08	33.97
Unigene0002380	100.68	68.18	69.56	73.2
Unigene0001834	100.68	88.13	66.71	62.1
Unigene0010827	100.57	84.43	173.65	103.84
Unigene0001286	100.29	120.68	75.23	89.96
Unigene0004688	100.18	415.15	117.2	82.99
Unigene0017280	99.99	4.87	81.05	91.99
Unigene0004810	99.91	72.84	87.24	64.73
Unigene0015775	99.87	72.72	66.49	53.77
Unigene0016356	99.85	142.17	555.3	518.41
Unigene0031788	99.82	100.22	67.33	102.17
Unigene0017964	99.8	70.67	88.12	97.48
Unigene0009107	99.66	60.85	57.55	48.98
Unigene0020562	99.64	76.61	88.87	98.78
Unigene0027539	99.58	73.13	76.66	82.82
Unigene0007399	99.49	79.52	86.14	83.82
Unigene0000079	99.48	179.61	120.35	87.88
Unigene0013974	99.47	85.52	109.57	96.59
Unigene0012245	99.4	80.68	61.98	80.7
Unigene0003763	99.36	86.59	95.17	125.07
Unigene0001010	99.24	60.94	28.36	59.36
Unigene0017264	99.21	64.79	89.07	79.39
Unigene0001571	99.17	111.48	117.16	173.49
Unigene0031769	99.15	77.81	56.59	83.56
Unigene0001541	99.15	32.84	15.17	5.77
Unigene0007503	99.14	53.77	67.02	87.19
Unigene0026951	99.13	30.06	62.46	63.13
Unigene0030688	99.05	73.03	87.51	86.17
Unigene0002532	99.04	196.73	233.58	222.67
Unigene0010750	99.02	68.01	90.25	106.84
Unigene0032166	99	93.16	57.78	71.83
Unigene0027331	98.92	135.71	89.94	135.6
Unigene0000946	98.77	67.63	125.56	72.31
Unigene0004170	98.76	91.37	73.1	64.83
Unigene0020671	98.7	80	92.17	66.94
Unigene0003103	98.6	204.3	112.76	106.76
Unigene0007305	98.58	88.43	92.48	119.56
Unigene0007177	98.57	93.37	70.39	73.65
Unigene0007362	98.49	72.08	90.48	121.28
Unigene0026988	98.48	147.95	38.43	22.43
Unigene0032164	98.46	81.21	84.17	102.52
Unigene0014734	98.31	61.6	107.88	81.72
Unigene0030174	98.21	79.91	75.94	93.54
Unigene0033147	98.21	77.19	84.05	81.32
Unigene0001931	98.18	81.54	58.64	66.11
Unigene0032873	98.15	101.74	74.54	115.19
Unigene0032718	97.96	56.24	64.2	118.21
Unigene0002252	97.92	123.27	47.39	41.86
Unigene0008961	97.76	83.56	94.4	63.2
Unigene0016618	97.74	73.1	87.9	90.73
Unigene0003967	97.73	48.76	59.75	39.98
Unigene0019561	97.59	61.81	84.16	82.04
Unigene0004786	97.51	83.14	108.67	117.74
Unigene0018225	97.47	47.06	115.97	131.02
Unigene0025044	97.41	62.21	89.74	98.53
Unigene0016312	97.4	99.83	99.35	85.85
Unigene0031853	97.32	118.61	108.84	101.7
Unigene0011726	97.3	144.56	108.64	142.42
Unigene0000428	97.29	63.91	65.35	38.52
Unigene0000872	97.2	121.66	144	127.56
Unigene0028697	97.19	35.12	286.36	137.92
Unigene0005098	97.16	86.79	81.8	94.83
Unigene0016850	96.99	78.27	89.77	108.02
Unigene0006742	96.96	34.23	20.09	15.92
Unigene0004158	96.95	120.33	119.97	106.66
Unigene0003754	96.93	107.58	110.1	113.23
Unigene0015901	96.93	97.25	128.26	175.57
Unigene0002637	96.92	80.63	60	88.97
Unigene0021952	96.77	57.81	83.31	130.43
Unigene0029386	96.76	81.72	71.2	86.92
Unigene0033242	96.65	39.8	40.42	18.08
Unigene0010758	96.54	42.18	57.99	64.37
Unigene0006640	96.51	109.54	99.76	124.96
Unigene0003529	96.51	97.5	85.07	86.62
Unigene0016218	96.51	108.96	99.61	86.15
Unigene0030708	96.47	96.22	64.4	90.47
Unigene0016776	96.36	116.89	98.6	114.97
Unigene0007460	96.33	80.06	81.42	77.28
Unigene0003673	96.33	71.03	76	79.27
Unigene0004796	96.16	123.15	91.28	103.2
Unigene0011107	96.11	122.83	350.18	238.27
Unigene0016717	96.03	76.42	121.1	122.47
Unigene0001083	95.98	39.13	55.07	48.82
Unigene0023140	95.9	84.88	93.92	104.06
Unigene0019337	95.84	72.85	142.44	115.44
Unigene0003605	95.82	74.48	71.43	74.97
Unigene0017835	95.74	78.42	94.58	108.11
Unigene0003305	95.55	45.72	91.63	70.76
Unigene0017168	95.52	78.1	74.85	76.53
Unigene0029972	95.52	81.32	82.58	61.52
Unigene0021435	95.47	67.75	91.8	130.25
Unigene0020452	95.47	32.91	36.52	53.52
Unigene0004597	95.38	63.33	80.31	73.63
Unigene0020630	95.26	75.79	48.88	46.36
Unigene0032044	95.18	86.46	51.6	56.33
Unigene0022202	95.1	47.17	90	116.91
Unigene0029096	95.09	156.47	195.99	104.43
Unigene0014403	95.08	42.6	49.1	64.13
Unigene0023087	95.06	70.84	99.64	77
Unigene0011526	95.05	40.85	58.23	41.85
Unigene0021108	95.02	81.58	92.47	143.26
Unigene0002199	95.01	74.69	106.33	146.94
Unigene0001678	94.96	88.56	68.18	57.85
Unigene0018432	94.87	53.21	103.19	106.7
Unigene0001717	94.8	107.37	121.35	102.64
Unigene0004323	94.65	98.92	89.68	117.94
Unigene0032883	94.55	66.42	61.38	66.43
Unigene0030443	94.53	91.09	96.27	100.29
Unigene0003113	94.5	111.03	110.58	83.07
Unigene0006868	94.46	59.02	60.28	58.72
Unigene0000376	94.37	85.44	68.24	62.13
Unigene0027909	94.36	146.31	262.52	265.63
Unigene0016692	94.34	81.19	89.29	134.34
Unigene0006988	94.3	122.11	115.61	108.68
Unigene0009591	94.15	72.59	71.16	93.31
Unigene0005933	94.05	76.93	109.71	131.2
Unigene0018058	93.93	94.29	84.51	109.75
Unigene0032807	93.86	76.14	57.65	88.07
Unigene0007984	93.86	113.94	97.01	120.31
Unigene0006403	93.78	67.37	46.62	26.1
Unigene0030804	93.75	65.9	99.43	137.88
Unigene0007176	93.6	108.98	78.77	86.37
Unigene0024416	93.6	63.51	86.53	89.96
Unigene0012681	93.56	14.96	39.24	128.39
Unigene0021771	93.56	68.26	68.7	92.13
Unigene0012236	93.55	59.71	71.29	73.83
Unigene0005565	93.55	177.05	85.35	95.98
Unigene0021932	93.51	40.59	38.87	34.2
Unigene0008478	93.44	72.68	88.77	102.17
Unigene0016756	93.37	82.68	100.91	127
Unigene0032069	93.19	55.94	54.3	85.5
Unigene0001783	93.17	101.14	60.85	61.42
Unigene0004188	93.17	68.67	60.3	56.81
Unigene0004068	93.06	68.47	75.94	68.9
Unigene0009616	93.06	79.59	77.63	109.15
Unigene0030107	93.01	86.79	84.94	75.32
Unigene0026557	92.98	100.17	104.04	116.8
Unigene0005422	92.96	101.62	86.09	89.59
Unigene0018824	92.85	59.65	78.98	85.13
Unigene0000374	92.55	111.88	92.23	78.2
Unigene0031842	92.49	113.03	82.42	63.13
Unigene0008270	92.44	89.47	105.09	89.19
Unigene0004189	92.39	54.41	55.53	47.59
Unigene0019181	92.35	58.77	69.36	77.12
Unigene0030621	92.32	95.17	51.83	53.39
Unigene0032103	92.28	311.47	245.72	69.76
Unigene0006909	92.21	67.08	112.78	126.95
Unigene0027393	92.17	106.88	92.88	127.44
Unigene0000847	92.06	144.8	99.93	146.88
Unigene0002965	92.02	55.76	52.53	43
Unigene0031179	91.99	98.25	83.01	81.37
Unigene0005624	91.9	91.68	72.22	72.88
Unigene0032175	91.89	65.62	73.68	74.79
Unigene0003457	91.75	52.08	68.12	78.48
Unigene0011158	91.74	12.07	34.3	28.77
Unigene0032249	91.67	75.65	101.74	106.44
Unigene0003841	91.56	107.63	88.99	100.23
Unigene0007200	91.38	48.39	66.57	59.5
Unigene0025621	91.33	40.93	57.21	86.31
Unigene0002968	91.32	35.51	13.29	1.61
Unigene0021198	91.3	74.33	63.69	101.13
Unigene0000059	91.29	125.54	118.43	140.68
Unigene0022452	91.28	95.52	95.45	87.36
Unigene0004440	91.23	78.53	93.28	112.47
Unigene0004658	91.17	78.57	85.67	78.57
Unigene0014776	91.11	74.12	93.28	101.5
Unigene0020984	90.99	100.01	91.96	101.22
Unigene0014889	90.93	68.04	75.38	98.48
Unigene0006042	90.85	84.33	83.51	88.32
Unigene0002384	90.78	84.53	78.17	75.53
Unigene0030917	90.74	75.52	88.8	96.77
Unigene0014355	90.71	59.9	53.97	39.89
Unigene0014358	90.66	107.18	77.04	81.18
Unigene0003719	90.64	79.77	56.31	51.88
Unigene0011834	90.54	88.24	53.73	69.23
Unigene0031696	90.42	76.63	43.51	65.9
Unigene0008016	90.36	90.28	22.89	24.47
Unigene0008832	90.26	76.06	80.48	63.65
Unigene0002058	90.25	68.09	86.78	94.94
Unigene0000178	90.18	77.1	36.35	34.07
Unigene0015288	90.04	30.4	52.08	33.8
Unigene0001008	90.01	22.45	33.82	18.1
Unigene0023615	90	68.98	79.82	78.06
Unigene0003040	89.95	83.81	74.9	59.52
Unigene0002017	89.91	41.63	22.65	18.95
Unigene0001835	89.85	67.03	51.04	48.87
Unigene0031728	89.83	93.27	109.84	114.26
Unigene0032073	89.75	114.95	113.45	97.92
Unigene0016016	89.69	91.16	57.03	61.13
Unigene0030464	89.63	88.33	81.37	95.88
Unigene0004449	89.53	136.78	95.4	81.72
Unigene0015936	89.35	66.43	78.7	85.41
Unigene0001084	89.32	27.99	43.78	31.77
Unigene0014777	89.24	143.19	78.41	82.64
Unigene0023616	89.19	88.22	72.03	97.29
Unigene0032903	89.16	46.28	101.23	119.17
Unigene0016492	89.16	47.69	267.1	394.71
Unigene0014252	89.06	74.72	66.54	72.77
Unigene0031830	89.04	62.28	57.62	79.36
Unigene0002059	89.02	39.31	51.46	43.54
Unigene0007604	88.96	145.13	101.98	60.01
Unigene0002210	88.96	407.09	212.93	57.28
Unigene0013079	88.88	38.69	74.46	100.69
Unigene0009708	88.78	109.63	26.35	45.32
Unigene0001012	88.73	73.75	24.15	85.03
Unigene0007082	88.7	65.39	88.46	73.82
Unigene0021849	88.56	464.39	104.25	56.54
Unigene0029809	88.53	20.79	25.01	55.02
Unigene0029674	88.51	41.3	45.15	36.81
Unigene0000267	88.51	122.62	80.78	124.83
Unigene0024601	88.49	86.62	88.64	83.82
Unigene0004716	88.47	78.1	95.37	127.73
Unigene0008418	88.44	55.38	97.63	113.69
Unigene0006781	88.4	74.03	85.05	81.97
Unigene0014551	88.37	93.81	85.7	100.91
Unigene0031174	88.34	89.04	101.63	75.76
Unigene0030547	88.32	1.01	0	0
Unigene0027597	88.3	67.37	69.97	67.44
Unigene0001338	88.26	125.57	119.62	71.51
Unigene0009454	88.26	42.37	89.89	112.22
Unigene0018371	88.25	203.5	94.02	78.17
Unigene0006787	88.05	59.57	117.8	128.26
Unigene0008802	87.98	47.66	69.36	73.4
Unigene0025490	87.89	71.16	73.95	83.67
Unigene0017899	87.79	57.04	98.18	118.18
Unigene0014100	87.74	78.51	24.7	19.05
Unigene0030358	87.69	90.66	83.86	89.53
Unigene0017136	87.63	37.27	70.56	49.68
Unigene0030991	87.6	88.76	34.07	25.19
Unigene0014324	87.56	62.1	70.43	78.78
Unigene0004397	87.54	41.39	50.78	51.45
Unigene0008761	87.47	75.56	93.14	84.65
Unigene0009453	87.42	80.2	78.93	78.49
Unigene0025227	87.37	81.9	79.89	135.53
Unigene0025175	87.29	57	47.82	70.12
Unigene0026737	87.17	80.59	74.45	105.15
Unigene0008074	87.15	85.55	89.39	89.32
Unigene0000190	87	87.73	59.81	81.42
Unigene0000490	86.97	108.83	63.17	59.97
Unigene0004965	86.75	48.7	32.81	43.33
Unigene0025162	86.69	102.94	67.1	60.44
Unigene0010561	86.64	79.38	86.04	96.27
Unigene0000186	86.59	75.71	56.37	47.78
Unigene0015183	86.58	101.11	75.62	65.72
Unigene0022882	86.56	73.44	110.42	156.21
Unigene0013782	86.55	56.17	58.69	51.28
Unigene0023114	86.55	61.2	58.26	60.79
Unigene0022094	86.45	71.73	74.34	96.97
Unigene0029147	86.43	66.36	56.62	91.2
Unigene0009344	86.28	137.77	74.73	50.37
Unigene0010749	86.17	65.49	76.39	76.83
Unigene0032124	86.04	75.95	105.17	126.25
Unigene0004171	86.03	107.25	105.06	99.64
Unigene0011790	85.91	50.91	61.04	72.39
Unigene0015888	85.9	153.25	263.01	216.13
Unigene0026504	85.88	23.9	49.81	64.27
Unigene0023118	85.76	59.55	60.33	63.49
Unigene0027962	85.75	72.24	104.73	90.41
Unigene0000407	85.7	98.06	77.83	87.29
Unigene0030290	85.68	10.66	33.61	27.72
Unigene0000447	85.67	102.57	71.38	69.2
Unigene0016086	85.64	61.67	111.32	93.27
Unigene0007935	85.6	59.25	67.56	57.46
Unigene0031933	85.43	63.12	65.2	73.89
Unigene0008127	85.39	62.27	64.27	43.11
Unigene0002555	85.36	73.18	86.65	64.86
Unigene0023243	85.29	62.74	61.25	70.69
Unigene0029739	85.28	104.63	152.03	90.44
Unigene0009684	85.24	64.72	151.7	147.6
Unigene0003553	85.16	112.65	87.52	103.51
Unigene0027328	85.13	51.02	85.77	111.57
Unigene0000735	85.13	42.11	33.08	23.35
Unigene0012390	85.09	97.68	71.14	73.85
Unigene0033026	85.06	121.51	89.58	253.57
Unigene0016283	84.91	64.94	138.93	130.94
Unigene0021802	84.88	96.55	92.46	100.53
Unigene0014593	84.85	72.81	72.44	89.01
Unigene0006169	84.81	77.97	57.98	133.78
Unigene0028345	84.79	48.99	59.12	71.33
Unigene0002668	84.78	58.13	50.54	63.38
Unigene0000937	84.75	114.07	83.66	100.22
Unigene0011106	84.75	128.54	342.49	220.85
Unigene0009271	84.72	37.73	48.85	66.37
Unigene0005805	84.55	79.44	68.32	55.99
Unigene0024401	84.54	45.6	51.86	53.06
Unigene0005841	84.5	136.39	85.23	90.58
Unigene0030717	84.5	83.69	59.48	45.92
Unigene0004042	84.47	49.08	49.26	67.62
Unigene0006011	84.42	88.96	73.32	100.26
Unigene0030748	84.35	83.75	76.26	60.55
Unigene0003822	84.35	47.73	51.34	58.06
Unigene0001423	84.33	69.54	45.13	25.61
Unigene0010272	84.31	98.97	86.72	82.69
Unigene0033084	84.31	36.54	77.08	65.74
Unigene0026778	84.21	67.72	68.15	71.85
Unigene0009858	84.07	86.79	44.76	39.88
Unigene0006727	84.03	78.06	48.29	39.72
Unigene0008609	84.02	92.67	88.46	75.16
Unigene0000796	83.94	67.41	45.71	51.31
Unigene0000030	83.92	84.44	69.7	76.97
Unigene0010275	83.88	46.95	69.44	63.52
Unigene0020072	83.83	220.51	120.53	59.4
Unigene0031834	83.81	151.6	78.6	81.66
Unigene0010224	83.78	90.22	108.35	98.43
Unigene0003726	83.67	59.61	57.78	56.67
Unigene0028969	83.66	95.59	41.35	31.55
Unigene0012061	83.6	53.31	80.56	47.72
Unigene0032717	83.6	103.26	89.77	99.08
Unigene0000089	83.57	44.24	42.46	44.01
Unigene0015623	83.51	104.68	80.52	82.89
Unigene0001272	83.4	84.54	79.38	57.14
Unigene0011486	83.4	78.91	65.92	83.24
Unigene0016807	83.31	63.69	74.35	86.58
Unigene0032918	83.3	83.82	91.98	63.34
Unigene0011044	83.29	67.38	150.57	190.92
Unigene0009722	83.28	62.47	57.68	56.17
Unigene0004787	83.24	90.75	101.17	179.26
Unigene0023228	83.12	126.22	97.48	233.65
Unigene0007578	83.11	78.13	85.02	77.03
Unigene0024028	83.09	52.07	74.69	73.51
Unigene0003171	83.01	50.21	59.19	57.07
Unigene0003490	83	68.34	88.16	82.04
Unigene0017178	83	78.16	70.7	83.42
Unigene0017438	82.92	70.66	109.22	159.47
Unigene0026594	82.84	88.54	73.26	87.13
Unigene0007933	82.8	91	108.16	100.62
Unigene0018943	82.78	52.53	56.89	81.59
Unigene0001886	82.74	68.98	51.27	38.58
Unigene0004078	82.73	54.11	65.02	39.12
Unigene0000429	82.62	61.79	73.04	33.24
Unigene0020689	82.6	86.81	128.64	108.12
Unigene0004967	82.59	78.78	7.79	26.89
Unigene0003542	82.56	68.76	49.15	46.04
Unigene0027858	82.32	86.53	90.47	112.01
Unigene0018876	82.32	73.64	87.27	75.37
Unigene0018342	82.32	94.37	89.82	66.02
Unigene0023809	82.3	68.99	76.89	77.76
Unigene0019928	82.29	57.56	72.15	65.99
Unigene0009428	82.02	54.83	58.65	69.72
Unigene0000704	82	71.09	50.46	54.67
Unigene0005046	81.96	84.16	71.03	50.4
Unigene0021284	81.91	54.78	67.68	87.14
Unigene0009470	81.89	50.83	67.42	103.53
Unigene0004054	81.74	43.85	43.86	36.55
Unigene0030697	81.66	72.85	67.91	41.33
Unigene0016103	81.63	74.07	90.74	88.36
Unigene0003828	81.62	40.99	51.74	45.55
Unigene0014424	81.56	73.21	75.33	83.22
Unigene0005936	81.55	107.62	81.45	75.07
Unigene0003851	81.54	54.95	45.07	49.77
Unigene0004680	81.35	71.74	65.79	70.86
Unigene0001643	81.35	102.44	154.29	119.85
Unigene0014899	81.33	58.35	59.35	91.88
Unigene0031704	81.31	69.3	57.2	72.36
Unigene0031180	81.3	56.86	47.93	104.62
Unigene0002969	81.28	51.49	100.21	67.78
Unigene0003528	81.26	89.05	83.1	76.6
Unigene0009879	81.24	39.57	139.99	101.46
Unigene0015254	81.21	3.48	36.33	34.38
Unigene0000088	81.18	38.08	31.93	47.66
Unigene0000547	81.15	57.65	59.46	39.25
Unigene0032915	81.15	150.2	171.59	177.91
Unigene0025103	80.97	54.62	63.25	60.95
Unigene0002478	80.96	86.83	62.33	63.81
Unigene0001612	80.9	99.4	82.36	77.12
Unigene0000262	80.87	114.84	95.29	122.04
Unigene0030705	80.78	71.03	56.61	37.96
Unigene0010805	80.75	37.11	124.11	105.53
Unigene0022640	80.74	44.48	32.21	36.04
Unigene0016501	80.71	52.27	51.51	61.8
Unigene0023890	80.68	9.67	17.3	6.89
Unigene0006355	80.53	9.57	54.55	57.22
Unigene0003826	80.52	71.27	78.65	76.9
Unigene0010577	80.35	47.39	95.68	133.89
Unigene0028181	80.34	75.94	134.45	319.24
Unigene0003390	80.29	109.05	76.64	71.58
Unigene0009866	80.26	42.07	52.17	61.19
Unigene0017551	80.22	65.35	65.73	64.71
Unigene0001031	80.19	58.14	56.39	51.31
Unigene0019827	80.18	75.05	69.34	61.99
Unigene0002589	80.14	95.91	88.7	71.61
Unigene0006783	80.12	23.45	39.77	45.78
Unigene0000934	80.07	76.43	69.65	113.59
Unigene0033259	80.07	76.1	72.27	73.51
Unigene0008703	80.01	114.57	142.11	78.15
Unigene0008697	79.98	55.82	60.62	56.59
Unigene0015063	79.96	55.27	76.58	70.31
Unigene0011572	79.85	11.33	28.81	73.52
Unigene0013806	79.84	84.21	69.55	59.48
Unigene0005522	79.63	62.37	50.69	47.57
Unigene0004536	79.45	115.03	99.14	100.11
Unigene0006124	79.45	83.05	54.88	52.89
Unigene0019498	79.44	76.24	62.88	66.47
Unigene0014616	79.42	61.99	96.38	97.38
Unigene0014204	79.42	23.46	86.39	30.79
Unigene0014563	79.42	76.43	85.1	80.25
Unigene0031785	79.41	26.12	4.86	10.04
Unigene0010410	79.35	78.91	59.23	64.83
Unigene0001587	79.3	73.06	68.28	96.68
Unigene0010579	79.3	48.29	91.45	110.29
Unigene0010037	79.26	62.76	73.57	93.29
Unigene0018230	79.26	52.74	42.68	61.47
Unigene0028873	79.26	53.53	127.91	93.9
Unigene0011549	79.14	80.96	48.4	41.37
Unigene0020528	79.11	53.64	46.38	43.51
Unigene0001840	79.01	60.61	40.19	28.58
Unigene0008237	78.86	62.99	68.01	61.09
Unigene0001312	78.7	68.69	77.25	115.3
Unigene0027367	78.7	29.52	36.39	28.31
Unigene0033166	78.61	47.05	45.08	50.51
Unigene0004614	78.61	61.3	50.19	74.13
Unigene0008291	78.6	54.97	46.65	105.09
Unigene0016959	78.59	53.79	102.03	72.33
Unigene0000239	78.53	66.66	64.41	104.71
Unigene0020505	78.42	69.14	45.45	42.59
Unigene0002588	78.29	60.38	56.74	50.9
Unigene0007772	78.25	78.48	69.55	91.5
Unigene0010683	78.18	270.71	173.69	292.7
Unigene0014702	78.12	48.73	19.75	16.63
Unigene0011401	78.06	113.62	41.74	29.23
Unigene0005335	78.04	61.89	30.92	28.27
Unigene0013033	77.99	63.72	64.98	59.1
Unigene0031030	77.88	73.76	64.46	65.16
Unigene0030616	77.85	93.31	45.49	37.91
Unigene0018962	77.85	71.16	67.25	68.71
Unigene0022230	77.81	81.35	50.17	66.87
Unigene0021392	77.8	57.47	62.33	69.31
Unigene0003849	77.78	47.27	31.08	4.53
Unigene0002743	77.65	74.56	58.22	73.9
Unigene0021516	77.61	68.16	85.09	83.92
Unigene0007271	77.57	54.42	72.23	84.89
Unigene0022123	77.56	42.47	64.81	68.91
Unigene0014396	77.5	95.97	82.35	83.77
Unigene0003039	77.4	89.26	88.36	65.03
Unigene0009926	77.38	71.97	72.79	87.99
Unigene0012414	77.34	50.96	54.01	58.42
Unigene0012175	77.29	65.56	58.52	89.02
Unigene0000622	77.29	47.97	79.91	73.66
Unigene0010103	77.21	57.12	59.88	52.29
Unigene0001471	77.16	80.82	49.32	81.77
Unigene0004040	77.16	111.29	73.49	34.69
Unigene0031780	77.07	67.8	73.28	47.04
Unigene0014111	77.07	74.93	55	66.01
Unigene0027374	76.93	17.84	18.88	41.02
Unigene0002091	76.92	54.54	50.18	29.55
Unigene0017924	76.92	66.06	65.19	73.46
Unigene0024617	76.87	87.07	51.91	57.73
Unigene0005809	76.83	60	64.21	38.43
Unigene0001603	76.7	45.81	49.53	54.96
Unigene0001175	76.7	87.22	49.86	34.18
Unigene0019529	76.54	50.9	38.26	35.14
Unigene0028901	76.52	85.13	45.61	55.48
Unigene0031946	76.51	75.61	48.31	35.21
Unigene0006933	76.5	52.25	54.76	34.87
Unigene0005758	76.47	66.95	68.38	88.07
Unigene0010338	76.41	77.85	9.48	23.14
Unigene0014097	76.41	82.99	88.83	92.06
Unigene0032098	76.32	59.63	59.34	57.14
Unigene0006970	76.21	58.03	63.05	98.31
Unigene0017510	76.19	52.63	58.92	59.03
Unigene0010695	76.17	54.24	75.22	81.92
Unigene0005625	76.17	92.77	50.55	58.13
Unigene0002217	76.14	61.91	56.55	53.54
Unigene0022227	75.99	74.29	72.58	76.07
Unigene0008758	75.97	45.1	61.82	186.76
Unigene0030919	75.97	54.93	67.98	73.24
Unigene0005594	75.95	68.52	59.01	87.72
Unigene0012536	75.94	11.59	12.11	1.58
Unigene0028212	75.93	55.23	65.71	99.6
Unigene0018056	75.92	99.96	70.21	27.08
Unigene0000406	75.9	114.02	103.55	102
Unigene0020082	75.84	94.39	80.76	102.68
Unigene0003570	75.76	77.83	80.16	83.27
Unigene0023788	75.7	51.51	74.53	62.77
Unigene0026163	75.62	51.2	46.79	58.51
Unigene0006043	75.59	64.31	75.08	69.03
Unigene0000378	75.57	115.07	111.92	84.52
Unigene0030151	75.52	45.98	38.07	40.3
Unigene0032244	75.51	80.96	106.3	126.79
Unigene0007207	75.5	82.85	63.53	51.71
Unigene0010051	75.47	41.06	31.8	59.42
Unigene0003144	75.46	73.25	70.61	79.19
Unigene0020405	75.34	46.73	50.12	47.67
Unigene0006647	75.33	77.56	45.76	42.08
Unigene0001725	75.32	2.13	3.45	0.25
Unigene0004011	75.25	17.65	10.99	8.46
Unigene0025622	75.17	49.18	42.34	66.96
Unigene0009904	75.15	60.44	62.96	60.69
Unigene0003923	75.07	61.15	82.3	104.29
Unigene0014951	75.02	57.91	74.36	108.34
Unigene0012711	74.95	33.75	111.1	189.77
Unigene0011923	74.95	49.44	56.36	61.77
Unigene0000768	74.93	54.44	47.24	36.59
Unigene0015456	74.81	57.66	60.99	72.25
Unigene0005185	74.71	68.5	63.57	71.02
Unigene0018347	74.7	30.9	44.93	30.52
Unigene0003850	74.68	66.87	56.32	61.75
Unigene0010759	74.55	25.58	33.15	43.88
Unigene0010093	74.53	79.15	58.96	81.41
Unigene0009572	74.52	101.04	67.78	95.69
Unigene0008299	74.49	66.22	80.15	81.98
Unigene0020699	74.47	102.17	124.31	75.14
Unigene0003658	74.46	55.88	52.73	47.72
Unigene0030664	74.4	107.9	58.47	49.99
Unigene0017655	74.38	257.72	109.21	62.64
Unigene0018820	74.34	49.12	36.65	52.76
Unigene0009103	74.33	47.71	63.05	64.52
Unigene0000430	74.3	59.57	55.06	34.44
Unigene0020221	74.28	55.88	51.24	59.96
Unigene0016255	74.27	57.95	74.34	88.46
Unigene0028556	74.27	46.87	69.27	100.21
Unigene0018883	74.19	74.47	68.14	58.16
Unigene0000510	74.17	2.82	16.25	60.65
Unigene0000707	74.13	62.74	33.07	38.34
Unigene0013911	74.09	70.4	67.52	76.85
Unigene0009276	74.07	54.27	34.44	76.52
Unigene0007251	74.06	77.88	59.97	59.82
Unigene0014469	74.06	68.57	111.65	147.17
Unigene0017063	73.93	88.55	85.96	99.28
Unigene0001745	73.86	95.11	83.12	87.83
Unigene0003738	73.82	92.22	101.6	39.8
Unigene0012029	73.79	71.23	75.48	81.63
Unigene0004280	73.78	65.97	25.53	44.76
Unigene0006524	73.77	49.53	49.46	52.88
Unigene0014527	73.76	55.69	71.13	64.71
Unigene0002594	73.76	59.07	63.75	54.93
Unigene0029913	73.66	63.91	27.46	34.17
Unigene0030933	73.52	81.76	87.16	128.47
Unigene0000845	73.49	60.57	38.27	67.81
Unigene0002496	73.47	67.39	120.92	124.87
Unigene0017101	73.44	64.85	159.1	194.53
Unigene0010245	73.4	77.9	83.67	75.54
Unigene0016860	73.36	73.46	67.22	62.01
Unigene0017709	73.31	70.29	133.13	107.48
Unigene0005194	73.28	41.55	37.62	34.77
Unigene0010000	73.28	42.51	33.59	37.9
Unigene0017553	73.27	59.7	55.25	80.82
Unigene0005899	73.25	31.75	65.82	52.49
Unigene0017017	73.16	61.24	59.1	80.74
Unigene0004649	73.14	86.73	80.07	68.55
Unigene0019673	73.13	77.48	72.04	74.75
Unigene0009113	73	82.02	97.86	65.27
Unigene0011594	72.96	107.56	147.29	68.09
Unigene0007450	72.89	102.35	59.86	49.95
Unigene0000012	72.87	95.89	69.9	46.11
Unigene0009003	72.79	51.25	58.38	77.97
Unigene0014778	72.77	77.73	54.22	76.69
Unigene0032905	72.72	78.66	60.74	56.4
Unigene0014613	72.7	134.47	98.8	90.96
Unigene0016992	72.65	51.74	64.43	66.19
Unigene0018131	72.65	51.48	111.73	85.86
Unigene0015555	72.63	90.7	315.76	262.87
Unigene0031053	72.57	85.94	123.71	106.5
Unigene0030675	72.56	47.04	43.38	46.73
Unigene0030952	72.5	61.79	103.99	294.18
Unigene0004516	72.49	96.28	69.97	106.21
Unigene0026679	72.44	58.6	68.49	83.03
Unigene0031672	72.41	99.4	59.17	73.25
Unigene0000192	72.36	65.53	57.52	63.13
Unigene0012177	72.34	20.21	21.03	63.06
Unigene0028845	72.28	76.63	31.96	31.3
Unigene0011571	72.24	20.41	36.08	109.63
Unigene0023580	72.23	51.56	55.02	91.16
Unigene0015332	72.22	44.53	61.79	57.62
Unigene0011810	72.21	39.39	49.46	49.18
Unigene0001043	72.13	55	40.11	56.11
Unigene0011663	72.12	63.95	57.2	79.48
Unigene0001508	72.11	52.97	46.06	50.06
Unigene0002299	72.01	64.45	44.35	23.98
Unigene0014026	72	82.52	93.71	73.52
Unigene0013959	71.99	49.12	28.77	16.23
Unigene0030615	71.99	56.11	50.12	41.52
Unigene0030663	71.97	92.25	63	34.65
Unigene0019986	71.96	46.63	61.83	71.97
Unigene0017037	71.94	43.64	113.04	85.42
Unigene0007577	71.94	79.3	79.32	73.52
Unigene0008482	71.85	49.78	64.83	66.44
Unigene0008518	71.83	94.79	88.3	95.85
Unigene0031073	71.83	78.15	68.21	75.96
Unigene0002136	71.82	68.68	85.54	82.41
Unigene0032787	71.79	51.1	36.75	43.89
Unigene0014315	71.75	91.26	64.38	77.27
Unigene0032013	71.72	75	41.05	35.07
Unigene0008520	71.72	83.22	92.87	104.22
Unigene0001732	71.71	4.88	25.33	6.58
Unigene0030612	71.57	73.52	35.55	40.33
Unigene0022642	71.54	82.4	68.71	63.1
Unigene0020136	71.54	180.7	81.46	42.95
Unigene0007317	71.53	65.01	71.15	64.4
Unigene0030866	71.43	46.59	38.68	32.97
Unigene0000647	71.42	56.41	33.99	27.69
Unigene0018509	71.38	31.05	42.12	19.2
Unigene0029600	71.36	63.59	78.69	78.15
Unigene0003165	71.34	56.49	109.29	90.64
Unigene0003697	71.33	47.89	47.29	45.66
Unigene0013564	71.26	72.63	66.67	69.33
Unigene0003465	71.26	92.96	129.95	88.81
Unigene0017379	71.21	52.17	47.33	68.56
Unigene0018005	71.19	42.37	83.67	102.74
Unigene0030630	71.16	60.06	51.69	52.3
Unigene0030772	71.09	57.7	58.03	61.06
Unigene0018837	70.89	50.94	66.4	72.04
Unigene0000741	70.83	58.21	51.37	58.38
Unigene0000060	70.82	107.15	70.88	110.55
Unigene0031754	70.76	49.55	37.41	38.38
Unigene0004346	70.73	60.5	57.47	87.65
Unigene0020741	70.67	91.9	71.7	94.16
Unigene0017730	70.67	56.33	58.69	58.94
Unigene0028135	70.64	58.69	63.7	63.99
Unigene0013743	70.6	57.46	64.36	64.17
Unigene0017029	70.6	62.41	45.47	45.24
Unigene0010048	70.54	11.31	33.34	38.11
Unigene0010337	70.47	99.93	113.1	138.56
Unigene0029610	70.46	42.18	42	99.11
Unigene0005320	70.45	91.59	74.04	66.95
Unigene0031817	70.42	29.92	40.34	56.22
Unigene0020895	70.42	85.17	120.99	55.95
Unigene0009064	70.36	62.24	74.94	94.5
Unigene0009042	70.31	39.75	41.12	43.57
Unigene0031757	70.3	51.33	67.86	75.76
Unigene0002137	70.26	77.43	87.41	107.8
Unigene0000642	70.2	75.71	41.11	25.77
Unigene0003101	70.18	60.14	63.61	50.16
Unigene0019091	70.15	42.04	80.79	109.84
Unigene0026220	70.11	38.67	23.39	51.14
Unigene0018422	70.1	91.9	64.03	82.49
Unigene0002007	70	41.58	27.68	20.31
Unigene0015211	69.98	47.33	53.31	64.06
Unigene0025968	69.93	31.05	50.43	63.75
Unigene0020783	69.9	53.1	72.23	76.31
Unigene0001589	69.9	44.88	47.44	57.12
Unigene0002677	69.87	47.05	44.37	57.15
Unigene0010370	69.86	58.34	67.67	68.45
Unigene0016592	69.85	71.67	104.77	85.83
Unigene0015805	69.84	54.4	68.98	69.06
Unigene0007997	69.82	56.54	48.64	54.97
Unigene0032139	69.76	91.36	80.12	65.08
Unigene0015204	69.75	88.02	82.03	71.55
Unigene0002750	69.73	99.73	54.89	34.14
Unigene0021125	69.71	48.49	55.13	49.51
Unigene0030972	69.69	38.44	38.48	50.15
Unigene0002917	69.66	74.26	76.58	61.6
Unigene0008479	69.61	41.9	44.52	49.29
Unigene0011311	69.59	230.19	91.96	91.3
Unigene0021602	69.57	46.82	48.46	62.21
Unigene0009599	69.57	45.59	40.69	22.85
Unigene0024935	69.56	53.55	32.55	24.18
Unigene0025336	69.55	47.13	60.48	64.05
Unigene0004071	69.55	56.44	60.95	63.51
Unigene0019330	69.53	55.79	49.83	42.27
Unigene0007252	69.5	48.07	44.88	54.44
Unigene0000005	69.5	71.55	43.12	19.76
Unigene0026715	69.47	67.78	61.81	78.95
Unigene0000760	69.45	80.91	62.18	60.48
Unigene0021502	69.41	38.59	70.09	76.54
Unigene0033144	69.4	68.92	82.9	74.07
Unigene0028708	69.34	33.53	29.96	52.5
Unigene0013347	69.29	52.37	58.13	59.89
Unigene0016258	69.29	61.24	57.55	52.75
Unigene0003269	69.24	76.78	62.33	73.43
Unigene0015273	69.19	51.01	46.9	74.52
Unigene0002218	69.19	53.32	50.83	54.47
Unigene0024311	69.03	55.51	35.14	32
Unigene0001046	68.95	78.16	78.26	68.22
Unigene0025729	68.91	50.91	72.72	50.62
Unigene0018802	68.86	39.71	55.2	54.48
Unigene0005744	68.83	25.05	57.63	26.79
Unigene0003519	68.82	34.71	26.9	14.52
Unigene0014266	68.76	53.8	62.96	55.87
Unigene0018059	68.75	65.32	65.85	71.85
Unigene0029630	68.74	168.4	68.37	62.01
Unigene0002120	68.73	76.93	60.04	83.36
Unigene0019134	68.72	65.22	56.37	54.78
Unigene0004322	68.72	58.49	37.73	53.21
Unigene0017383	68.7	41.05	47.33	53.97
Unigene0028179	68.7	36.7	50.35	74.27
Unigene0023218	68.69	73.65	60.68	72.69
Unigene0016967	68.63	55.44	47.48	87.6
Unigene0013798	68.63	52.35	61.05	68.5
Unigene0030647	68.62	22.07	8.81	17.73
Unigene0002084	68.59	38.36	57.74	74.07
Unigene0001339	68.57	106.37	57.46	40.26
Unigene0021045	68.5	54.47	70.76	85.16
Unigene0013012	68.44	79.17	72.72	66.85
Unigene0009563	68.38	54.95	52.34	69.22
Unigene0006101	68.38	48.15	50.62	50.04
Unigene0031664	68.24	67.83	60.6	28.3
Unigene0016263	68.22	77.2	46.99	57.3
Unigene0031776	68.21	47.67	54.44	50.61
Unigene0002543	68.2	61.85	37.65	26.13
Unigene0004359	68.2	60.07	61.46	56.84
Unigene0030642	68.15	85.17	51.06	67.65
Unigene0016199	68.1	86.09	50.99	61.36
Unigene0009573	68.08	101.74	29.61	55.22
Unigene0008108	68.08	53.9	48.81	53.81
Unigene0032868	68.07	36.86	30.29	29.36
Unigene0032240	68.07	61.29	78.33	55.77
Unigene0009495	68.07	94.83	24.14	23.91
Unigene0014562	68.03	40.89	35.03	36.98
Unigene0030060	68.01	39.88	35.15	15.8
Unigene0015415	67.96	73.56	43.3	40.87
Unigene0003272	67.9	72.95	46.17	46.19
Unigene0009467	67.89	41.79	105.46	85.54
Unigene0018078	67.85	43.39	80.83	49.16
Unigene0025654	67.85	58.7	54.83	31.9
Unigene0021054	67.79	14.5	12.4	27.05
Unigene0000858	67.78	28.23	27.71	15.07
Unigene0015982	67.7	59.52	49.96	45.66
Unigene0030793	67.69	40.37	33.9	34.81
Unigene0030957	67.53	79.68	54.91	61.58
Unigene0031105	67.53	68.84	52.7	57.2
Unigene0028654	67.53	64.31	42.36	58.48
Unigene0000062	67.51	48.19	46.95	94.56
Unigene0000788	67.51	62.63	68.17	70.05
Unigene0016553	67.48	60.84	28.16	35.22
Unigene0021087	67.47	74.03	61.91	79.05
Unigene0003548	67.47	48.94	55.35	47.82
Unigene0009765	67.46	57.32	63.32	80.31
Unigene0027458	67.41	110.23	78.23	103.75
Unigene0005192	67.4	65.18	54.76	54.77
Unigene0010392	67.39	87.98	388.33	361.11
Unigene0032271	67.35	42.31	46.73	61.16
Unigene0012062	67.29	47.21	69.6	45
Unigene0002030	67.28	112.62	77.11	63.3
Unigene0003328	67.25	66.71	57.52	64.91
Unigene0006074	67.23	60.6	46.57	45.85
Unigene0015638	67.19	56.7	58.52	64.93
Unigene0028893	67.18	64.3	38.37	42.21
Unigene0003541	67.13	81.78	57.68	62.43
Unigene0015185	67.13	63.1	44.97	54.96
Unigene0031003	67.11	120.29	527.17	543.05
Unigene0028021	67.1	49.53	58.52	54.26
Unigene0004693	67.08	67.49	50.21	55.65
Unigene0013425	67.05	97.95	44.13	97.61
Unigene0027971	67.04	30.38	25.34	28.61
Unigene0022854	67.03	69.99	101.62	121.57
Unigene0008754	67.03	34.66	58.2	49.74
[truncated: 29,111 more rows]
