# Supplementary material for: The Molecular Mechanism Underlying Pro-apoptotic Role of Hemocytes Specific Transcriptional Factor Lhx9 in Crassostrea hongkongensis
Source: Front Physiol. 2018 May 28;9:612. doi: 10.3389/fphys.2018.00612 (PMC5985316; doi:10.3389/fphys.2018.00612)
Supplement: DATA SHEET S2 — List and annotation of differentially expressed genes after dsChLhx9 RNAi. [file Data_Sheet_2.XLS]

GeneID	geneLength	Means-control	Means-iLhx9	log2Ratio(iLhx9/control)	Up-Down-Regulation(iLhx9/control)	Probability	KEGG Orthology	GO Component	GO Function	GO Process	Blast nr
Unigene0017738	1728.00	4.13	25.2	2.60921004696783	Up	0.994619945724116	K04378|1|1e-07|60.8|crg:105341352|serum response factor	-	-	-	gi|762126213|ref|XP_011446156.1|/9.81287e-07/PREDICTED: serum response factor-like [Crassostrea gigas]
Unigene0018277	1615.00	19.615	6.775	-1.53366448383586	Down	0.972692318702615	K17554|1|0.0|668|crg:105340616|apoptosis-stimulating of p53 protein 1;K16823|5|2e-51|206|bfo:BRAFLDRAFT_211785|apoptosis-stimulating of p53 protein 2	-	-	-	gi|405961964|gb|EKC27691.1|/0/Apoptosis-stimulating of p53 protein 1 [Crassostrea gigas]
Unigene0000629	684.00	6.935	14.325	1.04656735132066	Up	0.840669679651028	-	-	-	-	gi|762097604|ref|XP_011431376.1|/2.91109e-73/PREDICTED: uncharacterized protein LOC105331043 [Crassostrea gigas]
Unigene0006234	2043.00	2.77	0.98	-1.49903232193398	Down	0.944205025948133	-	-	-	-	gi|762109130|ref|XP_011437214.1|/0/PREDICTED: rho guanine nucleotide exchange factor 17-like isoform X2 [Crassostrea gigas]
Unigene0023741	899.00	2.63	1.315	-1	Down	0.892362220710296	K00214|1|3e-152|483|crg:105324708|biliverdin reductase [EC:1.3.1.24]	-	-	-	gi|405969794|gb|EKC34745.1|/2.14844e-151/Biliverdin reductase A [Crassostrea gigas]
Unigene0027247	635.00	2.71	0.74	-1.87269567572492	Down	0.932944166656358	-	-	-	-	-
Unigene0021664	1102.00	5.28	2.49	-1.08439218729037	Down	0.943933932443291	K20285|1|1e-08|63.2|bfo:BRAFLDRAFT_127137|Rab9 effector protein with kelch motifs	-	-	-	gi|405960350|gb|EKC26280.1|/1.04348e-140/Kelch domain-containing protein 9 [Crassostrea gigas]
Unigene0018609	1543.00	7.51	2.805	-1.42081213690548	Down	0.968610873206152	-	-	-	-	gi|762085597|ref|XP_011425117.1|/9.01441e-09/PREDICTED: cortactin-binding protein 2-like [Crassostrea gigas]
Unigene0029366	513.00	0.22	3.725	4.08166499671223	Up	0.899565832278726	K17513|1|4e-06|52.8|mze:101469215|C-type lectin superfamily 17 member A	-	-	-	gi|762146046|ref|XP_011456316.1|/7.53026e-66/PREDICTED: perlucin-like protein [Crassostrea gigas]
Unigene0003415	345.00	1.48	0.325	-2.1870855526005	Down	0.946570364743866	-	-	-	GO:0007050//cell cycle arrest	gi|762073619|ref|XP_011434657.1|/2.76336e-24/PREDICTED: branchpoint-bridging protein-like [Crassostrea gigas]
Unigene0013384	709.00	1.965	0.585	-1.7480207826752	Down	0.961659762332983	K14616|1|4e-10|67.0|cfa:403767|cubilin	GO:0043231//intracellular membrane-bounded organelle;GO:0044444//cytoplasmic part	-	-	gi|762103581|ref|XP_011434315.1|/8.12429e-85/PREDICTED: exoskeleton protein RP43-like isoform X4 [Crassostrea gigas]
Unigene0031957	2682.00	41.395	16.135	-1.35926294084574	Down	0.975729914241855	K06238|1|2e-43|180|bfo:BRAFLDRAFT_90332|collagen, type VI, alpha	-	-	-	gi|762095041|ref|XP_011430018.1|/0/PREDICTED: CUB and sushi domain-containing protein 3-like isoform X2 [Crassostrea gigas]
Unigene0015071	2781.00	923.74	2443.16	1.40318960081381	Up	0.966223034377079	K09203|1|0.0|1008|crg:105322994|early growth response protein 1	-	GO:0005488//binding	-	gi|762163832|ref|XP_011420212.1|/0/PREDICTED: early growth response protein 1-B-like [Crassostrea gigas]
Unigene0008172	1418.00	18.405	9.175	-1.00431768665349	Down	0.963714799304513	-	-	-	-	gi|762170286|ref|XP_011423566.1|/2.6566e-122/PREDICTED: serine/arginine repetitive matrix protein 2-like isoform X1 [Crassostrea gigas]
Unigene0028658	553.00	2.145	1.04	-1.04439411935845	Down	0.85412648341601	-	-	-	-	-
Unigene0001186	536.00	1.94	0.495	-1.97055622210752	Down	0.946614940637119	-	-	-	-	gi|676429612|ref|XP_009045657.1|/5.44971e-15/hypothetical protein LOTGIDRAFT_171215 [Lottia gigantea]
Unigene0027338	630.00	2.14	0.825	-1.37514477215533	Down	0.958806112564079	-	-	-	-	gi|405950115|gb|EKC18120.1|/2.00063e-19/WD repeat-containing protein 60 [Crassostrea gigas]
Unigene0025889	727.00	5.74	2.205	-1.38027208111817	Down	0.95965238768086	-	-	-	-	gi|762119816|ref|XP_011442823.1|/7.59242e-134/PREDICTED: protein SZT2-like [Crassostrea gigas]
Unigene0013516	7342.00	1.925	0.845	-1.18783519930008	Down	0.946448936461981	K17533|1|0.0|2687|crg:105318077|mitogen-activated protein kinase kinase kinase 19 [EC:2.7.11.1]	-	GO:0004672//protein kinase activity;GO:0032550	GO:0006464//cellular protein modification process	gi|762150650|ref|XP_011413287.1|/0/PREDICTED: ankyrin-2-like isoform X2 [Crassostrea gigas]
Unigene0025806	733.00	2.155	0.01	-7.7515440590891	Down	0.998299640580342	-	-	-	-	gi|762082404|ref|XP_011424013.1|/9.97245e-65/PREDICTED: E3 ubiquitin-protein ligase RNF213-like [Crassostrea gigas]
Unigene0005244	1547.00	1.25	0.36	-1.79585928321977	Down	0.944458169951069	-	-	-	-	gi|762085926|ref|XP_011425282.1|/4.40353e-72/PREDICTED: mucin-17-like [Crassostrea gigas]
Unigene0011884	422.00	2.065	0.945	-1.12775554719837	Down	0.912166972742664	-	-	-	-	-
Unigene0003512	713.00	4.875	1.74	-1.48631491278824	Down	0.964152779990412	-	-	-	-	gi|762139225|ref|XP_011452953.1|/2.58677e-38/PREDICTED: mitogen-activated protein kinase-binding protein 1-like isoform X5 [Crassostrea gigas]
Unigene0024458	832.00	3.465	1.73	-1.00208331450049	Down	0.837766494783372	K13369|1|3e-144|513|crg:105342862|17beta-estradiol 17-dehydrogenase / all-trans-retinol dehydrogenase (NAD+) / 3alpha(17beta)-hydroxysteroid dehydrogenase (NAD+) [EC:1.1.1.62 1.1.1.105 1.1.1.239];K11154|2|2e-42|174|bfo:BRAFLDRAFT_290492|retinol dehydrogenase 16 [EC:1.1.1.-];K11149|3|3e-42|174|ssc:100519223|dehydrogenase/reductase SDR family member 9 [EC:1.1.-.-]	-	-	-	gi|405966930|gb|EKC32157.1|/2.36242e-143/Hydroxysteroid 17-beta dehydrogenase 6 [Crassostrea gigas]
Unigene0022197	1044.00	1.525	0.435	-1.80972193660152	Down	0.933761619118567	K14963|1|5e-07|57.8|aqu:100641995|COMPASS component SWD3;K16482|2|4e-06|54.7|nve:NEMVE_v1g162437|centriolar protein POC1	-	-	-	gi|762136454|ref|XP_011451502.1|/1.27845e-153/PREDICTED: WD repeat-containing protein 27-like [Crassostrea gigas]
Unigene0028793	546.00	18.785	1.155	-4.02361635922571	Down	0.987247532332284	-	-	-	-	-
Unigene0014656	3127.00	3.72	1.385	-1.42541664505884	Down	0.936154163425035	K18273|1|2e-56|223|xma:102218564|alpha-tectorin	-	-	-	gi|762082986|ref|XP_011424179.1|/0/PREDICTED: zonadhesin-like [Crassostrea gigas]
Unigene0014106	3844.00	2.66	1.15	-1.20979238455681	Down	0.944208932118892	K11653|1|7e-06|56.2|dre:568161|AT-rich interactive domain-containing protein 1	-	-	-	gi|762086615|ref|XP_011425585.1|/0/PREDICTED: uncharacterized threonine-rich GPI-anchored glycoprotein PJ4664.02-like isoform X4 [Crassostrea gigas]
Unigene0020487	1245.00	1.805	0.49	-1.88114518277196	Down	0.938554959747559	-	-	-	-	gi|762148006|ref|XP_011411925.1|/6.02986e-135/PREDICTED: inner centromere protein A-like [Crassostrea gigas]
Unigene0000404	652.00	4.8	1.755	-1.45156337530396	Down	0.946168210421029	K12567|1|4e-19|96.7|obi:106877301|titin [EC:2.7.11.1]	-	-	-	gi|762129968|ref|XP_011448112.1|/1.2482e-107/PREDICTED: titin-like [Crassostrea gigas]
Unigene0029733	490.00	2.8	0.8	-1.8073549220576	Down	0.916301221527225	K11722|1|9e-28|124|crg:105335564|bromodomain-containing protein 4;K11724|3|1e-23|110|bfo:BRAFLDRAFT_122926|bromodomain testis-specific protein;K11721|4|1e-22|107|lgi:LOTGIDRAFT_52465|bromodomain-containing protein 3;K08871|5|1e-22|107|sko:100369518|bromodomain-containing protein 2	-	-	-	gi|762074230|ref|XP_011437869.1|/5.84542e-27/PREDICTED: bromodomain-containing protein 3-like isoform X4 [Crassostrea gigas]
Unigene0009161	1920.00	1.115	0.445	-1.32516646895391	Down	0.845171787779374	K02988|1|7e-07|58.5|hmg:100211326|small subunit ribosomal protein S5	-	-	-	gi|762090651|ref|XP_011427707.1|/0/PREDICTED: WD repeat-containing protein 64-like isoform X3 [Crassostrea gigas]
Unigene0027326	630.00	2.98	1.325	-1.1693199710116	Down	0.95771572516261	-	-	-	-	-
Unigene0026945	657.00	6.715	1.9	-1.82138798109649	Down	0.973296725654946	K04987|1|4e-93|342|crg:105329347|polycystin 1L1	-	-	-	gi|762072166|ref|XP_011428865.1|/3.38149e-92/PREDICTED: polycystic kidney disease protein 1-like 1 [Crassostrea gigas]
Unigene0013416	3152.00	12.665	5.375	-1.23651041723568	Down	0.967485712420193	K18085|1|4e-57|164|sko:102804649|myotubularin-related protein 10/11/12;K12646|3|2e-33|147|sko:102805200|ATP-dependent RNA helicase DDX58 [EC:3.6.3.14];K20165|4|7e-22|75.1|acs:100566709|TBC1 domain family member 2A	-	-	-	gi|637347878|ref|XP_008117750.1|/6.81648e-111/PREDICTED: uncharacterized protein LOC103280454 [Anolis carolinensis]
Unigene0001652	251.00	3.515	1.595	-1.13996826530767	Down	0.846143397077724	-	-	-	-	-
Unigene0007436	349.00	3.915	0.79	-2.30908774911394	Down	0.966812639824055	K19897|1|1e-48|193|crg:105334182|fasciclin 1	-	-	-	gi|762106505|ref|XP_011435845.1|/4.96637e-58/PREDICTED: fasciclin-1-like isoform X2 [Crassostrea gigas]
Unigene0032200	3305.00	11.23	4.735	-1.24592159693222	Down	0.964822003195433	K19947|1|6e-15|86.3|crg:105346067|protein-methionine sulfoxide oxidase MICAL [EC:1.14.13.-]	-	-	-	gi|762138981|ref|XP_011452830.1|/4.76504e-14/PREDICTED: protein-methionine sulfoxide oxidase mical2b-like isoform X6 [Crassostrea gigas]
Unigene0015474	2531.00	33.28	90.435	1.44222579661783	Up	1	-	-	-	-	gi|762121036|ref|XP_011443433.1|/6.04612e-83/PREDICTED: uncharacterized protein LOC105339553 [Crassostrea gigas]
Unigene0018324	1605.00	2.925	1.345	-1.12083045191414	Down	0.92869232600879	-	-	-	-	-
Unigene0003946	441.00	1.14	0.36	-1.66296501272243	Down	0.912806320010647	-	-	-	-	gi|762092683|ref|XP_011428775.1|/2.10957e-08/PREDICTED: uncharacterized protein LOC105329280 [Crassostrea gigas]
Unigene0013193	274.00	6.345	2.935	-1.11225966073105	Down	0.944369805094806	-	-	-	-	-
Unigene0030566	317.00	1.085	0.35	-1.63226821549951	Down	0.958465689332549	-	-	-	-	-
Unigene0031040	555.00	11.89	5.585	-1.09011952926234	Down	0.965980572243139	-	-	-	-	-
Unigene0000345	2212.00	24.56	9.97	-1.30064515097198	Down	0.985780564935275	-	-	-	-	-
Unigene0028636	555.00	5.56	12.01	1.11107936298213	Up	0.85218731143623	-	-	-	-	gi|762111283|ref|XP_011438352.1|/2.75424e-68/PREDICTED: uncharacterized protein LOC105335905 [Crassostrea gigas]
Unigene0019721	1348.00	1.425	0.185	-2.94536474342315	Down	0.973070311646885	K13912|1|6e-08|61.2|crg:105318841|deleted in malignant brain tumors 1 protein	-	-	-	gi|762072696|ref|XP_011431696.1|/0/PREDICTED: uncharacterized protein LOC105331275 [Crassostrea gigas]
Unigene0002544	674.00	29.95	10.33	-1.53571574881109	Down	0.98150941000238	-	-	-	-	-
Unigene0030417	402.00	2.895	0.94	-1.6228306863116	Down	0.962124760052829	-	-	-	-	-
Unigene0025993	720.00	2.37	0.36	-2.71881824745595	Down	0.981110366139335	-	-	-	-	gi|405969475|gb|EKC34444.1|/7.04934e-44/hypothetical protein CGI_10012723 [Crassostrea gigas]
Unigene0004584	433.00	1.025	0.375	-1.45066140900957	Down	0.860721637322484	-	-	-	-	-
Unigene0011193	621.00	7.19	2.85	-1.33502985138719	Down	0.958465858212468	-	-	-	-	-
Unigene0029223	520.00	27.765	6.71	-2.04888272439155	Down	0.973057071297617	-	-	-	-	gi|762112912|ref|XP_011439201.1|/1.33361e-76/PREDICTED: uncharacterized protein LOC105336540 [Crassostrea gigas]
Unigene0012363	401.00	2.23	0.405	-2.46104989703568	Down	0.972983059565415	-	-	-	-	-
Unigene0030867	608.00	6.375	2.07	-1.62279457424689	Down	0.962729027548702	K17751|1|3e-10|67.0|crg:105329786|myosin heavy chain 6/7	-	-	-	gi|762094064|ref|XP_011429505.1|/2.21941e-09/PREDICTED: myosin heavy chain, striated muscle-like [Crassostrea gigas]
Unigene0031683	1180.00	8.955	3.175	-1.49593684032643	Down	0.957795024213743	-	-	-	-	-
Unigene0018194	1628.00	1.405	0.465	-1.59526750911289	Down	0.941754933202331	K04985|1|0.0|1058|crg:105338325|polycystin 1	-	-	-	gi|762117656|ref|XP_011441689.1|/0/PREDICTED: polycystin-1-like isoform X2 [Crassostrea gigas]
Unigene0025505	754.00	10.635	4.035	-1.39817945468289	Down	0.961529362945027	K20520|1|7e-11|69.7|hro:HELRODRAFT_161356|drebrin-like protein	GO:0005622//intracellular	GO:0003779//actin binding	-	gi|405972070|gb|EKC36857.1|/8.12102e-73/Coactosin-like protein [Crassostrea gigas]
Unigene0019658	1361.00	2.425	0.595	-2.02702317376655	Down	0.958557802166588	K16489|1|2e-14|82.8|sko:102808244|protein SFI1	-	-	-	gi|762137919|ref|XP_011452263.1|/1.12812e-145/PREDICTED: uncharacterized protein LOC105345698 isoform X4 [Crassostrea gigas]
Unigene0011489	462.00	8.675	3.81	-1.1870727599723	Down	0.879560374211266	-	-	-	-	-
Unigene0020115	1294.00	1.605	0.315	-2.34914956362239	Down	0.958567313758845	-	-	-	-	gi|405959127|gb|EKC25191.1|/4.6696e-170/PDF receptor [Crassostrea gigas]
Unigene0009269	236.00	22.06	9.6	-1.20032647998286	Down	0.921824382885875	K06491|1|8e-31|134|crg:105339031|neural cell adhesion molecule	-	-	-	gi|762119644|ref|XP_011442735.1|/7.56012e-30/PREDICTED: neural cell adhesion molecule 2-like [Crassostrea gigas]
Unigene0007614	478.00	5.93	1.67	-1.82818400207195	Down	0.965967041084783	-	-	-	-	-
Unigene0029975	471.00	12.43	5.67	-1.13240565611026	Down	0.900364331061491	-	-	-	-	-
Unigene0004874	411.00	1.15	0.56	-1.03813512888677	Down	0.913528549599633	-	-	-	-	-
Unigene0017153	1862.00	1.74	0.435	-2	Down	0.946968079818589	-	-	-	-	gi|762088766|ref|XP_011426708.1|/0/PREDICTED: uncharacterized protein LOC105327781 [Crassostrea gigas]
Unigene0006938	209.00	50.765	7.695	-2.72184093995486	Down	0.981343828322363	-	-	-	-	-
Unigene0014906	2901.00	13.86	6.055	-1.19472839244289	Down	0.964179142500773	K19525|1|7e-88|328|crg:105320499|vacuolar protein sorting-associated protein 13A/C	-	-	-	gi|762157210|ref|XP_011416755.1|/6.19896e-87/PREDICTED: vacuolar protein sorting-associated protein 13A-like isoform X8 [Crassostrea gigas]
Unigene0032745	296.00	14.975	6.425	-1.22078764359491	Down	0.963970500269267	-	-	-	-	-
Unigene0027035	647.00	1.825	0.885	-1.04414710368438	Down	0.942844099090462	-	-	-	-	-
Unigene0027713	607.00	2.405	0.265	-3.18197262920684	Down	0.96754008804642	-	-	-	-	gi|828222523|ref|XP_012562335.1|/1.8508e-08/PREDICTED: uncharacterized protein LOC105847356 [Hydra vulgaris]
Unigene0023084	955.00	6.655	1.66	-2.00325542456497	Down	0.96872929031704	-	-	-	-	gi|762118798|ref|XP_011442290.1|/1.21099e-99/PREDICTED: uncharacterized protein LOC105338743 isoform X3 [Crassostrea gigas]
Unigene0032993	289.00	2.625	0.585	-2.16580889297008	Down	0.963390977818997	-	-	-	-	gi|762101057|ref|XP_011432998.1|/6.8708e-07/PREDICTED: uncharacterized protein LOC105332198 isoform X10 [Crassostrea gigas]
Unigene0000309	1151.00	16.26	6.235	-1.38286579224536	Down	0.974359287705457	K06780|1|1e-124|301|crg:105325033|cell adhesion molecule 3	-	-	-	gi|762168620|ref|XP_011422692.1|/1.71592e-148/PREDICTED: cell adhesion molecule 2-like [Crassostrea gigas]
Unigene0010015	438.00	6.39	2.68	-1.25358293048922	Down	0.928619548670419	K19522|1|1e-06|53.5|chx:102176212|membrane transport protein XK	-	-	-	gi|762095126|ref|XP_011430062.1|/5.65336e-70/PREDICTED: lanC-like protein 3 [Crassostrea gigas]
Unigene0019103	1434.00	1.59	0.77	-1.04609641458945	Down	0.862454727250811	-	-	-	-	-
Unigene0008771	2894.00	8.29	0.17	-5.60776545024541	Down	0.991871226855688	-	-	-	-	gi|339899201|ref|XP_003392793.1|/1.14207e-06/proteophosphoglycan 5 [Leishmania infantum JPCM5]
Unigene0000863	638.00	176.595	21.57	-3.03334641439167	Down	0.99036766867128	-	-	-	-	-
Unigene0012839	227.00	5.065	1.55	-1.7082940535269	Down	0.963711212743369	-	-	-	-	gi|762153450|ref|XP_011414762.1|/1.05722e-28/PREDICTED: uncharacterized protein LOC105319059 [Crassostrea gigas]
Unigene0002166	3085.00	4.205	2.015	-1.06132596172718	Down	0.913301804662927	-	-	-	-	gi|762142927|ref|XP_011454696.1|/0/PREDICTED: calponin homology domain-containing protein DDB_G0272472-like isoform X5 [Crassostrea gigas]
Unigene0003534	291.00	3.485	13.855	1.99117614961299	Up	0.948396954116347	K12387|1|2e-16|85.9|crg:105321634|lysosomal-associated transmembrane protein	-	-	-	gi|762160184|ref|XP_011418303.1|/2.35599e-15/PREDICTED: lysosomal-associated transmembrane protein 4A-like [Crassostrea gigas]
Unigene0013405	333.00	1.88	0.01	-7.55458885167764	Down	0.999999999999985	-	-	-	-	gi|762097700|ref|XP_011431428.1|/2.03982e-59/PREDICTED: cilia- and flagella-associated protein 46-like, partial [Crassostrea gigas]
Unigene0013025	285.00	7.385	1.975	-1.90274526770032	Down	0.963945988451534	-	-	-	-	-
Unigene0030538	348.00	75.345	14.19	-2.40863718633243	Down	0.976258792099036	-	-	-	-	-
Unigene0030194	445.00	5.095	2.49	-1.03293640409773	Down	0.921057250625052	-	-	-	-	-
Unigene0033141	443.00	3.87	0.605	-2.67732651886982	Down	0.975519481034922	-	-	-	-	-
Unigene0002230	232.00	10.565	3.505	-1.59180641792432	Down	0.960422592319866	-	-	-	-	-
Unigene0022984	966.00	0.55	2.005	1.86609871293026	Up	0.808602580402602	-	-	-	-	gi|405969873|gb|EKC34818.1|/7.99764e-07/hypothetical protein CGI_10022520 [Crassostrea gigas]
Unigene0004521	324.00	5.48	0.855	-2.68017956807463	Down	0.979972287922796	-	-	-	-	gi|762140921|ref|XP_011453641.1|/8.94335e-47/PREDICTED: putative leucine-rich repeat-containing protein DDB_G0290503 isoform X1 [Crassostrea gigas]
Unigene0026942	657.00	3.05	0.395	-2.94888468427315	Down	0.967416153366043	K19464|1|4e-64|246|crg:105329757|pleckstrin homology domain-containing family G member 5	-	-	-	gi|762093977|ref|XP_011429458.1|/4.14319e-82/PREDICTED: pleckstrin homology domain-containing family G member 5-like isoform X11 [Crassostrea gigas]
Unigene0032971	327.00	9.58	3.045	-1.65358342782985	Down	0.985529772866327	-	-	-	-	-
Unigene0007295	358.00	4.89	2.44	-1.00295331738935	Down	0.947458554500641	-	-	-	-	gi|762146700|ref|XP_011456650.1|/3.31359e-33/PREDICTED: uncharacterized protein LOC105348780 [Crassostrea gigas]
Unigene0003432	468.00	9.7	3.46	-1.48721270943777	Down	0.964140365786082	-	-	-	-	-
Unigene0027684	609.00	0.09	1.385	3.94381716460688	Up	0.868783348162613	-	-	-	-	gi|762139473|ref|XP_011453086.1|/1.25734e-12/PREDICTED: uncharacterized protein LOC105346275 [Crassostrea gigas]
Unigene0015519	2518.00	4.03	12	1.57418266196791	Up	0.858935528887535	K06627|1|0.0|832|crg:105348733|cyclin A	GO:0043231//intracellular membrane-bounded organelle	-	GO:0044763;GO:0051726//regulation of cell cycle	gi|762146594|ref|XP_011456593.1|/0/PREDICTED: G2/mitotic-specific cyclin-A-like [Crassostrea gigas]
Unigene0005937	389.00	2.61	0.01	-8.02790599656988	Down	0.975164692617144	-	-	-	-	-
Unigene0009858	1614.00	85.43	42.32	-1.01340315493462	Down	0.994685543731399	K17693|1|1e-53|213|crg:105344816|DNA-binding protein inhibitor ID2;K17695|3|3e-14|82.4|obi:106878280|DNA-binding protein inhibitor ID4	-	-	-	gi|405970993|gb|EKC35853.1|/6.35292e-53/DNA-binding protein inhibitor ID-2 [Crassostrea gigas]
Unigene0003785	3542.00	9.95	3.055	-1.70352414561228	Down	0.977554282294973	K07380|1|3e-47|193|dre:559157|contactin associated protein-like 2	-	-	-	gi|762114469|ref|XP_011440017.1|/0/PREDICTED: contactin-associated protein-like 5 isoform X3 [Crassostrea gigas]
Unigene0021010	1180.00	7.21	1.635	-2.14070862374274	Down	0.972887519899717	-	GO:0016021//integral component of membrane	-	-	-
Unigene0000877	670.00	3.675	8.125	1.14462356307945	Up	0.833870969229929	K16812|1|1e-82|307|crg:105332883|targeting protein for Xklp2	GO:0005856//cytoskeleton	-	-	gi|762073490|ref|XP_011433925.1|/9.67488e-82/PREDICTED: targeting protein for Xklp2-like isoform X2 [Crassostrea gigas]
Unigene0010731	496.00	7.85	3.21	-1.29011935665669	Down	0.958656067743547	K01315|1|2e-59|229|crg:105328879|plasminogen [EC:3.4.21.7]	-	-	-	gi|762091621|ref|XP_011428213.1|/1.32929e-58/PREDICTED: plasminogen-like [Crassostrea gigas]
Unigene0017566	1771.00	3.455	1.565	-1.14252305345564	Down	0.853561882657588	K08844|1|8e-65|250|crg:105346466|leucine-rich repeat kinase 2 [EC:2.7.11.1]	-	-	-	gi|762140328|ref|XP_011453332.1|/6.9049e-64/PREDICTED: leucine-rich repeat serine/threonine-protein kinase 2-like [Crassostrea gigas]
Unigene0029204	520.00	5.755	0.83	-2.79363268678531	Down	0.977054393497404	-	-	-	-	-
Unigene0000247	525.00	2.37	0.25	-3.24488705912353	Down	0.965947618008218	-	-	-	-	-
Unigene0004962	707.00	4.635	1.76	-1.39699390998823	Down	0.936589824150916	-	-	-	-	gi|675382556|gb|KFM75453.1|/5.94839e-17/Transposable element Tcb1 transposase, partial [Stegodyphus mimosarum]
Unigene0012294	227.00	1.865	0.515	-1.85653129307202	Down	0.976144552638678	K10308|1|1e-31|136|crg:105332866|F-box protein 31	-	-	-	gi|762102782|ref|XP_011433893.1|/1.12954e-30/PREDICTED: F-box only protein 31-like isoform X3 [Crassostrea gigas]
Unigene0016204	2182.00	6.285	2.195	-1.51769180488515	Down	0.972988380906663	K14389|1|1e-106|389|crg:105324853|solute carrier family 5 (sodium/glucose cotransporter), member 9	-	-	-	gi|405977101|gb|EKC41567.1|/1.23651e-105/Sodium/glucose cotransporter 4 [Crassostrea gigas]
Unigene0003242	451.00	28.72	10.655	-1.43052515604035	Down	0.979845190757343	-	-	-	-	-
Unigene0000124	301.00	2.495	0.93	-1.42373719422923	Down	0.957759827346935	K14763|1|9e-19|94.0|api:100571954|H/ACA ribonucleoprotein complex non-core subunit NAF1;K00025|2|3e-18|92.4|soc:105204759|malate dehydrogenase [EC:1.1.1.37];K04628|3|8e-15|80.9|sko:102803459|2-hydroxyacylsphingosine 1-beta-galactosyltransferase [EC:2.4.1.45];K09172|4|2e-14|79.3|pxy:105396461|nuclear factor I, invertebrate;K04612|5|7e-13|74.3|mze:101472134|calcium-sensing receptor	-	GO:0003676//nucleic acid binding;GO:0016779//nucleotidyltransferase activity	GO:0006259//DNA metabolic process	gi|999976475|gb|KXJ15649.1|/6.99783e-28/Retrovirus-related Pol polyprotein from transposon 17.6 [Exaiptasia pallida]
Unigene0015615	2472.00	9.66	4.795	-1.01049237381764	Down	0.951113420286303	-	-	-	-	-
Unigene0029644	492.00	36.055	17.695	-1.0268575802275	Down	0.975820263054824	-	-	-	-	-
Unigene0007648	712.00	3.525	0.73	-2.27165488840614	Down	0.980056002743826	-	-	-	-	-
Unigene0008852	4060.00	4.175	1.675	-1.31761510201628	Down	0.891912398734025	K06530|1|0.0|2375|crg:105340378|CD109 antigen	-	-	-	gi|762123432|ref|XP_011444695.1|/0/PREDICTED: CD109 antigen-like isoform X1 [Crassostrea gigas]
Unigene0015123	2741.00	1.035	0.325	-1.67111914447087	Down	0.9508677682637	K16491|1|0.0|1211|crg:105321596|StAR-related lipid transfer protein 9;K09186|3|2e-06|57.4|spu:579728|histone-lysine N-methyltransferase MLL1 [EC:2.1.1.43];K13912|4|4e-06|56.6|asn:102367779|deleted in malignant brain tumors 1 protein;K06817|5|6e-06|55.8|ptg:102961056|podocalyxin-like	-	-	-	gi|762080663|ref|XP_011418250.1|/0/PREDICTED: uncharacterized protein LOC105321596 [Crassostrea gigas]
Unigene0024794	811.00	1.44	0.445	-1.69419157047591	Down	0.962821281233256	K04282|1|6e-14|80.1|obi:106883318|thyrotropin-releasing hormone receptor;K04218|3|1e-09|65.9|lgi:LOTGIDRAFT_109748|somatostatin receptor 2;K04284|4|2e-06|55.5|crg:105341607|growth hormone secretagogue receptor;K05266|5|4e-06|54.3|xtr:100492328|motilin receptor	-	-	-	gi|762080034|ref|XP_011414888.1|/3.7682e-114/PREDICTED: neuropeptide Y receptor-like [Crassostrea gigas]
Unigene0033105	279.00	27.205	65.815	1.27454459993014	Up	0.867701601882499	-	-	-	-	-
Unigene0030390	408.00	3.98	0.66	-2.5922305011852	Down	0.966072565780753	-	-	-	-	gi|405976882|gb|EKC41360.1|/9.40225e-09/hypothetical protein CGI_10025631 [Crassostrea gigas]
Unigene0019425	1399.00	13.41	6.42	-1.06266403478217	Down	0.959784231804178	K15053|1|6e-23|111|bfo:BRAFLDRAFT_125501|charged multivesicular body protein 7	-	-	-	gi|762136099|ref|XP_011451312.1|/0/PREDICTED: uncharacterized protein LOC105345029 [Crassostrea gigas]
Unigene0016490	2080.00	5.5	1.83	-1.58758797012798	Down	0.97376380290653	-	-	-	-	-
Unigene0026064	715.00	1.495	0.15	-3.31711107858959	Down	0.969134541455262	-	-	-	-	gi|762097610|ref|XP_011431379.1|/2.7821e-08/PREDICTED: uncharacterized protein LOC105331046 [Crassostrea gigas]
Unigene0024749	815.00	0.855	4.785	2.48452259960013	Up	0.899426881081213	K16669|1|5e-135|482|crg:105322148|protocadherin Fat 4	-	-	-	gi|762080804|ref|XP_011419010.1|/4.31417e-134/PREDICTED: protocadherin Fat 4-like isoform X3 [Crassostrea gigas]
Unigene0021103	1166.00	3.775	0.78	-2.27493061535019	Down	0.958924853982121	K16462|1|1e-10|70.1|spu:579592|centrosomal protein CEP164;K16481|3|3e-07|58.5|pbi:103050330|pericentrin;K20478|5|2e-06|56.2|dre:557772|golgin subfamily B member 1	-	-	-	gi|762099604|ref|XP_011432231.1|/0/PREDICTED: centrosomal protein of 164 kDa-like isoform X5 [Crassostrea gigas]
Unigene0003540	456.00	99.605	42.9	-1.21524051720056	Down	0.960629301983141	-	-	-	-	-
Unigene0033164	519.00	9.58	1.425	-2.74906373668408	Down	0.981336756787206	-	-	-	-	-
Unigene0010094	948.00	6.985	1.405	-2.31368998518854	Down	0.968341516474178	-	-	-	-	gi|405951923|gb|EKC19791.1|/8.13033e-149/hypothetical protein CGI_10007675 [Crassostrea gigas]
Unigene0014649	3142.00	6.87	3.115	-1.1410779357941	Down	0.955975919631511	-	-	-	-	gi|762110856|ref|XP_011438131.1|/0/PREDICTED: uncharacterized protein LOC105335757 [Crassostrea gigas]
Unigene0028570	559.00	2.82	1.22	-1.20881401483591	Down	0.937866838476112	-	-	-	-	-
Unigene0017148	1875.00	7.345	16.94	1.20559947877592	Up	0.877750047094431	-	GO:0016021//integral component of membrane	GO:0005164//tumor necrosis factor receptor binding	GO:0006955//immune response	gi|762170329|ref|XP_011423589.1|/2.50294e-136/PREDICTED: uncharacterized protein LOC105325632 [Crassostrea gigas]
Unigene0006744	247.00	10.95	5.345	-1.03466901676805	Down	0.957911370203057	-	-	-	-	-
Unigene0009264	1600.00	0.45	2.66	2.56342933917152	Up	0.85379048230714	K03363|1|0.0|942|crg:105340781|cell division cycle 20, cofactor of APC complex	-	-	-	gi|762124550|ref|XP_011445292.1|/0/PREDICTED: cell division cycle protein 20 homolog [Crassostrea gigas]
Unigene0028691	552.00	1.66	0.76	-1.12711191790334	Down	0.880009716711124	-	-	-	-	gi|762159251|ref|XP_011417825.1|/7.34958e-21/PREDICTED: calcium-binding protein P-like [Crassostrea gigas]
Unigene0003646	954.00	45.81	16.175	-1.50189685063814	Down	0.981364607232576	-	-	-	-	-
Unigene0006824	250.00	20.515	6.535	-1.6504200130971	Down	0.96538633922025	-	-	-	-	-
Unigene0009645	1114.00	17.31	6.55	-1.40203891294183	Down	0.979138921543998	K07755|1|4e-58|227|crg:105330173|arsenite methyltransferase [EC:2.1.1.137]	-	GO:0016740//transferase activity	-	gi|762072385|ref|XP_011430074.1|/3.27299e-57/PREDICTED: arsenite methyltransferase-like [Crassostrea gigas]
Unigene0001383	374.00	1.64	0.58	-1.49957100949051	Down	0.906224020367847	-	-	-	-	-
Unigene0014114	3826.00	16.665	6.57	-1.34285604178792	Down	0.973014957882577	K09236|1|3e-49|200|lgi:LOTGIDRAFT_155690|teashirt	-	-	-	gi|762093429|ref|XP_011429169.1|/0/PREDICTED: protein tiptop-like isoform X5 [Crassostrea gigas]
Unigene0026509	669.00	21.045	9.24	-1.187512752925	Down	0.965909915340055	K06643|1|1e-63|244|crg:105324709|E3 ubiquitin-protein ligase Mdm2 [EC:2.3.2.27]	-	-	-	gi|762167648|ref|XP_011422161.1|/9.94286e-63/PREDICTED: E3 ubiquitin-protein ligase Mdm2-like isoform X1 [Crassostrea gigas]
Unigene0001889	806.00	9.54	4.645	-1.03831066962286	Down	0.945941866179566	-	-	-	-	-
Unigene0013880	4414.00	18.245	7.65	-1.25396949800447	Down	0.966345424352295	K16358|1|0.0|949|crg:105319506|leucine-rich repeat and fibronectin type-III domain-containing protein 5;K07523|2|1e-120|437|lgi:LOTGIDRAFT_219773|netrin-G1 ligand	-	-	-	gi|762154599|ref|XP_011415372.1|/0/PREDICTED: leucine-rich repeat and fibronectin type III domain-containing protein 1-like protein [Crassostrea gigas]
Unigene0001086	454.00	3.45	1.53	-1.17306470897288	Down	0.877428433742186	-	-	-	-	-
Unigene0012140	251.00	0.47	2.75	2.54869895673438	Up	0.833277073782599	-	-	-	-	gi|762132174|ref|XP_011449267.1|/7.97194e-40/PREDICTED: uncharacterized protein LOC105343559 [Crassostrea gigas]
Unigene0009757	1343.00	13.86	5.905	-1.23091829274006	Down	0.958444705611384	K19370|1|6e-09|64.7|aga:AgaP_AGAP007138|DnaJ homolog subfamily C member 22	GO:0016021//integral component of membrane	-	-	gi|762079604|ref|XP_011412634.1|/0/PREDICTED: uncharacterized protein LOC105317622 isoform X2 [Crassostrea gigas]
Unigene0005828	204.00	53.025	23.815	-1.1548021670539	Down	0.963662093058691	-	-	-	-	-
Unigene0019255	1424.00	5.835	12.065	1.0480233545084	Up	0.876290262787712	K04455|1|1e-06|57.4|mze:101464631|heat shock protein beta-1;K08879|2|5e-06|55.1|gja:107122280|heat shock protein beta-8;K09542|3|8e-06|54.3|hmg:100199246|crystallin, alpha B	-	-	-	gi|405963536|gb|EKC29100.1|/8.37465e-115/Heat shock protein beta-1 [Crassostrea gigas]
Unigene0000992	908.00	5.305	2.65	-1.0013603914642	Down	0.905342005836961	-	-	-	-	-
Unigene0015068	2781.00	1.445	0.61	-1.24418834493779	Down	0.902549939764094	K20493|1|7e-16|89.0|cin:100175955|leucine-rich repeat-containing protein 16;K18626|3|3e-12|77.0|shr:100933589|trichohyalin	-	-	-	gi|762145121|ref|XP_011455839.1|/0/PREDICTED: uncharacterized protein LOC105348209 [Crassostrea gigas]
Unigene0015307	2615.00	13.77	4.415	-1.6410432164865	Down	0.985639522039646	-	-	-	-	gi|762140141|ref|XP_011453233.1|/0/PREDICTED: uncharacterized protein LOC105346392 [Crassostrea gigas]
Unigene0000005	343.00	70.525	31.44	-1.16553354321433	Down	0.986586786394789	-	-	-	-	-
Unigene0007536	298.00	4.225	1.88	-1.16821867949191	Down	0.88643053542203	-	-	-	-	-
Unigene0021147	1158.00	5.69	2.76	-1.04376038552841	Down	0.958664633504437	K08283|1|6e-10|67.8|aag:AaeL_AAEL007522|collagen type IV alpha-3-binding protein;K20072|3|4e-09|65.1|spu:585280|switch-associated protein 70	-	-	-	gi|762113700|ref|XP_011439612.1|/0/PREDICTED: pleckstrin homology domain-containing family H member 1-like isoform X8 [Crassostrea gigas]
Unigene0015078	2774.00	2.005	0.81	-1.3076084235703	Down	0.925760125286765	-	-	-	-	gi|762145890|ref|XP_011456232.1|/0/PREDICTED: metalloprotease TIKI1-like [Crassostrea gigas]
Unigene0022688	984.00	10.425	3.19	-1.70841905456716	Down	0.975786313336215	-	-	-	-	-
Unigene0011115	642.00	14.31	7.05	-1.02132850944051	Down	0.927780134728844	-	-	-	-	-
Unigene0004778	1109.00	37.165	12.37	-1.58709910770202	Down	0.979639743726668	-	GO:0016021//integral component of membrane	-	-	gi|762117475|ref|XP_011441592.1|/2.79635e-109/PREDICTED: uncharacterized protein LOC105338265 [Crassostrea gigas]
Unigene0027983	593.00	1.02	0.01	-6.6724253419715	Down	0.991537258678064	-	-	-	-	-
Unigene0022157	1049.00	1.565	0.435	-1.84707535108389	Down	0.937518531951345	-	-	-	-	-
Unigene0013106	229.00	2.125	0.26	-3.03087931288397	Down	0.961686090308956	-	-	-	-	-
Unigene0015019	2814.00	6.895	3.31	-1.05871933470676	Down	0.880415797656906	K00665|1|0.0|1169|crg:105338805|fatty acid synthase, animal type [EC:2.3.1.85]	-	-	-	gi|762118975|ref|XP_011442387.1|/0/PREDICTED: fatty acid synthase-like [Crassostrea gigas]
Unigene0011045	789.00	14.715	36.235	1.30009635204435	Up	0.937777385721048	-	-	-	-	-
Unigene0015029	2801.00	3.075	0.96	-1.67948009950545	Down	0.964569202938041	K01315|1|3e-135|485|crg:105345063|plasminogen [EC:3.4.21.7]	-	-	-	gi|762146686|ref|XP_011456641.1|/0/PREDICTED: zonadhesin-like [Crassostrea gigas]
Unigene0006181	259.00	5.905	1.55	-1.92966884412292	Down	0.969479552688523	-	-	-	-	-
Unigene0010967	396.00	10.88	2.325	-2.22637593525495	Down	0.977360724804968	-	-	-	-	-
Unigene0020867	1195.00	2.41	0.81	-1.57303933334534	Down	0.940095307653495	-	-	-	-	gi|676470497|ref|XP_009058869.1|/3.57548e-47/hypothetical protein LOTGIDRAFT_164136 [Lottia gigantea]
Unigene0014067	3949.00	6.46	1.44	-2.16546535325161	Down	0.96984881460773	K16471|1|0.0|1413|crg:105343799|Fas-binding factor 1	-	-	-	gi|762132780|ref|XP_011449583.1|/0/PREDICTED: fas-binding factor 1 homolog isoform X3 [Crassostrea gigas]
Unigene0029027	532.00	52.57	6.985	-2.91190771416241	Down	0.999998820595034	-	-	-	-	-
Unigene0012772	254.00	0.7	2.925	2.0630097975258	Up	0.858555685825217	-	-	-	-	-
Unigene0018296	1611.00	1.355	0.53	-1.35422858679067	Down	0.947650830411977	K05127|1|8e-120|433|crg:105317811|PTK7 protein tyrosine kinase 7 [EC:2.7.10.1]	GO:0016020//membrane	GO:0036094//small molecule binding;GO:0004672//protein kinase activity;GO:1901363//heterocyclic compound binding;GO:0097159//organic cyclic compound binding	GO:0006796//phosphate-containing compound metabolic process	gi|762149806|ref|XP_011412844.1|/6.62866e-119/PREDICTED: inactive tyrosine-protein kinase 7-like isoform X2 [Crassostrea gigas]
Unigene0030338	417.00	27.46	6.46	-2.08772555545318	Down	0.98048064151588	-	-	-	-	gi|229472938|gb|ACQ72973.1|/1.59208e-08/proline rich protein [Crassostrea gigas]
Unigene0005329	1144.00	43.075	11.22	-1.94077812050352	Down	0.990659116888526	-	-	-	-	-
Unigene0004382	700.00	13.575	5.035	-1.43088851468494	Down	0.97915274798192	K10366|1|1e-32|142|crg:105334530|dystrophin	-	-	-	gi|762107443|ref|XP_011436325.1|/7.65688e-32/PREDICTED: dystrophin-like isoform X5 [Crassostrea gigas]
Unigene0013915	4289.00	2.025	0.61	-1.7310407602091	Down	0.967818292045482	K20493|1|2e-42|177|cin:100175955|leucine-rich repeat-containing protein 16;K00476|4|2e-10|71.2|dre:559236|aspartate beta-hydroxylase [EC:1.14.11.16]	-	-	-	gi|762136134|ref|XP_011451330.1|/0/PREDICTED: uncharacterized protein LOC105345050 [Crassostrea gigas]
Unigene0028738	549.00	2.395	0.67	-1.83779265527841	Down	0.946075956398831	K16669|1|2e-98|359|crg:105341032|protocadherin Fat 4	GO:0016020//membrane;GO:0016020//membrane	GO:0005488//binding	GO:0042067//establishment of ommatidial planar polarity;GO:0007155//cell adhesion;GO:0007446//imaginal disc growth;GO:0008283//cell proliferation;GO:0007165//signal transduction;GO:0016043//cellular component organization;GO:0030154//cell differentiation;GO:0007472//wing disc morphogenesis	gi|762125194|ref|XP_011445615.1|/1.62305e-97/PREDICTED: cadherin-related tumor suppressor-like [Crassostrea gigas]
Unigene0021885	1076.00	9.39	4.68	-1.00461662807037	Down	0.9230496024658	K19947|1|0.0|675|crg:105346067|protein-methionine sulfoxide oxidase MICAL [EC:1.14.13.-]	-	-	-	gi|762138975|ref|XP_011452827.1|/0/PREDICTED: protein-methionine sulfoxide oxidase mical2b-like isoform X3 [Crassostrea gigas]
Unigene0033060	2244.00	42.83	18.005	-1.25022407770076	Down	0.973291352408335	-	-	-	-	-
Unigene0019235	1428.00	15.3	2.045	-2.90335890463827	Down	0.987127641801728	K14616|1|0.0|927|crg:105327358|cubilin	-	-	-	gi|762087580|ref|XP_011426084.1|/0/PREDICTED: cubilin-like [Crassostrea gigas]
Unigene0005016	235.00	8.955	1.73	-2.37192139434924	Down	0.981832062321495	-	-	-	-	-
Unigene0030217	442.00	6.765	1.455	-2.21707078106825	Down	0.979152452427724	-	-	-	-	gi|405962072|gb|EKC27780.1|/1.50107e-22/MAM domain-containing glycosylphosphatidylinositol anchor protein 1 [Crassostrea gigas]
Unigene0019352	1413.00	8.875	1.18	-2.91096025991757	Down	0.980996934637831	K13023|1|2e-20|102|bfo:BRAFLDRAFT_185680|carboxypeptidase N regulatory subunit;K06839|2|3e-19|99.0|sko:102806385|slit 2;K08129|5|4e-19|98.6|bfo:BRAFLDRAFT_167278|nyctalopin	-	-	-	gi|762120817|ref|XP_011443326.1|/0/PREDICTED: leucine-rich repeat transmembrane neuronal protein 3-like [Crassostrea gigas]
Unigene0027923	596.00	1.19	0.01	-6.89481776330794	Down	0.989772291255589	-	-	-	-	-
Unigene0012656	424.00	1.92	0.65	-1.5625946876927	Down	0.934906902284592	-	-	-	-	gi|405977996|gb|EKC42415.1|/2.98036e-10/Uncharacterized protein C17orf66 [Crassostrea gigas]
Unigene0011578	288.00	4.03	1.175	-1.77811908196297	Down	0.966422037708193	-	-	-	-	-
Unigene0002239	464.00	8.575	2.3	-1.8985028101158	Down	0.958452479457198	-	-	-	-	gi|762138954|ref|XP_011452816.1|/4.24155e-62/PREDICTED: uncharacterized protein LOC105346062 [Crassostrea gigas]
Unigene0016904	1952.00	6.8	1.59	-2.09650798085335	Down	0.977722823254226	K08041|1|0.0|736|crg:105325031|adenylate cyclase 1 [EC:4.6.1.1]	-	-	-	gi|762081926|ref|XP_011422699.1|/0/PREDICTED: uncharacterized protein LOC105325031 [Crassostrea gigas]
Unigene0029487	506.00	1.475	0.415	-1.82953171290228	Down	0.95830493274501	-	-	-	-	-
Unigene0010212	859.00	0.265	1.09	2.04026387021373	Up	0.851351664245244	-	-	-	-	gi|762070277|ref|XP_011441394.1|/2.84911e-38/PREDICTED: uncharacterized protein LOC105338077 [Crassostrea gigas]
Unigene0004453	218.00	2.495	1.085	-1.20134477289278	Down	0.906554026508836	-	-	-	-	-
Unigene0008382	226.00	377.59	1035.12	1.45490556467851	Up	0.976218745254118	-	-	-	-	-
Unigene0010252	441.00	1.385	0.245	-2.49903232193398	Down	0.948026042150836	-	-	-	-	-
Unigene0023689	905.00	17.44	7.055	-1.30568205217966	Down	0.972678454664857	K00280|1|7e-62|194|crg:105326079|lysyl oxidase-like protein 2/3/4 [EC:1.4.3.-]	-	-	-	gi|762083129|ref|XP_011424225.1|/5.86481e-61/PREDICTED: soluble scavenger receptor cysteine-rich domain-containing protein SSC5D-like [Crassostrea gigas]
Unigene0007330	840.00	544.745	1153.23	1.08202731796126	Up	0.960292709913772	-	-	-	-	gi|762119677|ref|XP_011442752.1|/1.08151e-10/PREDICTED: uncharacterized protein LOC105339048 [Crassostrea gigas]
Unigene0028721	552.00	3.89	1.525	-1.35096091253594	Down	0.90638298216035	-	-	-	-	-
Unigene0026183	710.00	3.405	0.725	-2.23160189799714	Down	0.960236131561102	K00799|1|1e-115|417|crg:105330156|glutathione S-transferase [EC:2.5.1.18]	-	-	-	gi|762095110|ref|XP_011430054.1|/9.83956e-115/PREDICTED: glutathione S-transferase P 1-like [Crassostrea gigas]
Unigene0026114	712.00	4.845	2.18	-1.15216853063815	Down	0.937827934409702	-	-	-	-	-
Unigene0020000	1294.00	4.385	1.17	-1.90606831286133	Down	0.948219553683717	K02599|1|4e-75|284|crg:105337911|Notch	-	-	-	gi|762119001|ref|XP_011442400.1|/0/PREDICTED: fibropellin-1-like [Crassostrea gigas]
Unigene0016709	2011.00	7.885	2.89	-1.44804126228983	Down	0.943608846191974	K05120|1|2e-110|402|lgi:LOTGIDRAFT_181461|tyrosine kinase receptor 1 [EC:2.7.10.1]	GO:0016020//membrane	GO:0004672//protein kinase activity	GO:0006468//protein phosphorylation	gi|405966882|gb|EKC32114.1|/0/Tyrosine-protein kinase receptor Tie-1 [Crassostrea gigas]
Unigene0024773	797.00	1.475	0.515	-1.51807061706599	Down	0.894983596512744	-	-	-	-	-
Unigene0021495	1119.00	11.865	3.59	-1.7246563513709	Down	0.976519787206999	K15261|1|3e-150|477|crg:105334624|poly [ADP-ribose] polymerase 10/14/15 [EC:2.4.2.30]	-	-	-	gi|405970442|gb|EKC35344.1|/8.94062e-168/Poly [ADP-ribose] polymerase 14 [Crassostrea gigas]
Unigene0006099	416.00	8.275	3.5	-1.24140438986225	Down	0.958707051123725	-	-	-	-	-
Unigene0028780	540.00	2.125	0.585	-1.86095431144166	Down	0.948853559741641	-	-	-	-	-
Unigene0010149	1143.00	4.65	1.51	-1.62268216667032	Down	0.958673508948743	K02599|1|0.0|633|crg:105331739|Notch	-	-	-	gi|762099850|ref|XP_011432364.1|/0/PREDICTED: fibropellin-1-like isoform X1 [Crassostrea gigas]
Unigene0015453	2546.00	3.87	1.45	-1.41628066612948	Down	0.925640545977217	K11140|1|0.0|650|crg:105325301|aminopeptidase N [EC:3.4.11.2]	-	-	-	gi|762138021|ref|XP_011452319.1|/0/PREDICTED: aminopeptidase N-like [Crassostrea gigas]
Unigene0005840	359.00	14.875	3.205	-2.21449340646393	Down	0.97801097600419	K11997|1|2e-43|175|crg:105329970|tripartite motif-containing protein 2/3;K04958|4|9e-40|163|crg:105317100|inositol 1,4,5-triphosphate receptor type 1;K12035|5|9e-35|147|crg:105342087|tripartite motif-containing protein 71 [EC:2.3.2.27]	-	-	-	gi|762150068|ref|XP_011412985.1|/4.6266e-48/PREDICTED: E3 ubiquitin-protein ligase TRIM9-like [Crassostrea gigas]
Unigene0001325	213.00	1.445	0.285	-2.34203566833594	Down	0.943928283321962	-	-	-	-	-
Unigene0012779	336.00	12.68	2.785	-2.18680551279938	Down	0.9793223841115	-	-	-	-	-
Unigene0027838	599.00	26.635	10.14	-1.39326562855781	Down	0.978827451223495	-	-	GO:0005524//ATP binding;GO:0004674//protein serine/threonine kinase activity	GO:0006468//protein phosphorylation	gi|762167943|ref|XP_011422319.1|/1.41158e-93/PREDICTED: uncharacterized protein LOC105324823 [Crassostrea gigas]
Unigene0000723	247.00	2.485	0.27	-3.20221453939882	Down	0.963673987035123	-	-	-	-	-
Unigene0015120	2747.00	3.815	1.14	-1.74264923266979	Down	0.960878906470274	K16507|1|0.0|1052|crg:105333173|protocadherin-16/23	-	-	-	gi|762103591|ref|XP_011434320.1|/0/PREDICTED: protein dachsous-like [Crassostrea gigas]
Unigene0032154	1380.00	6.04	2.115	-1.51389088620513	Down	0.945697379372489	-	-	-	-	gi|762146540|ref|XP_011456571.1|/2.71021e-46/PREDICTED: low-density lipoprotein receptor-related protein 4-like isoform X2 [Crassostrea gigas]
Unigene0016886	1953.00	2.415	0.945	-1.3536369546147	Down	0.923836802870042	K18598|1|1e-177|522|crg:105337004|echinoderm microtubule-associated protein-like 6	-	-	-	gi|405964352|gb|EKC29849.1|/2.55214e-178/Echinoderm microtubule-associated protein-like 6 [Crassostrea gigas]
Unigene0020559	1236.00	5.63	2.495	-1.17409510674297	Down	0.927755203411778	-	-	-	-	-
Unigene0017652	1747.00	1.25	0.345	-1.85725982788392	Down	0.9585256519976	-	-	-	-	gi|405960253|gb|EKC26194.1|/7.80724e-145/hypothetical protein CGI_10027181 [Crassostrea gigas]
Unigene0009258	1604.00	7.1	3.055	-1.21664664457332	Down	0.958253256364628	-	-	-	-	-
Unigene0003210	414.00	3.51	1.175	-1.57881027373956	Down	0.945087163206412	-	-	-	-	gi|762146452|ref|XP_011456523.1|/1.91509e-70/PREDICTED: uncharacterized protein LOC105348695 [Crassostrea gigas]
Unigene0003562	579.00	1.95	0.81	-1.26748031086499	Down	0.897876464001295	-	-	-	-	gi|405945470|gb|EKC17343.1|/1.50037e-09/hypothetical protein CGI_10001058 [Crassostrea gigas]
Unigene0025767	736.00	1.38	5.185	1.90967572203506	Up	0.858314427076921	K14388|1|3e-32|140|mze:106674571|solute carrier family 5 (sodium-coupled monocarboxylate transporter), member 8/12	-	-	GO:0006259//DNA metabolic process	gi|676479504|ref|XP_009061767.1|/6.09301e-70/hypothetical protein LOTGIDRAFT_166454 [Lottia gigantea]
Unigene0025375	763.00	3.645	1.095	-1.73498794472576	Down	0.95700040365904	-	-	-	-	-
Unigene0028639	555.00	1.46	0.285	-2.35693454471528	Down	0.971907832318888	-	-	-	-	gi|762109714|ref|XP_011437521.1|/6.76822e-75/PREDICTED: uncharacterized protein LOC105335378 isoform X5 [Crassostrea gigas]
Unigene0004426	254.00	7.03	2.945	-1.25525705524207	Down	0.907310674829448	K18032|1|2e-33|142|crg:105344181|receptor-type tyrosine-protein phosphatase A [EC:3.1.3.48];K06776|2|5e-33|141|crg:105321769|receptor-type tyrosine-protein phosphatase kappa [EC:3.1.3.48];K18033|3|7e-27|120|crg:105331431|receptor-type tyrosine-protein phosphatase epsilon [EC:3.1.3.48]	-	-	-	gi|762097443|ref|XP_011431289.1|/3.69506e-37/PREDICTED: receptor-type tyrosine-protein phosphatase epsilon-like [Crassostrea gigas]
Unigene0007523	529.00	38.6	11.16	-1.79026382032626	Down	0.981623229194331	-	-	-	-	gi|762090724|ref|XP_011427744.1|/2.22989e-66/PREDICTED: uncharacterized protein LOC105328524 [Crassostrea gigas]
Unigene0026632	672.00	3.665	1.39	-1.3987283154103	Down	0.966327702232507	-	-	-	-	gi|762169679|ref|XP_011423251.1|/5.20027e-27/PREDICTED: uncharacterized threonine-rich GPI-anchored glycoprotein PJ4664.02-like, partial [Crassostrea gigas]
Unigene0006662	493.00	1.33	0.43	-1.62901768079909	Down	0.976821973983422	-	-	-	-	-
Unigene0027095	645.00	1.48	0.24	-2.62449086490779	Down	0.960344133030145	-	-	-	-	gi|762156028|ref|XP_011416130.1|/4.8375e-24/PREDICTED: dynein heavy chain domain-containing protein 1-like [Crassostrea gigas]
Unigene0010140	1116.00	10.58	5.075	-1.05985990004149	Down	0.958539073675933	-	-	-	-	-
Unigene0008069	823.00	1.03	0.13	-2.98606080904213	Down	0.964761597076349	-	-	-	-	gi|999965822|gb|KXJ05000.1|/7.71425e-14/Retrovirus-related Pol polyprotein from transposon opus, partial [Exaiptasia pallida]
Unigene0021584	1111.00	1.43	0.46	-1.63630938072138	Down	0.90933563636362	-	-	GO:0030246//carbohydrate binding;GO:0004553//hydrolase activity, hydrolyzing O-glycosyl compounds;GO:0016798//hydrolase activity, acting on glycosyl bonds	GO:0005975//carbohydrate metabolic process;GO:0044238//primary metabolic process	gi|765826525|ref|NP_001292293.1|/0/beta-1,3-glucan-binding protein-like precursor [Crassostrea gigas]
Unigene0005866	219.00	0.01	1.075	6.74819284958946	Up	0.983026473567311	-	-	-	-	-
Unigene0033123	230.00	1.815	0.01	-7.50382573799575	Down	0.989070919544796	-	-	-	-	gi|762093929|ref|XP_011429432.1|/7.80557e-32/PREDICTED: protein regulator of cytokinesis 1-like isoform X8 [Crassostrea gigas]
Unigene0026034	716.00	2.915	1.45	-1.00744298318556	Down	0.895498063349386	K12482|1|2e-07|58.2|oaa:100074143|RUN and FYVE domain-containing protein 1	-	-	-	gi|762169616|ref|XP_011423216.1|/7.15349e-89/PREDICTED: FYVE and coiled-coil domain-containing protein 1-like isoform X3 [Crassostrea gigas]
Unigene0027861	600.00	1.635	0.01	-7.35314682549808	Down	0.993762945779266	K07378|1|1e-18|95.1|bfo:BRAFLDRAFT_88212|neuroligin;K03927|2|4e-16|86.7|crg:105336051|carboxylesterase 2 [EC:3.1.1.1 3.1.1.84 3.1.1.56];K10809|3|8e-16|85.5|pss:102457961|thyroglobulin	-	-	-	gi|762122093|ref|XP_011443993.1|/7.46751e-103/PREDICTED: uncharacterized protein LOC105339908 [Crassostrea gigas]
Unigene0026327	698.00	10.515	32.19	1.6141637267459	Up	0.976919934134342	-	-	-	-	gi|762097579|ref|XP_011431363.1|/1.44738e-22/PREDICTED: uncharacterized protein LOC105331034 isoform X1 [Crassostrea gigas]
Unigene0005107	3075.00	6.675	2.63	-1.34370503728261	Down	0.958506185495785	K20230|1|3e-47|193|obi:106884457|kekkon-1	-	-	-	gi|762145467|ref|XP_011456012.1|/0/PREDICTED: leucine-rich repeat-containing protein 24-like [Crassostrea gigas]
Unigene0009134	1016.00	9.52	3.3	-1.52849554906213	Down	0.960293013238161	K09488|1|7e-30|133|lgi:LOTGIDRAFT_237567|TNF receptor-associated protein 1;K10054|2|1e-07|60.1|cmk:103190730|probable transcription factor PML;K18745|3|1e-06|56.2|bmor:692812|maternal protein exuperantia	-	-	-	gi|405964890|gb|EKC30331.1|/3.92134e-89/Three prime repair exonuclease 1 [Crassostrea gigas]
Unigene0014702	2638.00	63.425	18.19	-1.80190607129982	Down	0.99048214026154	K17256|1|4e-29|132|gfr:102039609|insulin-like growth factor-binding protein complex acid labile subunit	-	-	-	gi|405976164|gb|EKC40681.1|/0/Leucine-rich repeats and immunoglobulin-like domains protein 3 [Crassostrea gigas]
Unigene0022602	1007.00	10.565	4.76	-1.150259288627	Down	0.95790413232856	K08873|1|8e-175|615|crg:105347393|serine/threonine-protein kinase SMG1 [EC:2.7.11.1]	-	GO:0016740//transferase activity	-	gi|762143055|ref|XP_011454765.1|/6.18537e-174/PREDICTED: serine/threonine-protein kinase SMG1-like [Crassostrea gigas]
Unigene0026776	665.00	5.235	2.265	-1.20867848688457	Down	0.963716246556698	-	-	-	-	-
Unigene0026514	685.00	4.525	0.835	-2.43806968949652	Down	0.975781786648346	-	-	-	-	gi|762073835|ref|XP_011435840.1|/1.44397e-112/PREDICTED: uncharacterized protein LOC105334161 isoform X4 [Crassostrea gigas]
Unigene0012320	365.00	1.095	0.445	-1.29905362863478	Down	0.822205245479249	-	-	-	-	-
Unigene0019879	1326.00	2.885	1.3	-1.15005969561703	Down	0.871443347640036	-	-	-	-	gi|762139393|ref|XP_011453045.1|/0/PREDICTED: uncharacterized protein LOC105346240 isoform X1 [Crassostrea gigas]
Unigene0007425	200.00	0.32	2.105	2.7176764230664	Up	0.831961968922925	-	-	-	-	-
Unigene0006778	389.00	1.88	0.555	-1.76017298532753	Down	0.941107047432156	-	-	-	-	-
Unigene0026290	700.00	6.4	3.035	-1.07637538863168	Down	0.934033603286864	K14938|1|1e-75|284|crg:105340985|cholesterol 7-desaturase [EC:1.14.19.21]	-	GO:0005488//binding	-	gi|405970633|gb|EKC35522.1|/9.65268e-75/Chlorophyllide a oxygenase [Crassostrea gigas]
Unigene0026797	658.00	2.125	0.945	-1.16907660680399	Down	0.891113118229619	-	-	-	-	-
Unigene0012041	234.00	38.76	15.39	-1.33257533908687	Down	0.972652173672827	K05694|1|9e-35|115|crg:105335045|receptor-type tyrosine-protein phosphatase beta [EC:3.1.3.48]	-	-	-	gi|762108752|ref|XP_011437007.1|/8.956e-34/PREDICTED: tyrosine-protein phosphatase 10D-like [Crassostrea gigas]
Unigene0024395	841.00	1.5	0.62	-1.27462238010901	Down	0.807859231726411	-	-	-	-	gi|405960962|gb|EKC26829.1|/9.11512e-50/hypothetical protein CGI_10013868 [Crassostrea gigas]
Unigene0023121	949.00	4.42	2.15	-1.03970970980197	Down	0.939306682293762	-	-	-	-	-
Unigene0020914	1190.00	4.825	1.01	-2.25617364940365	Down	0.962852907292132	-	-	-	-	-
Unigene0011800	416.00	1.9	0.01	-7.56985560833095	Down	0.99670252419954	-	-	-	-	-
Unigene0009044	1950.00	6.86	2.18	-1.65388044139589	Down	0.977508498397239	-	-	-	-	-
Unigene0003063	466.00	2.375	0.455	-2.38398906301961	Down	0.962883813330512	K16460|1|2e-33|142|crg:105336789|centrosomal protein CEP128	-	-	-	gi|762113588|ref|XP_011439556.1|/1.62117e-32/PREDICTED: centrosomal protein of 128 kDa-like isoform X6 [Crassostrea gigas]
Unigene0005513	1088.00	6.32	2.01	-1.65272905699817	Down	0.975684143691814	-	-	-	-	-
Unigene0030636	733.00	10.135	2.68	-1.91904118300913	Down	0.978820960917255	-	-	-	-	-
Unigene0000151	332.00	3.76	1.34	-1.48849966121987	Down	0.905661082289822	-	-	-	-	-
Unigene0032005	583.00	2.135	0.54	-1.98320475745702	Down	0.963859075437844	K08798|1|4e-09|63.2|dwi:Dwil_GK15874|MAP/microtubule affinity-regulating kinase [EC:2.7.11.1]	-	-	-	gi|405972675|gb|EKC37431.1|/2.59659e-17/MAP/microtubule affinity-regulating kinase 3 [Crassostrea gigas]
Unigene0006654	384.00	1.67	0.69	-1.27517983569588	Down	0.947838482041904	-	-	-	-	-
Unigene0015024	2814.00	18.375	2.165	-3.08530531988436	Down	0.991628588628376	-	-	-	-	gi|762120092|ref|XP_011442966.1|/6.17991e-92/PREDICTED: uncharacterized protein LOC105339210 [Crassostrea gigas]
Unigene0010998	217.00	12.895	5.17	-1.31857558747428	Down	0.974017258919736	K17613|1|4e-23|99.4|crg:105347315|calcineurin-binding protein cabin-1	-	-	-	gi|762142826|ref|XP_011454643.1|/4.18637e-22/PREDICTED: calcineurin-binding protein cabin-1-like [Crassostrea gigas]
Unigene0016319	2145.00	7.83	3.19	-1.29545588352617	Down	0.919052754784143	K13912|1|5e-28|129|obi:106879666|deleted in malignant brain tumors 1 protein	-	-	-	gi|762148119|ref|XP_011411982.1|/0/PREDICTED: golgin subfamily B member 1-like [Crassostrea gigas]
Unigene0013894	4364.00	16.27	5.53	-1.55686286543782	Down	0.969762579252786	K12231|1|0.0|1213|crg:105318537|E3 ubiquitin-protein ligase HECTD1 [EC:2.3.2.26]	-	-	-	gi|762152065|ref|XP_011414031.1|/0/PREDICTED: E3 ubiquitin-protein ligase HECTD1-like isoform X2 [Crassostrea gigas]
Unigene0005962	571.00	1.42	0.11	-3.69031550086738	Down	0.974822408344466	-	-	-	-	gi|762094047|ref|XP_011429496.1|/2.00455e-51/PREDICTED: uncharacterized protein LOC105329776 [Crassostrea gigas]
Unigene0001423	231.00	76.935	35.37	-1.12111385299755	Down	0.981889100514319	K10380|1|2e-07|45.1|api:100158972|ankyrin	-	-	-	gi|405950528|gb|EKC18510.1|/1.51543e-22/Ankyrin-1 [Crassostrea gigas]
Unigene0004477	1328.00	9.28	3.99	-1.21773605890523	Down	0.958464213080211	-	-	-	-	gi|762119367|ref|XP_011442590.1|/5.11211e-103/PREDICTED: uncharacterized protein LOC105338947 isoform X15 [Crassostrea gigas]
Unigene0003093	906.00	48.96	22.585	-1.11623864425514	Down	0.977532522777536	K20045|1|2e-12|75.1|aqu:100634299|intersectin	-	-	-	gi|762097328|ref|XP_011431229.1|/5.71104e-157/PREDICTED: uncharacterized protein LOC105330957 isoform X12 [Crassostrea gigas]
Unigene0013261	328.00	42.745	18.5	-1.20823040312647	Down	0.964235144566065	-	-	-	-	-
Unigene0030547	340.00	44.665	0.01	-12.1249290466025	Down	1	-	-	-	-	-
Unigene0029350	513.00	1.915	0.62	-1.62700427153808	Down	0.975729701839572	-	-	-	-	-
Unigene0005764	275.00	2.495	1.01	-1.30468452258547	Down	0.940902755067151	-	-	-	-	-
Unigene0012120	208.00	0.295	2.575	3.12578557270874	Up	0.865608855492417	-	-	-	-	gi|762104494|ref|XP_011434786.1|/2.73569e-16/PREDICTED: multiple epidermal growth factor-like domains protein 10 [Crassostrea gigas]
Unigene0001729	284.00	13.77	6.555	-1.07086087391321	Down	0.945350564907718	-	-	-	-	-
Unigene0023162	938.00	5.925	2.62	-1.17724834224817	Down	0.911700152013297	K07437|1|4e-34|147|crg:105332789|cytochrome P450, family 26, subfamily A	-	GO:0046872//metal ion binding;GO:0016491//oxidoreductase activity	-	gi|762102614|ref|XP_011433807.1|/3.24573e-33/PREDICTED: cytochrome P450 26A1-like isoform X2 [Crassostrea gigas]
Unigene0001092	1294.00	1.245	3.59	1.52783810175497	Up	0.856963747613759	-	-	-	-	gi|762103240|ref|XP_011434136.1|/1.07461e-57/PREDICTED: uncharacterized protein PFB0765w-like [Crassostrea gigas]
Unigene0017010	1919.00	5.45	2.66	-1.0348299841631	Down	0.956411272275295	K12816|1|2e-09|66.6|bfo:BRAFLDRAFT_125902|pre-mRNA-processing factor 17	-	-	-	gi|762164972|ref|XP_011420808.1|/0/PREDICTED: uncharacterized protein LOC105323419 [Crassostrea gigas]
Unigene0021773	1087.00	3.86	1.87	-1.04556257738044	Down	0.94807378856035	K06776|1|0.0|701|crg:105344808|receptor-type tyrosine-protein phosphatase kappa [EC:3.1.3.48];K03189|5|1e-21|106|spu:587243|urease accessory protein	-	-	-	gi|762135494|ref|XP_011450998.1|/0/PREDICTED: receptor-type tyrosine-protein phosphatase kappa-like isoform X2 [Crassostrea gigas]
Unigene0029944	473.00	5.97	1.71	-1.80373460637891	Down	0.96420588933517	-	-	-	-	-
Unigene0003357	672.00	2.785	0.85	-1.71214258120233	Down	0.965308156736087	-	-	-	-	-
Unigene0004490	818.00	5.155	0.69	-2.90130416058994	Down	0.975867554626286	-	-	-	-	gi|762101809|ref|XP_011433394.1|/8.78373e-10/PREDICTED: uncharacterized protein LOC105332474 [Crassostrea gigas]
Unigene0000764	747.00	7.725	2.97	-1.37907200199097	Down	0.961886104423914	K06115|1|6e-10|66.6|crg:105340614|spectrin beta	-	-	-	gi|762124126|ref|XP_011445066.1|/4.72139e-09/PREDICTED: spectrin beta chain-like isoform X5 [Crassostrea gigas]
Unigene0001742	289.00	5.76	1.555	-1.88915423131171	Down	0.958637820826617	-	-	-	-	-
Unigene0000798	2668.00	9.505	4.2	-1.17829729898243	Down	0.957190261492538	K04437|1|0.0|1289|crg:105346068|filamin	-	-	-	gi|762070492|ref|XP_011452859.1|/0/PREDICTED: uncharacterized protein LOC105346068 [Crassostrea gigas]
Unigene0023220	941.00	18.43	3.145	-2.55092414875142	Down	0.972877113674063	-	-	-	-	gi|762127302|ref|XP_011446730.1|/1.7544e-103/PREDICTED: uncharacterized protein LOC105341748 isoform X2 [Crassostrea gigas]
Unigene0005415	213.00	2.31	0.64	-1.85174904141606	Down	0.923304167642554	-	-	-	-	-
Unigene0007566	371.00	2.915	0.01	-8.1873520732005	Down	0.994602608950854	-	-	-	-	gi|762075272|ref|XP_011441287.1|/1.74564e-39/PREDICTED: kelch-like protein 7 [Crassostrea gigas]
Unigene0006337	347.00	18.205	4.105	-2.14888061366671	Down	0.977039012794838	-	-	-	-	-
Unigene0026004	721.00	5.22	1.08	-2.27301849440642	Down	0.962264273817309	-	-	-	-	gi|762094780|ref|XP_011429879.1|/1.79617e-55/PREDICTED: uncharacterized protein LOC105330030 [Crassostrea gigas]
Unigene0007738	287.00	75.795	33.06	-1.1970159560468	Down	0.964128318673282	-	-	-	-	gi|762074175|ref|XP_011437618.1|/7.59588e-14/PREDICTED: uncharacterized protein LOC105335453 [Crassostrea gigas]
Unigene0032251	388.00	1.855	0.695	-1.4163343038973	Down	0.881977848046252	-	-	-	-	-
Unigene0033030	300.00	11.205	3.36	-1.73760951073163	Down	0.959051869110997	-	-	-	-	-
Unigene0011202	474.00	30.655	10.43	-1.555383246789	Down	0.97747465115514	K15619|1|3e-13|75.9|ola:101175207|Kunitz-type protease inhibitor 1;K03909|2|8e-13|74.7|acs:103280184|tissue factor pathway inhibitor	GO:0005576//extracellular region	GO:0004867//serine-type endopeptidase inhibitor activity;GO:0008061//chitin binding	GO:0010951//negative regulation of endopeptidase activity;GO:0006030//chitin metabolic process	gi|762112112|ref|XP_011438785.1|/1.1064e-57/PREDICTED: kunitz-type serine protease inhibitor 6-like isoform X2 [Crassostrea gigas]
Unigene0003256	257.00	2.52	0.67	-1.91119073304214	Down	0.967643812532488	-	-	-	-	gi|762087650|ref|XP_011426123.1|/3.14303e-12/PREDICTED: uncharacterized protein LOC105327381 isoform X3 [Crassostrea gigas]
Unigene0024286	848.00	1.425	0.605	-1.23595487177751	Down	0.880574446620478	-	-	-	-	-
Unigene0024368	843.00	1.895	0.73	-1.37622947929107	Down	0.94281042143039	-	-	-	-	-
Unigene0028022	588.00	1.365	6.2	2.18336726435439	Up	0.828608750103207	-	-	-	-	gi|762142111|ref|XP_011454267.1|/1.13982e-92/PREDICTED: paladin-like isoform X2 [Crassostrea gigas]
Unigene0005560	299.00	30.845	72.78	1.23850540491114	Up	0.976478463276899	K06762|1|4e-06|52.0|xma:102220967|contactin 4	-	-	-	gi|762117726|ref|XP_011441725.1|/3.02819e-47/PREDICTED: low-density lipoprotein receptor-related protein 6-like isoform X3 [Crassostrea gigas]
Unigene0011899	376.00	11.23	24.54	1.1277773212623	Up	0.839566322777299	-	-	-	-	gi|762149614|ref|XP_011412750.1|/9.21232e-41/PREDICTED: interferon-induced protein 44-like [Crassostrea gigas]
Unigene0008464	265.00	87.705	194.275	1.14736926457249	Up	0.990404092740751	-	-	-	-	gi|762086114|ref|XP_011425323.1|/2.22734e-26/PREDICTED: uncharacterized protein LOC105326842 isoform X1 [Crassostrea gigas]
Unigene0019895	1326.00	7.725	3.535	-1.12782471798234	Down	0.946830633747342	K20226|1|5e-103|377|crg:105329006|protein trunk	-	-	-	gi|762072081|ref|XP_011428412.1|/4.32766e-102/PREDICTED: uncharacterized protein LOC105329006 [Crassostrea gigas]
Unigene0020870	1197.00	0.05	1.14	4.51096191927738	Up	0.901072093205303	-	-	-	-	gi|405971381|gb|EKC36220.1|/1.20969e-68/hypothetical protein CGI_10024147 [Crassostrea gigas]
Unigene0002724	271.00	1.305	0.215	-2.60164124186779	Down	0.950577033477657	-	-	-	-	gi|762169304|ref|XP_011423054.1|/4.79553e-21/PREDICTED: androglobin-like isoform X20 [Crassostrea gigas]
Unigene0010935	882.00	6.895	2.27	-1.60285825422307	Down	0.964098240597821	K04987|1|1e-81|305|crg:105329347|polycystin 1L1	-	-	-	gi|762072166|ref|XP_011428865.1|/8.35507e-81/PREDICTED: polycystic kidney disease protein 1-like 1 [Crassostrea gigas]
Unigene0012645	334.00	2.925	1.16	-1.33431181934319	Down	0.847988091040641	-	-	-	-	-
Unigene0029773	482.00	9.335	3.63	-1.36268047423045	Down	0.963454324473987	-	-	-	-	-
Unigene0025723	734.00	3.515	1.08	-1.70249337690907	Down	0.958616922912557	-	-	-	-	-
Unigene0022524	1013.00	4.755	2.36	-1.01065848149872	Down	0.927079752476684	-	-	-	-	-
Unigene0018234	1624.00	41.915	10.94	-1.93785389130616	Down	0.99997319527043	K18259|1|0.0|971|crg:105319354|protein amnionless	-	-	-	gi|762154201|ref|XP_011415162.1|/0/PREDICTED: protein amnionless-like isoform X2 [Crassostrea gigas]
Unigene0026534	682.00	4.805	2.3	-1.06290256982938	Down	0.949378286745109	-	-	-	-	-
Unigene0019517	1384.00	4.32	0.835	-2.37118320968942	Down	0.963828647429543	K17259|1|3e-94|348|crg:105344101|calcium and integrin-binding protein 1	-	GO:0046872//metal ion binding	-	gi|762133649|ref|XP_011450035.1|/2.27709e-93/PREDICTED: calcium and integrin-binding protein 1-like [Crassostrea gigas]
Unigene0016919	1947.00	1.01	7.165	2.82661141151035	Up	0.900230412449248	-	-	-	-	gi|762104816|ref|XP_011434955.1|/0/PREDICTED: coiled-coil domain-containing protein 148-like [Crassostrea gigas]
Unigene0032283	274.00	7.865	3.725	-1.07820634006616	Down	0.950560976862669	-	-	-	-	-
Unigene0010888	967.00	14.01	5.795	-1.27357638942435	Down	0.972673611185348	-	-	-	-	gi|762072538|ref|XP_011430847.1|/1.87841e-15/PREDICTED: zinc finger C3H1 domain-containing protein-like isoform X3 [Crassostrea gigas]
Unigene0010264	1313.00	6.595	1.345	-2.29376648669492	Down	0.967498715099177	K02599|1|5e-12|74.7|crg:105337911|Notch	-	-	-	gi|762101809|ref|XP_011433394.1|/6.74581e-124/PREDICTED: uncharacterized protein LOC105332474 [Crassostrea gigas]
Unigene0030267	431.00	1.405	0.62	-1.18023000983405	Down	0.87394324844627	-	-	-	-	-
Unigene0029817	481.00	1.965	0.01	-7.61838550225861	Down	0.989313204591551	-	-	-	-	-
Unigene0013145	314.00	1.47	0.36	-2.02974734339405	Down	0.9236778717597	-	-	-	-	-
Unigene0009711	1448.00	37.335	151.495	2.02066954306204	Up	0.999999999999968	K05093|1|0.0|915|crg:105321229|fibroblast growth factor receptor 2 [EC:2.7.10.1];K12567|2|1e-17|94.0|fca:101080315|titin [EC:2.7.11.1]	-	-	-	gi|762159175|ref|XP_011417787.1|/0/PREDICTED: fibroblast growth factor receptor 4-like isoform X4 [Crassostrea gigas]
Unigene0010139	488.00	2.955	1.3	-1.18464650714908	Down	0.832547333687746	-	-	-	-	-
Unigene0023643	901.00	2.41	1.195	-1.01202252824921	Down	0.904390784390901	-	-	-	-	gi|405975387|gb|EKC39953.1|/1.20136e-28/Uncharacterized protein C3orf32 [Crassostrea gigas]
Unigene0027612	615.00	13.35	27.09	1.0209206516271	Up	0.819138642578843	K02599|1|2e-108|392|crg:105337911|Notch	-	-	-	gi|762113752|ref|XP_011439639.1|/1.25641e-116/PREDICTED: fibropellin-1-like, partial [Crassostrea gigas]
Unigene0001768	845.00	3.935	1.46	-1.43039526662747	Down	0.962315860960522	-	-	-	-	gi|762148695|ref|XP_011412276.1|/2.42015e-159/PREDICTED: uncharacterized protein LOC105317356 isoform X6 [Crassostrea gigas]
Unigene0008928	1999.00	2.295	0.85	-1.43295940727611	Down	0.960325966656636	K07868|1|0.0|665|crg:105326415|Rho-related BTB domain-containing protein 1/2;K07869|3|6e-38|161|aqu:100632067|Rho-related BTB domain-containing protein 3	-	-	-	gi|762084473|ref|XP_011424728.1|/0/PREDICTED: rho-related protein racA-like [Crassostrea gigas]
Unigene0014525	3290.00	15.48	7.185	-1.10734540968707	Down	0.963695376221269	K06704|1|0.0|840|crg:105346795|disintegrin and metalloproteinase domain-containing protein 10 [EC:3.4.24.81]	-	-	-	gi|762078410|ref|XP_011453810.1|/0/PREDICTED: disintegrin and metalloproteinase domain-containing protein 10-like [Crassostrea gigas]
Unigene0002257	514.00	9.15	4.02	-1.18657624199248	Down	0.940396416170699	K10380|1|2e-56|219|crg:105334014|ankyrin	-	-	-	gi|762106006|ref|XP_011435582.1|/1.5738e-55/PREDICTED: ankyrin-2-like isoform X5 [Crassostrea gigas]
Unigene0029310	516.00	1.78	0.01	-7.4757334309664	Down	0.989841498888681	K10104|1|2e-34|146|nve:NEMVE_v1g90597|ficolin;K06252|3|4e-34|145|cjo:107317287|tenascin	-	-	-	gi|762147639|ref|XP_011457136.1|/9.99386e-98/PREDICTED: techylectin-5A-like [Crassostrea gigas]
Unigene0013536	6943.00	8.705	4.3	-1.01750763806164	Down	0.963158325598156	K19326|1|1e-12|79.7|ame:551319|nesprin-1;K19607|2|5e-09|67.8|dre:557752|X-linked retinitis pigmentosa GTPase regulator;K13171|4|2e-07|62.4|phu:Phum_PHUM150090|serine/arginine repetitive matrix protein 1;K04574|5|2e-07|62.0|xtr:100101753|neurofilament heavy polypeptide	-	-	-	gi|762129327|ref|XP_011447785.1|/0/PREDICTED: uncharacterized protein LOC105342516 [Crassostrea gigas]
Unigene0009871	997.00	47.585	17.09	-1.47735447408092	Down	0.99166845098528	-	-	-	-	gi|573462576|gb|AHF95042.1|/8.55533e-19/insulin-like growth factor binding protein 5 [Mizuhopecten yessoensis]
Unigene0031173	284.00	7.335	3.57	-1.03887289164429	Down	0.947270195516104	-	-	-	-	-
Unigene0000022	319.00	34.38	15.33	-1.16521184781928	Down	0.960513612055558	-	-	-	-	-
Unigene0019973	1312.00	5.69	2.115	-1.42777098918663	Down	0.916741892016037	K06825|1|4e-111|404|crg:105335200|fibrillin 1;K06254|2|2e-06|56.6|bfo:BRAFLDRAFT_118439|agrin	-	-	-	gi|762074115|ref|XP_011437301.1|/3.23911e-110/PREDICTED: uncharacterized protein LOC105335200 [Crassostrea gigas]
Unigene0032767	869.00	14.69	6.71	-1.1304497243561	Down	0.947635018925579	-	-	-	-	-
Unigene0010655	566.00	0.01	6.755	9.39981195932569	Up	0.999999999999982	-	-	-	-	-
Unigene0010055	844.00	7.59	1.64	-2.21040407079738	Down	0.965765349574323	K20051|1|2e-53|211|crg:105340396|low-density lipoprotein receptor-related protein 4	-	-	-	gi|762146540|ref|XP_011456571.1|/1.66798e-152/PREDICTED: low-density lipoprotein receptor-related protein 4-like isoform X2 [Crassostrea gigas]
Unigene0018033	1660.00	7.67	0.725	-3.403173677488	Down	0.979247170221222	-	-	-	-	-
Unigene0001196	307.00	11.615	4.655	-1.31913608125001	Down	0.963164278886268	-	-	-	-	-
Unigene0029233	521.00	10.565	1.82	-2.53728241173624	Down	0.983319059137427	K16060|1|4e-11|69.3|crg:105335321|baculoviral IAP repeat-containing protein 2/3	-	-	-	gi|405969765|gb|EKC34718.1|/5.16261e-12/Baculoviral IAP repeat-containing protein 7-B [Crassostrea gigas]
Unigene0025519	743.00	3.57	1.045	-1.77242113194822	Down	0.966606530524952	-	-	-	-	gi|762137511|ref|XP_011452052.1|/6.95869e-21/PREDICTED: P2X purinoceptor 7-like [Crassostrea gigas]
Unigene0003182	787.00	4.05	1.955	-1.05075330046463	Down	0.920541744069771	K05186|1|7e-25|116|ola:105354030|gmma-aminobutyric acid receptor subunit gamma;K00306|2|8e-24|112|aqu:100633263|sarcosine oxidase / L-pipecolate oxidase [EC:1.5.3.1 1.5.3.7];K08883|3|7e-17|89.7|pxy:105388233|tripartite motif-containing protein 33 [EC:2.3.2.27];K04911|4|1e-16|89.0|api:100568954|potassium voltage-gated channel Eag-related subfamily H member 8;K18533|5|2e-16|88.6|api:100165165|adeny…	-	-	-	gi|405968947|gb|EKC33970.1|/5.90649e-45/Putative RNA-directed DNA polymerase from transposon BS [Crassostrea gigas]
Unigene0010612	1212.00	4.78	1.21	-1.98200357070615	Down	0.960317503876627	-	-	-	-	gi|762164777|ref|XP_011420716.1|/1.31505e-179/PREDICTED: uncharacterized protein LOC105323307 [Crassostrea gigas]
Unigene0012264	221.00	1.905	0.795	-1.26076423220897	Down	0.874186420035404	-	-	-	-	gi|762130770|ref|XP_011448528.1|/7.35282e-30/PREDICTED: E3 ubiquitin-protein ligase cblA-like [Crassostrea gigas]
Unigene0010338	1062.00	77.13	16.31	-2.24153532884293	Down	0.99989366128366	-	-	-	GO:0006950//response to stress	gi|762070426|ref|XP_011448812.1|/5.72497e-32/PREDICTED: universal stress protein A-like protein [Crassostrea gigas]
Unigene0031033	907.00	57.055	19.445	-1.55295408748451	Down	0.963440526711648	K06238|1|2e-40|168|crg:105323678|collagen, type VI, alpha	-	-	-	gi|762086866|ref|XP_011425715.1|/9.21747e-139/PREDICTED: collagen alpha-1(XII) chain-like [Crassostrea gigas]
Unigene0003331	1485.00	49.145	15.81	-1.63620727690333	Down	0.990910460485518	K09072|1|1e-19|100|gga:420179|musculin (activated B-cell factor-1)	-	GO:0005515//protein binding	-	gi|762088299|ref|XP_011426463.1|/3.8139e-49/PREDICTED: transcription factor 21-like [Crassostrea gigas]
Unigene0015586	2485.00	5.945	2.625	-1.17935938719217	Down	0.963712979476361	K09239|1|0.0|1100|crg:105339778|human immunodeficiency virus type I enhancer-binding protein;K09228|2|4e-24|116|obi:106879898|KRAB domain-containing zinc finger protein	-	-	-	gi|762121730|ref|XP_011443802.1|/0/PREDICTED: uncharacterized protein LOC105339778 isoform X2 [Crassostrea gigas]
Unigene0009906	206.00	6.28	2.61	-1.26671475232174	Down	0.963263660741437	-	-	-	-	-
Unigene0028547	556.00	5	2	-1.32192809488736	Down	0.942639097898454	-	-	-	-	-
Unigene0014530	3290.00	32.66	12.27	-1.41238954189879	Down	0.980258815328689	K06569|1|0.0|784|obi:106878017|melanoma-associated antigen p97	-	-	-	gi|676450545|ref|XP_009052413.1|/0/hypothetical protein LOTGIDRAFT_214460 [Lottia gigantea]
Unigene0020877	1194.00	8.59	2.985	-1.52492719987366	Down	0.972840144884635	K04441|1|6e-103|376|crg:105347124|p38 MAP kinase [EC:2.7.11.24]	GO:0005622//intracellular	GO:0004707//MAP kinase activity;GO:0005524//ATP binding;GO:0004702//receptor signaling protein serine/threonine kinase activity;GO:0032550	GO:0000165//MAPK cascade;GO:0006796//phosphate-containing compound metabolic process;GO:0006464//cellular protein modification process	gi|762142241|ref|XP_011454333.1|/4.82777e-102/PREDICTED: mitogen-activated protein kinase 14A-like isoform X2 [Crassostrea gigas]
Unigene0012802	277.00	2.33	1.02	-1.19176080268278	Down	0.883112042539967	K19871|1|2e-19|96.3|mgp:100541682|sal-like protein	-	-	-	gi|762132597|ref|XP_011449487.1|/1.16254e-51/PREDICTED: uncharacterized protein LOC105343716 isoform X1 [Crassostrea gigas]
Unigene0030065	463.00	0.01	1.835	7.51963625284321	Up	0.994585177075677	-	-	-	-	-
Unigene0014099	3865.00	7.345	2.68	-1.45452949009851	Down	0.959766508291205	-	-	-	-	gi|762129411|ref|XP_011447831.1|/0/PREDICTED: uncharacterized protein LOC105342544 [Crassostrea gigas]
Unigene0023055	959.00	3.38	1.065	-1.66616981605635	Down	0.939047864178721	-	-	-	-	gi|762101809|ref|XP_011433394.1|/4.43497e-102/PREDICTED: uncharacterized protein LOC105332474 [Crassostrea gigas]
Unigene0019906	1324.00	1.345	0.42	-1.67914493977786	Down	0.951752632733392	K17353|1|9e-135|482|crg:105322031|tetraspanin-18	-	-	-	gi|762161261|ref|XP_011418853.1|/7.28909e-134/PREDICTED: tetraspanin-1-like [Crassostrea gigas]
Unigene0030034	466.00	3.08	1.485	-1.05246741989414	Down	0.888157968906495	-	-	-	-	-
Unigene0006557	633.00	2.13	0.985	-1.11265780076946	Down	0.912437449235523	-	-	-	-	-
Unigene0025137	779.00	0.01	1.12	6.8073549220576	Up	0.992463964823621	K10861|1|1e-141|371|crg:105335536|uracil-DNA glycosylase 2 [EC:3.2.2.-]	-	-	-	gi|405960453|gb|EKC26378.1|/9.30683e-141/Cyclin-O [Crassostrea gigas]
Unigene0020078	1299.00	9.92	3.775	-1.39386347617443	Down	0.958529993059522	-	-	-	-	-
Unigene0026347	695.00	1.865	0.225	-3.05117872392556	Down	0.971638904762325	-	-	-	-	-
Unigene0000738	296.00	30.345	11.33	-1.42131095945892	Down	0.976123422734668	-	-	-	-	-
Unigene0001541	655.00	65.995	10.47	-2.65609528298334	Down	0.981444563056148	-	-	-	-	-
Unigene0026720	667.00	3.28	1.085	-1.5960007721736	Down	0.945663978992817	K05220|1|3e-08|60.8|amj:102564452|P2X purinoceptor 7	-	-	-	gi|762162508|ref|XP_011419520.1|/6.6693e-59/PREDICTED: uncharacterized protein LOC105322480 [Crassostrea gigas]
Unigene0023889	874.00	0.24	1.165	2.27922364393312	Up	0.832831883019996	K02988|1|1e-41|111|hmg:100211326|small subunit ribosomal protein S5;K12862|3|2e-06|44.7|aqu:100642090|pleiotropic regulator 1;K02084|5|2e-06|45.4|tad:TRIADDRAFT_58541|apoptotic protease-activating factor	-	-	-	gi|676489938|ref|XP_009065105.1|/3.78188e-110/hypothetical protein LOTGIDRAFT_108617 [Lottia gigantea]
Unigene0033184	1282.00	11.235	5.515	-1.02656733358852	Down	0.934001474047887	-	-	-	-	-
Unigene0022979	967.00	4.265	1.69	-1.33552249503611	Down	0.920287610381109	K07378|1|3e-162|573|crg:105339086|neuroligin;K01049|5|2e-21|105|sko:100377611|acetylcholinesterase [EC:3.1.1.7]	-	-	-	gi|762119772|ref|XP_011442801.1|/2.51393e-161/PREDICTED: neuroligin-4, X-linked-like [Crassostrea gigas]
Unigene0000966	1545.00	1.35	0.615	-1.13430109171159	Down	0.855776793967057	K19868|1|0.0|632|crg:105339818|thioredoxin domain-containing protein 3	-	-	-	gi|762121857|ref|XP_011443867.1|/0/PREDICTED: thioredoxin domain-containing protein 3 homolog isoform X10 [Crassostrea gigas]
Unigene0012194	318.00	6.27	1.745	-1.84523840659239	Down	0.961970362635659	K19511|1|2e-11|69.7|lve:103068319|peroxidase [EC:1.11.1.7]	-	-	-	gi|762082986|ref|XP_011424179.1|/2.90695e-26/PREDICTED: zonadhesin-like [Crassostrea gigas]
Unigene0017508	1781.00	4.305	1.97	-1.12781760794047	Down	0.944770564003249	K16725|1|0.0|974|crg:105321838|centrosomal protein CEP192	-	-	-	gi|762160790|ref|XP_011418612.1|/0/PREDICTED: uncharacterized protein LOC105321838 isoform X2 [Crassostrea gigas]
Unigene0009447	317.00	4.525	9.135	1.01348693665692	Up	0.838109028670042	-	-	-	-	-
Unigene0012219	300.00	4.84	2.055	-1.23586865359291	Down	0.87038855820928	-	-	-	-	-
Unigene0030474	382.00	5.46	2.69	-1.02129477836323	Down	0.831917584538536	-	-	-	-	gi|762086112|ref|XP_011425322.1|/7.25455e-49/PREDICTED: uncharacterized protein LOC105326841 [Crassostrea gigas]
Unigene0033037	644.00	0.01	2.505	7.96866679319521	Up	0.999999999999921	-	-	-	-	-
Unigene0019119	1448.00	11.68	5.33	-1.13183283612084	Down	0.916998673723775	K04977|1|2e-66|230|cmk:103176832|transient receptor potential cation channel subfamily M member 2 [EC:3.6.1.13]	-	-	-	gi|762101572|ref|XP_011433270.1|/0/PREDICTED: transient receptor potential cation channel subfamily M member 2-like isoform X4 [Crassostrea gigas]
Unigene0024134	864.00	7.735	3.145	-1.29834127456975	Down	0.950316061913249	-	-	-	-	-
Unigene0008627	292.00	1.455	0.575	-1.33938529196391	Down	0.945395205654208	-	-	-	-	-
Unigene0031785	1686.00	52.765	7.45	-2.82426894985009	Down	0.981965287415146	-	-	-	-	-
Unigene0012951	350.00	7.575	2.135	-1.82700981873982	Down	0.978808387890987	-	-	-	-	-
Unigene0001396	1008.00	4.265	1.865	-1.19337011106305	Down	0.936568507126591	K18032|1|4e-97|223|crg:105319189|receptor-type tyrosine-protein phosphatase A [EC:3.1.3.48]	-	-	-	gi|762153725|ref|XP_011414907.1|/4.97036e-98/PREDICTED: receptor-type tyrosine-protein phosphatase epsilon-like isoform X2 [Crassostrea gigas]
Unigene0022459	1013.00	6.14	2.305	-1.41347190494084	Down	0.948464174413791	-	-	-	-	-
Unigene0002884	516.00	1.055	0.51	-1.04867384673569	Down	0.839834666295741	-	-	-	-	-
Unigene0023294	937.00	2.195	0.495	-2.14872050945575	Down	0.964070855877696	K06070|1|3e-10|68.2|crg:105326309|protein kinase D [EC:2.7.11.13];K15293|2|3e-10|68.2|lcm:102365057|protein unc-13 A/B/C;K04437|4|1e-07|59.7|ola:101166705|filamin;K12585|5|4e-06|54.7|spu:582280|exosome complex exonuclease DIS3/RRP44 [EC:3.1.13.-]	-	-	-	gi|762091485|ref|XP_011428141.1|/1.18359e-59/PREDICTED: uncharacterized protein LOC105328820 [Crassostrea gigas]
Unigene0023185	945.00	1.12	0.435	-1.36441142620888	Down	0.913443384445084	-	-	-	-	-
Unigene0016699	2010.00	27.11	10.735	-1.33650292197894	Down	0.969234887513697	K18808|1|0.0|1168|crg:105339016|toll-like receptor 13	-	-	-	gi|405950342|gb|EKC18337.1|/0/Toll-like receptor 2 type-2 [Crassostrea gigas]
Unigene0001277	229.00	1.305	0.51	-1.35548065459839	Down	0.910660391606379	-	-	-	-	-
Unigene0030521	345.00	22.78	7.065	-1.68900628137417	Down	0.978693852291653	-	-	-	-	-
Unigene0006449	1994.00	13.68	5.515	-1.31063543929452	Down	0.963982215445489	K05125|1|0.0|919|crg:105331653|discoidin domain receptor family member 2 [EC:2.7.10.1]	-	-	-	gi|762099612|ref|XP_011432236.1|/0/PREDICTED: discoidin domain-containing receptor 2-like isoform X2 [Crassostrea gigas]
Unigene0022574	1008.00	4.885	1.77	-1.46460920188539	Down	0.922966036342104	K07763|1|3e-40|167|crg:105333479|matrix metalloproteinase-14 (membrane-inserted) [EC:3.4.24.80]	-	-	-	gi|762104478|ref|XP_011434778.1|/2.61222e-39/PREDICTED: matrix metalloproteinase-24-like [Crassostrea gigas]
Unigene0004860	455.00	2940.115	9531.5	1.69683068722852	Up	0.999999999979537	-	-	-	-	gi|762159502|ref|XP_011417947.1|/2.77058e-17/PREDICTED: uncharacterized protein LOC105321376 [Crassostrea gigas]
Unigene0013148	210.00	2.04	4.525	1.14934863999907	Up	0.826427641945568	-	-	-	-	gi|762136167|ref|XP_011451346.1|/8.21787e-21/PREDICTED: uncharacterized protein LOC105345069 [Crassostrea gigas]
Unigene0023611	907.00	2.43	1.125	-1.11103131238874	Down	0.914882039662463	-	-	-	-	-
Unigene0030647	500.00	45.345	13.27	-1.77277510897867	Down	0.976813517890118	-	-	-	-	-
Unigene0023385	928.00	9.825	3.58	-1.45649781988171	Down	0.9776054300041	K19027|1|1e-50|202|crg:105319618|zinc finger FYVE domain-containing protein 26	-	GO:0046872//metal ion binding;GO:0032266//phosphatidylinositol-3-phosphate binding	GO:0000724//double-strand break repair via homologous recombination;GO:0000910//cytokinesis	gi|762154873|ref|XP_011415518.1|/1.0909e-49/PREDICTED: zinc finger FYVE domain-containing protein 26-like [Crassostrea gigas]
Unigene0030816	2213.00	14.68	4.615	-1.66944941519744	Down	0.970970890287468	K10361|1|0.0|697|crg:105345954|myosin XV	-	-	-	gi|762138653|ref|XP_011452658.1|/0/PREDICTED: unconventional myosin-XV-like isoform X9 [Crassostrea gigas]
Unigene0002340	1343.00	31.36	12.095	-1.37451479013528	Down	0.98279767869708	-	-	-	-	-
Unigene0008496	1616.00	150.035	315.905	1.07419168128665	Up	0.89988560605111	K08563|1|1e-09|67.0|acs:100556016|nuclear receptor subfamily 0 group B member 2;K08562|2|3e-09|65.9|cfr:102523296|nuclear receptor subfamily 0 group B member 1	-	GO:0005515//protein binding	GO:0044763;GO:0003006//developmental process involved in reproduction;GO:1901362;GO:0048513//animal organ development;GO:0044238//primary metabolic process;GO:0050794//regulation of cellular process;GO:0044767//single-organism developmental process	gi|405960973|gb|EKC26839.1|/1.32088e-175/Nuclear receptor subfamily 0 group B member 1 [Crassostrea gigas]
Unigene0010121	917.00	5.43	2.51	-1.11326483385359	Down	0.922515018554119	-	-	-	-	gi|762124762|ref|XP_011445400.1|/1.64968e-151/PREDICTED: formin-like protein 7 isoform X1 [Crassostrea gigas]
Unigene0019110	1452.00	4.425	1.32	-1.74513952561191	Down	0.958477821776036	K05860|1|0.0|885|crg:105331084|phosphatidylinositol phospholipase C, epsilon [EC:3.1.4.11]	-	-	-	gi|762097698|ref|XP_011431426.1|/0/PREDICTED: 1-phosphatidylinositol 4,5-bisphosphate phosphodiesterase epsilon-1-like isoform X5 [Crassostrea gigas]
Unigene0005634	644.00	4.86	1.7	-1.51542156746808	Down	0.95092656366859	-	-	-	-	gi|762153852|ref|XP_011414976.1|/4.57808e-99/PREDICTED: uncharacterized protein LOC105319230 [Crassostrea gigas]
Unigene0032246	326.00	3.175	1.35	-1.2337971846087	Down	0.861286383665091	-	-	-	-	gi|762142497|ref|XP_011454470.1|/2.52921e-22/PREDICTED: uncharacterized protein LOC105347200 isoform X7 [Crassostrea gigas]
Unigene0003119	321.00	27.055	12.06	-1.16566533408237	Down	0.954455088091429	-	-	-	-	gi|762129656|ref|XP_011447952.1|/1.75957e-23/PREDICTED: uncharacterized protein LOC105342660 isoform X6 [Crassostrea gigas]
Unigene0024573	829.00	1.41	0.495	-1.51019473231918	Down	0.931408547617233	-	-	-	-	gi|762156370|ref|XP_011416312.1|/4.16114e-07/PREDICTED: tumor necrosis factor receptor superfamily member 16-like isoform X8 [Crassostrea gigas]
Unigene0018871	1492.00	2.605	0.81	-1.68528955939388	Down	0.959215536063955	K08844|1|0.0|892|crg:105321951|leucine-rich repeat kinase 2 [EC:2.7.11.1]	-	-	-	gi|762161045|ref|XP_011418740.1|/0/PREDICTED: leucine-rich repeat serine/threonine-protein kinase 2-like [Crassostrea gigas]
Unigene0013447	527.00	10.095	3.505	-1.52615456132085	Down	0.977438444267396	-	-	-	-	-
Unigene0024175	855.00	2.875	0.54	-2.41253064366827	Down	0.956349636352884	-	-	GO:0046872//metal ion binding	-	gi|762091032|ref|XP_011427902.1|/1.28784e-14/PREDICTED: leucine-rich repeat-containing protein 74B-like isoform X7 [Crassostrea gigas]
Unigene0027161	637.00	3.23	1.06	-1.60746990013073	Down	0.936286176085994	-	-	-	-	gi|405968467|gb|EKC33537.1|/1.87537e-49/hypothetical protein CGI_10016004 [Crassostrea gigas]
Unigene0000110	529.00	104.63	50.3	-1.05666626198434	Down	0.999767785311962	-	-	-	-	-
Unigene0013168	374.00	11.995	5.24	-1.19479444075598	Down	0.967979263702631	K08889|1|2e-60|232|crg:105344786|tyrosine-protein kinase Fer [EC:2.7.10.2]	-	-	-	gi|762135426|ref|XP_011450960.1|/1.97872e-59/PREDICTED: tyrosine-protein kinase Fer-like [Crassostrea gigas]
Unigene0030413	402.00	20.655	7.64	-1.43484651682037	Down	0.966189187751182	K08464|1|2e-06|53.1|mze:101466236|G protein-coupled receptor 128	-	-	-	gi|847106971|ref|XP_012813634.1|/1.88936e-09/PREDICTED: extensin [Xenopus tropicalis]
Unigene0021054	1174.00	41.145	19.725	-1.06069182266861	Down	0.944499857409442	K14721|1|1e-10|70.1|phu:Phum_PHUM540970|DNA-directed RNA polymerase III subunit RPC5;K04574|5|1e-10|70.1|cmy:102946809|neurofilament heavy polypeptide	-	-	-	gi|405969159|gb|EKC34153.1|/3.22069e-34/hypothetical protein CGI_10002917 [Crassostrea gigas]
Unigene0024047	873.00	129.805	44.675	-1.53880632165621	Down	0.984434517397356	-	-	-	GO:0006950//response to stress	gi|762136870|ref|XP_011451720.1|/8.94297e-83/PREDICTED: universal stress protein A-like protein [Crassostrea gigas]
Unigene0011460	329.00	0.345	2.84	3.04122266272651	Up	0.89972664446365	-	-	-	-	gi|762095377|ref|XP_011430190.1|/6.29171e-11/PREDICTED: alpha-(1,3)-fucosyltransferase 9-like [Crassostrea gigas]
Unigene0024231	850.00	1.5	0.065	-4.52837897235479	Down	0.979489635042957	-	-	-	-	gi|762125784|ref|XP_011445925.1|/8.99158e-146/PREDICTED: protein NDNF-like isoform X2 [Crassostrea gigas]
Unigene0013836	4562.00	22.08	10.875	-1.02172477115472	Down	0.941336064586034	K13046|1|0.0|1738|crg:105344183|tolkin [EC:3.4.24.-]	-	-	-	gi|762133876|ref|XP_011450152.1|/0/PREDICTED: tolloid-like protein 1, partial [Crassostrea gigas]
Unigene0013808	4640.00	15.185	6.305	-1.26807863283924	Down	0.966843543523701	K06269|1|2e-06|58.5|cmy:102942920|serine/threonine-protein phosphatase PP1 catalytic subunit [EC:3.1.3.16]	-	-	-	gi|762072063|ref|XP_011428320.1|/0/PREDICTED: uncharacterized protein LOC105328889 isoform X5 [Crassostrea gigas]
Unigene0031750	684.00	21.885	62.17	1.5062761948984	Up	0.931241094746939	-	-	-	-	gi|762081075|ref|XP_011420421.1|/3.18886e-27/PREDICTED: uncharacterized protein LOC105323139 [Crassostrea gigas]
Unigene0007872	5559.00	15.37	6.485	-1.24493868543907	Down	0.973676593776216	K06839|1|0.0|2702|crg:105332900|slit 2	-	-	-	gi|762102866|ref|XP_011433937.1|/0/PREDICTED: protein slit-like isoform X2 [Crassostrea gigas]
Unigene0002235	600.00	1.975	0.525	-1.91146332539834	Down	0.97829558016888	K13748|1|3e-50|199|crg:105320882|alpha-1,3-mannosylglycoprotein beta-1,4-N-acetylglucosaminyltransferase C [EC:2.4.1.201 2.4.1.145]	-	-	-	gi|762158275|ref|XP_011417311.1|/2.12833e-49/PREDICTED: alpha-1,3-mannosyl-glycoprotein 4-beta-N-acetylglucosaminyltransferase C-like isoform X1 [Crassostrea gigas]
Unigene0003349	614.00	4.9	16.055	1.7121690107232	Up	0.859123859139516	-	GO:0016021//integral component of membrane	-	-	gi|762117327|ref|XP_011441516.1|/4.84126e-68/PREDICTED: uncharacterized protein LOC105338211 isoform X2 [Crassostrea gigas]
Unigene0030306	422.00	3.155	6.62	1.06919121182467	Up	0.81085052239168	-	-	-	-	-
Unigene0006432	5090.00	19.275	7.28	-1.4047205046037	Down	0.965528382958379	K06530|1|1e-129|268|crg:105340378|CD109 antigen	-	-	-	gi|762092188|ref|XP_011428520.1|/0/PREDICTED: CD109 antigen-like [Crassostrea gigas]
Unigene0001105	854.00	1.125	0.42	-1.42146376843828	Down	0.874584420010887	-	-	-	-	gi|762142495|ref|XP_011454469.1|/8.57874e-11/PREDICTED: uncharacterized protein LOC105347200 isoform X6 [Crassostrea gigas]
Unigene0005655	333.00	6.755	3.31	-1.02912455251847	Down	0.90824275105598	-	-	-	-	-
Unigene0001945	698.00	13.39	4.76	-1.49212248201637	Down	0.958437870069417	K04593|1|2e-21|104|obi:106880564|latrophilin 2;K04594|4|8e-16|85.9|tsp:Tsp_11915|latrophilin 3	-	-	-	gi|762127222|ref|XP_011446688.1|/4.91722e-63/PREDICTED: latrophilin-2-like [Crassostrea gigas]
Unigene0002550	401.00	3.64	0.805	-2.17687776208408	Down	0.955759799662592	-	-	-	-	gi|405976724|gb|EKC41220.1|/4.05099e-52/hypothetical protein CGI_10020130 [Crassostrea gigas]
Unigene0033172	674.00	12.62	3.385	-1.89848417140755	Down	0.972830303374905	-	-	-	-	-
Unigene0003209	218.00	2.265	0.545	-2.05518291526931	Down	0.909691620297961	-	-	-	-	gi|762146452|ref|XP_011456523.1|/2.45294e-25/PREDICTED: uncharacterized protein LOC105348695 [Crassostrea gigas]
Unigene0025324	767.00	1.955	0.74	-1.4015714316784	Down	0.920836629645992	K17299|1|4e-34|147|bta:526041|POTE ankyrin domain family protein	-	-	-	gi|762097269|ref|XP_011431196.1|/2.09e-116/PREDICTED: ankyrin repeat domain-containing protein 26-like isoform X4 [Crassostrea gigas]
Unigene0004287	515.00	10.575	5.125	-1.0450337536145	Down	0.962995113079622	-	-	-	-	-
Unigene0032835	974.00	15.21	7.355	-1.04822290646967	Down	0.964183696022459	-	-	-	-	-
Unigene0005124	1498.00	3.33	1.31	-1.34595536553381	Down	0.946808199107593	K01530|1|4e-11|72.0|tup:102501475|phospholipid-translocating ATPase [EC:3.6.3.1]	-	-	-	gi|405952904|gb|EKC20659.1|/1.30147e-113/Guanine nucleotide exchange factor DBS [Crassostrea gigas]
Unigene0030988	253.00	44.325	17.915	-1.30695258757531	Down	0.987370982534412	-	-	-	-	-
Unigene0007847	1090.00	5.025	1.17	-2.10261506648289	Down	0.963745890074159	K02599|1|1e-153|545|crg:105344250|Notch	GO:0043231//intracellular membrane-bounded organelle;GO:0016020//membrane	GO:0003677//DNA binding	GO:0045685//regulation of glial cell differentiation;GO:0006915//apoptotic process;GO:0051146//striated muscle cell differentiation;GO:0001837//epithelial to mesenchymal transition;GO:0035295//tube development;GO:0016202//regulation of striated muscle tissue development;GO:0048738//cardiac muscle tissue development;GO:0001503//ossification;GO:0055001//muscle cell development;GO:0007219//Notch sig…	gi|762077334|ref|XP_011450280.1|/8.93658e-153/PREDICTED: neurogenic locus notch homolog protein 1-like isoform X2 [Crassostrea gigas]
Unigene0016012	2265.00	1.215	3.17	1.38352652653363	Up	0.812391010056965	K09420|1|7e-69|264|gja:107110685|myb proto-oncogene protein	-	-	-	gi|762167821|ref|XP_011422251.1|/0/PREDICTED: myb-related protein A-like isoform X2 [Crassostrea gigas]
Unigene0022236	1036.00	3.125	0.935	-1.74081791966181	Down	0.964002391201361	K14075|1|2e-164|372|crg:105331423|pancreatic lipase-related protein 2 [EC:3.1.1.3]	GO:0005576//extracellular region	GO:0052689//carboxylic ester hydrolase activity	-	gi|405950171|gb|EKC18174.1|/1.51039e-163/Pancreatic lipase-related protein 2 [Crassostrea gigas]
Unigene0026145	709.00	2.73	0.805	-1.76184026280524	Down	0.952046027868142	-	-	-	-	-
Unigene0000026	475.00	12.52	6.26	-1	Down	0.943892238302246	-	-	-	-	-
Unigene0032236	254.00	14.65	4.965	-1.56103504178124	Down	0.987247508524442	-	-	-	-	-
Unigene0026579	679.00	3.06	10.76	1.81407451986397	Up	0.901738017879602	K00799|1|8e-76|263|crg:105330333|glutathione S-transferase [EC:2.5.1.18]	-	-	-	gi|405961434|gb|EKC27238.1|/6.29233e-75/Glutathione S-transferase theta-1 [Crassostrea gigas]
Unigene0020615	1228.00	7.31	3.635	-1.00791604203284	Down	0.881054343914931	K03927|1|0.0|669|crg:105318868|carboxylesterase 2 [EC:3.1.1.1 3.1.1.84 3.1.1.56];K07378|5|1e-36|156|lgi:LOTGIDRAFT_169333|neuroligin	-	-	-	gi|762079946|ref|XP_011414472.1|/0/PREDICTED: uncharacterized protein LOC105318868 [Crassostrea gigas]
Unigene0023833	891.00	5.92	2.355	-1.32987011601617	Down	0.968798323787547	-	-	-	-	-
Unigene0028320	573.00	1.62	0.645	-1.32862274746137	Down	0.881926231548303	K01415|1|5e-14|79.3|dre:793465|endothelin-converting enzyme [EC:3.4.24.71]	-	-	-	gi|762166393|ref|XP_011421505.1|/2.79064e-61/PREDICTED: endothelin-converting enzyme 2-like [Crassostrea gigas]
Unigene0006206	466.00	5.77	2.28	-1.33953749448074	Down	0.948688921820949	-	-	-	-	-
Unigene0001441	447.00	69.66	28.47	-1.29088797984446	Down	0.964875122109714	-	-	-	-	gi|762103855|ref|XP_011434458.1|/1.17249e-51/PREDICTED: uncharacterized protein LOC105333255 isoform X2 [Crassostrea gigas]
Unigene0025215	763.00	2.7	0.815	-1.72808744281975	Down	0.95793178670195	K10358|1|7e-18|76.6|gja:107114881|myosin VI;K04911|3|3e-16|72.4|api:100568954|potassium voltage-gated channel Eag-related subfamily H member 8;K00108|5|4e-16|65.1|pxy:105385050|choline dehydrogenase [EC:1.1.99.1]	-	-	-	gi|585663251|ref|XP_006816891.1|/7.04826e-32/PREDICTED: RNA-directed DNA polymerase from mobile element jockey-like, partial [Saccoglossus kowalevskii]
Unigene0000365	417.00	17.23	7.74	-1.15451723008054	Down	0.963123110853026	K06086|1|1e-70|233|crg:105332198|sorbin and SH3 domain containing 1	-	-	-	gi|405965398|gb|EKC30775.1|/1.3837e-69/Sorbin and SH3 domain-containing protein 1 [Crassostrea gigas]
Unigene0018822	1486.00	1.775	0.81	-1.13182521150742	Down	0.938886729763778	-	-	-	-	-
Unigene0015059	2792.00	56.21	24.725	-1.18485629392845	Down	0.986181774433897	K10360|1|3e-16|90.1|ola:101165461|myosin IX	-	-	-	gi|762081914|ref|XP_011422635.1|/0/PREDICTED: rho GTPase-activating protein 18-like [Crassostrea gigas]
Unigene0004799	1744.00	4.965	1.035	-2.26216295002905	Down	0.975985529775228	-	-	-	-	gi|762156702|ref|XP_011416486.1|/2.5645e-63/PREDICTED: uncharacterized protein LOC105320306 [Crassostrea gigas]
Unigene0030698	1157.00	31.935	14.56	-1.13312809497475	Down	0.970496846460418	-	-	-	-	-
Unigene0000515	899.00	4.475	1.925	-1.21702923656936	Down	0.885960777351021	K11982|1|3e-06|54.7|gja:107110088|E3 ubiquitin-protein ligase RNF115/126 [EC:2.3.2.27];K15712|2|4e-06|54.3|apla:101795951|E3 ubiquitin-protein ligase TTC3 [EC:2.3.2.27]	-	-	-	gi|762170050|ref|XP_011423443.1|/8.84314e-102/PREDICTED: probable E3 ubiquitin-protein ligase XERICO [Crassostrea gigas]
Unigene0006982	1083.00	19.655	5.445	-1.85189240970719	Down	0.980297708453003	-	-	-	-	-
Unigene0030134	454.00	2.06	0.585	-1.81613580759981	Down	0.9530278526871	K10594|1|1e-66|253|crg:105330809|E3 ubiquitin-protein ligase HERC1 [EC:2.3.2.26]	-	-	-	gi|762096943|ref|XP_011431024.1|/8.34277e-66/PREDICTED: probable E3 ubiquitin-protein ligase HERC1, partial [Crassostrea gigas]
Unigene0000051	219.00	0.28	1.885	2.75106579121106	Up	0.842583027535709	-	-	-	-	-
Unigene0002327	362.00	16.33	4.67	-1.80603033585203	Down	0.981325355339294	-	-	-	-	-
Unigene0029336	513.00	17.255	6.495	-1.40961304298763	Down	0.977089791424813	-	-	-	-	-
Unigene0000834	601.00	1.98	0.87	-1.18641312423088	Down	0.911266983616707	-	-	-	-	-
Unigene0014780	3016.00	21.445	7.605	-1.49562116291106	Down	0.978191138333677	-	-	-	-	gi|405967019|gb|EKC32233.1|/0/XK-related protein 6 [Crassostrea gigas]
Unigene0030055	453.00	7.825	2.955	-1.40493262164245	Down	0.963129682357931	-	-	-	-	-
Unigene0008412	2634.00	5.89	17.34	1.55776435939137	Up	0.813995854610675	K00030|1|7e-35|90.5|pxy:105392943|isocitrate dehydrogenase (NAD+) [EC:1.1.1.41];K04911|3|6e-29|77.0|api:100568954|potassium voltage-gated channel Eag-related subfamily H member 8;K05186|5|6e-26|92.0|ola:105354030|gmma-aminobutyric acid receptor subunit gamma	-	-	-	gi|405968947|gb|EKC33970.1|/2.86786e-92/Putative RNA-directed DNA polymerase from transposon BS [Crassostrea gigas]
Unigene0028482	564.00	11.52	3.72	-1.63076619033428	Down	0.985973137743662	-	-	-	-	-
Unigene0024477	836.00	16.475	5.4	-1.60924715284458	Down	0.978173983065283	-	-	-	-	gi|762093373|ref|XP_011429140.1|/2.83721e-112/PREDICTED: uncharacterized protein LOC105329555 [Crassostrea gigas]
Unigene0000655	470.00	1.635	0.345	-2.24462236871991	Down	0.972661207255543	-	-	-	-	-
Unigene0016958	1932.00	12.425	4.56	-1.44614012228491	Down	0.963722579780936	K17495|1|8e-21|104|bfo:BRAFLDRAFT_118068|CUB and sushi domain-containing protein	-	-	-	gi|405954363|gb|EKC21826.1|/0/IgGFc-binding protein [Crassostrea gigas]
Unigene0013385	226.00	2.16	0.265	-3.02696704760027	Down	0.961695977577162	-	-	-	-	gi|762103581|ref|XP_011434315.1|/1.86583e-33/PREDICTED: exoskeleton protein RP43-like isoform X4 [Crassostrea gigas]
Unigene0026422	692.00	3.305	1.42	-1.21875934200301	Down	0.942713191883447	-	-	-	-	-
Unigene0024688	820.00	47.465	100.62	1.08398110646925	Up	0.961012601633862	-	-	-	-	-
Unigene0005719	944.00	3.125	1.305	-1.25980638297957	Down	0.924107469454101	-	-	-	-	gi|405975339|gb|EKC39912.1|/4.58627e-25/hypothetical protein CGI_10007764 [Crassostrea gigas]
Unigene0024209	853.00	4.155	1.445	-1.52377898426967	Down	0.972871943327315	K06255|1|5e-06|53.9|crg:105328642|heparan sulfate proteoglycan 2 (perlecan)	-	-	-	gi|762142965|ref|XP_011454717.1|/2.11187e-126/PREDICTED: uncharacterized protein LOC105347365 [Crassostrea gigas]
Unigene0028719	550.00	2.675	0.865	-1.62876685365178	Down	0.915595080366853	-	-	-	-	-
Unigene0018366	1586.00	1.65	0.635	-1.37763752747365	Down	0.878940798129565	K04987|1|0.0|967|crg:105329347|polycystin 1L1	-	-	-	gi|762072166|ref|XP_011428865.1|/0/PREDICTED: polycystic kidney disease protein 1-like 1 [Crassostrea gigas]
Unigene0006646	2876.00	152.26	72.02	-1.08006747867395	Down	0.999821406968561	K06823|1|2e-107|378|crg:105339436|collagen, type XVIII, alpha	-	-	-	gi|762120728|ref|XP_011443284.1|/1.96186e-106/PREDICTED: collagen alpha-1(III) chain-like isoform X1 [Crassostrea gigas]
Unigene0008531	1105.00	7.77	3.585	-1.11594147970581	Down	0.963054011519659	-	-	-	-	-
Unigene0028848	542.00	3.19	1.07	-1.57594562736372	Down	0.962845796165952	-	-	-	-	gi|676430917|ref|XP_009046083.1|/2.2207e-35/hypothetical protein LOTGIDRAFT_171630 [Lottia gigantea]
Unigene0027214	640.00	13.505	3.82	-1.82184909647322	Down	0.980076781699944	-	-	-	-	gi|762097706|ref|XP_011431430.1|/3.00508e-10/PREDICTED: uncharacterized protein LOC105331090 [Crassostrea gigas]
Unigene0006050	9575.00	0.07	1.47	4.39231742277876	Up	0.945378958533328	K16669|1|0.0|5890|crg:105330502|protocadherin Fat 4	-	-	-	gi|762095998|ref|XP_011430516.1|/0/PREDICTED: uncharacterized protein LOC105330502 [Crassostrea gigas]
Unigene0030579	274.00	1.485	0.62	-1.26012281041389	Down	0.817224828843976	-	-	-	-	-
Unigene0001484	1751.00	18.59	6.56	-1.5027590503014	Down	0.975729959100973	K16680|1|2e-29|133|crg:105328290|echinoid	-	-	-	gi|762071894|ref|XP_011427436.1|/1.58123e-28/PREDICTED: hemicentin-2-like isoform X3 [Crassostrea gigas]
Unigene0025613	746.00	6.385	3.18	-1.00565985441837	Down	0.906101368924921	K06240|1|4e-08|60.5|sko:100375762|laminin, alpha 3/5;K05637|2|2e-07|58.2|cmy:102940671|laminin, alpha 1/2	-	-	-	gi|762129612|ref|XP_011447932.1|/7.26323e-135/PREDICTED: uncharacterized protein LOC105342640 [Crassostrea gigas]
Unigene0006983	1337.00	26.545	7.93	-1.74304737041975	Down	0.976882670145032	-	-	-	-	gi|762135677|ref|XP_011451091.1|/9.89242e-163/PREDICTED: uncharacterized protein LOC105344879 isoform X2 [Crassostrea gigas]
Unigene0005883	534.00	11.03	4.94	-1.1588498440067	Down	0.958383890649495	K11421|1|4e-47|138|crg:105332598|histone-lysine N-methyltransferase SETDB1 [EC:2.1.1.43]	-	-	-	gi|762102105|ref|XP_011433544.1|/2.68323e-46/PREDICTED: histone-lysine N-methyltransferase SETDB1-B-like isoform X1 [Crassostrea gigas]
Unigene0002322	617.00	1.91	0.255	-2.90500348606425	Down	0.978495681640374	-	-	-	-	-
Unigene0026572	674.00	0.395	1.31	1.72964225336035	Up	0.85744643015393	-	-	-	-	gi|405970652|gb|EKC35540.1|/1.3163e-46/hypothetical protein CGI_10005164 [Crassostrea gigas]
Unigene0021416	1126.00	3.43	1.22	-1.49132742860993	Down	0.961970598124183	-	-	-	-	gi|762088643|ref|XP_011426644.1|/1.49149e-65/PREDICTED: uncharacterized protein LOC105327728 [Crassostrea gigas]
Unigene0010528	929.00	7.725	3.14	-1.29877037390011	Down	0.965750503601276	-	-	-	-	gi|762113534|ref|XP_011439528.1|/3.5483e-125/PREDICTED: uncharacterized protein LOC105336776 [Crassostrea gigas]
Unigene0009972	1433.00	1.565	0.6	-1.3831282513241	Down	0.933899238975543	K07374|1|2e-24|116|hgl:101701752|tubulin alpha;K08727|4|2e-22|109|cmy:102935176|nucleotide-binding oligomerization domain-containing protein 1	-	-	-	gi|762157315|ref|XP_011416807.1|/0/PREDICTED: leucine-rich repeat-containing protein 34-like isoform X2 [Crassostrea gigas]
Unigene0020797	1204.00	1.79	0.46	-1.96025382120724	Down	0.956768484009313	-	-	-	-	gi|405971600|gb|EKC36427.1|/0/Growth factor receptor-bound protein 2 [Crassostrea gigas]
Unigene0002208	331.00	2.18	0.93	-1.22902551366889	Down	0.94525221668149	-	-	-	-	-
Unigene0009315	229.00	6.345	2.04	-1.63705101186961	Down	0.961897425865245	-	-	-	-	-
Unigene0001343	274.00	41.87	15.475	-1.43597750863867	Down	0.979080942883117	-	-	-	-	gi|762140504|ref|XP_011453422.1|/4.62438e-16/PREDICTED: putative per-hexamer repeat protein 5 isoform X50 [Crassostrea gigas]
Unigene0028263	578.00	2.505	0.635	-1.97998210642304	Down	0.943156656713472	K06278|1|1e-76|287|crg:105339683|caveolin 1	-	-	-	gi|405973376|gb|EKC38094.1|/9.06862e-76/Caveolin-1 [Crassostrea gigas]
Unigene0024118	866.00	1.045	14.315	3.77595282291847	Up	0.929536583737719	K11275|1|6e-36|153|crg:105327445|histone H1/5	-	-	-	gi|405966341|gb|EKC31637.1|/5.1332e-35/Histone H1oo [Crassostrea gigas]
Unigene0016223	2191.00	2.86	1.39	-1.04093026405488	Down	0.887736302736756	K17095|1|0.0|854|crg:105317894|annexin A7/11	-	-	-	gi|762150098|ref|XP_011413002.1|/0/PREDICTED: annexin A7-like isoform X2 [Crassostrea gigas]
Unigene0012894	502.00	5.13	1.27	-2.01413032883489	Down	0.958670481114915	K16060|1|1e-20|100|crg:105334814|baculoviral IAP repeat-containing protein 2/3	-	-	-	gi|762089478|ref|XP_011427091.1|/1.17512e-81/PREDICTED: apoptosis 2 inhibitor-like isoform X3 [Crassostrea gigas]
Unigene0010625	983.00	1.015	0.155	-2.7111396067983	Down	0.979149058508072	-	-	-	-	gi|762125722|ref|XP_011445894.1|/2.26349e-157/PREDICTED: uncharacterized protein LOC105341211 [Crassostrea gigas]
Unigene0011215	393.00	2.59	0.28	-3.20945336562895	Down	0.961142162403982	-	-	-	-	-
Unigene0028309	574.00	4.075	1.095	-1.89586918951727	Down	0.962498682633226	K08834|1|2e-18|94.4|crg:105344954|myosin III [EC:2.7.11.1]	-	-	-	gi|762135858|ref|XP_011451184.1|/1.10728e-17/PREDICTED: myosin-IIIa-like [Crassostrea gigas]
Unigene0022472	1017.00	1.185	0.35	-1.75946023195329	Down	0.963565931071569	K14388|1|6e-60|233|crg:105320922|solute carrier family 5 (sodium-coupled monocarboxylate transporter), member 8/12	-	-	-	gi|762158372|ref|XP_011417362.1|/5.1414e-59/PREDICTED: sodium-coupled monocarboxylate transporter 1-like [Crassostrea gigas]
Unigene0024751	798.00	8.19	3.865	-1.08339503771616	Down	0.959438865258266	-	-	-	-	gi|405958152|gb|EKC24307.1|/3.01631e-84/E3 ubiquitin-protein ligase TRIM33 [Crassostrea gigas]
Unigene0009742	1062.00	3.245	1.34	-1.27598547754137	Down	0.958471383844399	-	-	-	-	gi|762074948|ref|XP_011439703.1|/2.12206e-38/PREDICTED: leucine-rich repeat-containing protein 71-like isoform X1 [Crassostrea gigas]
Unigene0008953	1988.00	1.9	0.705	-1.43030425593215	Down	0.896508678732788	K11997|1|4e-37|159|crg:105319940|tripartite motif-containing protein 2/3;K08883|2|2e-27|126|crg:105319377|tripartite motif-containing protein 33 [EC:2.3.2.27];K12026|3|4e-25|119|crg:105327122|tripartite motif-containing protein 56 [EC:2.3.2.27];K12021|5|6e-21|105|aqu:105313405|tripartite motif-containing protein 45	-	-	-	gi|405962786|gb|EKC28429.1|/2.10322e-64/Tripartite motif-containing protein 56 [Crassostrea gigas]
Unigene0004948	990.00	1.485	5.2	1.80804869222769	Up	0.937450999978064	-	-	-	-	-
Unigene0011698	766.00	8.63	2.62	-1.7197937476415	Down	0.972656345156918	-	-	-	-	gi|762101595|ref|XP_011433283.1|/3.01096e-123/PREDICTED: uncharacterized protein LOC105332391 [Crassostrea gigas]
Unigene0033369	321.00	44.41	214.305	2.27070903384437	Up	0.999999999999956	-	-	-	-	gi|405962393|gb|EKC28078.1|/9.96863e-19/hypothetical protein CGI_10005046 [Crassostrea gigas]
Unigene0022600	1008.00	2.405	0.955	-1.33246425573429	Down	0.868514441263355	-	-	-	-	gi|762144916|ref|XP_011455729.1|/6.16075e-156/PREDICTED: microtubule-associated protein futsch-like [Crassostrea gigas]
Unigene0007830	1225.00	6.26	1.255	-2.31847529298185	Down	0.965815210403666	K10359|1|3e-07|58.9|crg:105326335|myosin VII	-	-	-	gi|762084254|ref|XP_011424609.1|/2.31632e-06/PREDICTED: myosin-VIIa-like [Crassostrea gigas]
Unigene0020217	1280.00	14.125	6.2	-1.18791074691568	Down	0.962920942204096	K17495|1|4e-34|148|bfo:BRAFLDRAFT_92287|CUB and sushi domain-containing protein	-	-	-	gi|762087863|ref|XP_011426235.1|/0/PREDICTED: uncharacterized protein LOC105327443 [Crassostrea gigas]
Unigene0003660	3334.00	27.83	10.515	-1.40419205859983	Down	0.984758932968399	K05690|1|2e-79|300|oas:101122978|catenin (cadherin-associated protein), delta 1	-	-	-	gi|762159099|ref|XP_011417750.1|/0/PREDICTED: catenin delta-1-like isoform X7 [Crassostrea gigas]
Unigene0003960	1290.00	22.325	10.145	-1.13789131025193	Down	0.96624551252885	K13912|1|6e-21|104|bfo:BRAFLDRAFT_120139|deleted in malignant brain tumors 1 protein;K00029|4|2e-18|96.3|bfo:BRAFLDRAFT_90503|malate dehydrogenase (oxaloacetate-decarboxylating)(NADP+) [EC:1.1.1.40]	-	-	-	gi|762091010|ref|XP_011427890.1|/2.47589e-147/PREDICTED: pancreatic secretory granule membrane major glycoprotein GP2-like [Crassostrea gigas]
Unigene0008573	2836.00	7.465	3.015	-1.30798425823446	Down	0.965823575946925	-	-	-	-	gi|762122849|ref|XP_011444389.1|/0/PREDICTED: uncharacterized protein LOC105340171 [Crassostrea gigas]
Unigene0000455	721.00	13.455	2.42	-2.47506343836582	Down	0.970160075595468	K20051|1|2e-103|377|crg:105326064|low-density lipoprotein receptor-related protein 4	-	-	-	gi|762083071|ref|XP_011424208.1|/1.49954e-102/PREDICTED: low-density lipoprotein receptor-related protein 4-like [Crassostrea gigas]
Unigene0016770	1995.00	11.32	3.955	-1.51712435835909	Down	0.972704802099241	-	-	GO:0005158//insulin receptor binding	-	gi|762127264|ref|XP_011446710.1|/0/PREDICTED: uncharacterized protein LOC105341729 [Crassostrea gigas]
Unigene0025936	725.00	1.1	0.5	-1.13750352374993	Down	0.895278641905652	-	-	-	-	gi|762084292|ref|XP_011424628.1|/5.65465e-81/PREDICTED: uncharacterized protein LOC105326347 [Crassostrea gigas]
Unigene0026810	662.00	11.835	5.9	-1.00427284648541	Down	0.934842884076765	-	-	-	-	gi|762091338|ref|XP_011428064.1|/2.17863e-38/PREDICTED: uncharacterized protein LOC105328754 isoform X2 [Crassostrea gigas]
Unigene0007041	428.00	3.485	0.755	-2.20661010654334	Down	0.977549858912819	K16725|1|2e-68|259|crg:105321838|centrosomal protein CEP192	-	-	-	gi|762160790|ref|XP_011418612.1|/1.55104e-67/PREDICTED: uncharacterized protein LOC105321838 isoform X2 [Crassostrea gigas]
Unigene0027239	638.00	4.23	1.96	-1.10980400900474	Down	0.910307846499415	-	-	-	-	gi|762119766|ref|XP_011442798.1|/6.9783e-52/PREDICTED: interleukin-6 receptor subunit beta-like isoform X3 [Crassostrea gigas]
Unigene0024260	847.00	1.005	0.425	-1.24166075504123	Down	0.876526430409866	-	-	-	-	gi|405960594|gb|EKC26506.1|/2.3847e-35/hypothetical protein CGI_10002601 [Crassostrea gigas]
Unigene0004242	2788.00	8.72	3.82	-1.19075549674118	Down	0.963712100317601	K08462|1|0.0|1395|crg:105333795|G protein-coupled receptor 125	-	-	-	gi|762105404|ref|XP_011435267.1|/0/PREDICTED: probable G-protein coupled receptor 125 [Crassostrea gigas]
Unigene0024464	837.00	8.735	2.935	-1.57344719980671	Down	0.968855247882279	K14752|1|2e-10|68.6|acs:103281531|docking protein 1;K20234|2|2e-07|58.9|lcm:102357166|docking protein 2	-	GO:0005158//insulin receptor binding	-	gi|762127264|ref|XP_011446710.1|/1.21933e-147/PREDICTED: uncharacterized protein LOC105341729 [Crassostrea gigas]
Unigene0028428	564.00	4.8	1.77	-1.43928504552552	Down	0.966656043566619	-	-	-	-	-
Unigene0021868	1076.00	2.055	0.945	-1.12075215946061	Down	0.898761045531333	-	-	-	-	gi|762083696|ref|XP_011424306.1|/8.19327e-143/PREDICTED: uncharacterized protein LOC105326142 [Crassostrea gigas]
Unigene0001465	1008.00	24.74	10.795	-1.19648225695386	Down	0.96451698190688	K16498|1|0.0|638|crg:105339011|protocadherin delta 1	-	-	-	gi|762119566|ref|XP_011442693.1|/0/PREDICTED: protocadherin-9-like isoform X2 [Crassostrea gigas]
Unigene0020544	1239.00	19.59	75.08	1.93831125256329	Up	0.994727516346379	-	-	-	-	gi|762085780|ref|XP_011425204.1|/9.3199e-104/PREDICTED: uncharacterized protein LOC105326730 isoform X1 [Crassostrea gigas]
Unigene0019018	1461.00	5.695	2.72	-1.06608919045777	Down	0.8915613821734	-	-	-	-	-
Unigene0008542	2687.00	9.52	4.41	-1.11018291775042	Down	0.935122160433185	K04986|1|0.0|1544|crg:105323311|polycystin 2	-	-	-	gi|762164795|ref|XP_011420726.1|/0/PREDICTED: polycystic kidney disease 2-like 1 protein isoform X2 [Crassostrea gigas]
Unigene0018484	1570.00	12.21	5.57	-1.13231396764737	Down	0.963013497446479	K08632|1|3e-44|182|mmu:208936|a disintegrin and metalloproteinase with thrombospondin motifs 18 [EC:3.4.24.-]	-	-	-	gi|762151989|ref|XP_011413992.1|/0/PREDICTED: thrombospondin type-1 domain-containing protein 4-like [Crassostrea gigas]
Unigene0022948	970.00	1.305	0.26	-2.32746627842879	Down	0.976904515404755	K13912|1|4e-07|57.8|crg:105318841|deleted in malignant brain tumors 1 protein	-	-	-	gi|762138269|ref|XP_011452450.1|/2.27581e-178/PREDICTED: uncharacterized protein LOC105345829 [Crassostrea gigas]
Unigene0030657	1211.00	16.005	3.405	-2.23279597353351	Down	0.981295273213207	-	-	-	-	gi|405973177|gb|EKC37905.1|/4.57497e-23/Sushi, nidogen and EGF-like domain-containing protein 1 [Crassostrea gigas]
Unigene0004957	353.00	5.635	2.485	-1.18116975860994	Down	0.936474163800943	-	-	-	-	gi|762114505|ref|XP_011440034.1|/1.01235e-10/PREDICTED: uncharacterized protein LOC105337142 [Crassostrea gigas]
Unigene0010535	1011.00	15.84	7.86	-1.010971117821	Down	0.972657561528615	-	-	-	-	gi|762154395|ref|XP_011415266.1|/6.49399e-139/PREDICTED: cadherin-like and PC-esterase domain-containing protein 1 [Crassostrea gigas]
Unigene0011000	361.00	15.205	6.495	-1.22714438558292	Down	0.961048919221111	-	GO:0016021//integral component of membrane	-	-	gi|762147083|ref|XP_011456843.1|/7.10456e-57/PREDICTED: uncharacterized protein LOC105348930 [Crassostrea gigas]
Unigene0005839	536.00	0.67	5.6	3.06319382648719	Up	0.922023754811807	-	-	-	-	-
Unigene0001372	576.00	58.06	25.775	-1.17157214437119	Down	0.993227860315656	-	-	-	-	-
Unigene0033153	256.00	3.005	0.895	-1.74740540344693	Down	0.958666267861511	-	-	-	-	gi|762153905|ref|XP_011415004.1|/3.12849e-28/PREDICTED: uncharacterized protein LOC105319247 isoform X5 [Crassostrea gigas]
Unigene0026351	697.00	3.585	1.19	-1.59101154539396	Down	0.937546668386519	-	-	-	-	gi|762169760|ref|XP_011423292.1|/6.52365e-124/PREDICTED: uncharacterized protein LOC105325433 [Crassostrea gigas]
Unigene0009096	219.00	1.11	0.54	-1.03952836418664	Down	0.957581189772853	K12310|1|2e-17|89.4|crg:105347316|Di-N-acetylchitobiase [EC:3.2.1.-]	-	-	-	gi|405969484|gb|EKC34453.1|/2.07693e-16/Di-N-acetylchitobiase [Crassostrea gigas]
Unigene0014882	2919.00	13.285	6.435	-1.0457861742698	Down	0.958541072084035	-	-	-	-	-
Unigene0012537	414.00	2.125	0.395	-2.42753828284796	Down	0.948795553840051	-	-	-	-	gi|762137757|ref|XP_011452176.1|/2.4395e-41/PREDICTED: P2X purinoceptor 7-like [Crassostrea gigas]
Unigene0001099	492.00	0.89	2.37	1.41300981793186	Up	0.840874578484676	-	-	-	-	gi|762091966|ref|XP_011428398.1|/3.142e-84/PREDICTED: rhotekin-like isoform X1 [Crassostrea gigas]
Unigene0030387	408.00	18.25	39.98	1.13138200808989	Up	0.934681865509265	-	-	-	-	gi|762141123|ref|XP_011453747.1|/6.26222e-21/PREDICTED: interferon alpha-inducible protein 27-like protein 2B isoform X4 [Crassostrea gigas]
Unigene0009916	495.00	2.54	0.86	-1.56241993207007	Down	0.96356154298479	-	-	-	-	gi|762119369|ref|XP_011442591.1|/1.2023e-59/PREDICTED: cytosolic carboxypeptidase 2-like isoform X16 [Crassostrea gigas]
Unigene0022582	1007.00	8.425	3.13	-1.4285140291366	Down	0.965010585918121	-	-	-	-	-
Unigene0013611	5699.00	7.835	1.84	-2.09022750841557	Down	0.973042660610224	K16506|1|0.0|3490|crg:105335874|protocadherin Fat 1/2/3	-	-	-	gi|762111206|ref|XP_011438312.1|/0/PREDICTED: protocadherin Fat 1-like isoform X4 [Crassostrea gigas]
Unigene0001671	513.00	22.87	6.475	-1.82050426783776	Down	0.972697753353413	-	-	-	-	-
Unigene0031819	9094.00	4.755	2.29	-1.05409774276362	Down	0.937710890517969	K04612|1|1e-80|305|mze:101472134|calcium-sensing receptor;K14401|2|2e-77|295|pxy:105386838|cleavage and polyadenylation specificity factor subunit 1;K00025|3|6e-70|270|soc:105204759|malate dehydrogenase [EC:1.1.1.37];K16803|4|3e-62|244|pxy:105395769|cytoskeleton-associated protein 5;K05109|5|2e-45|189|pss:102457429|Eph receptor A8 [EC:2.7.10.1]	-	-	-	gi|919069625|ref|XP_013416295.1|/0/PREDICTED: uncharacterized protein LOC106177898 [Lingula anatina]
Unigene0011107	920.00	109.47	294.225	1.42638427937998	Up	0.992245656145994	K04207|1|9e-15|83.2|crg:105342895|neuropeptide Y receptor type 5;K04194|2|6e-13|77.0|crg:105333205|cholecystokinin A receptor;K04294|4|5e-08|60.8|crg:105347680|lysophosphatidic acid receptor 3;K04239|5|6e-08|60.5|crg:105329130|hypocretin (orexin) receptor 2	-	-	-	gi|762088772|ref|XP_011426712.1|/7.33426e-91/PREDICTED: cholecystokinin receptor type A-like [Crassostrea gigas]
Unigene0005306	1639.00	3.62	1.35	-1.42303029003237	Down	0.958939288192594	K10279|1|0.0|1002|crg:105330069|F-box and leucine-rich repeat protein 13	-	-	-	gi|762094903|ref|XP_011429946.1|/0/PREDICTED: F-box/LRR-repeat protein 13-like isoform X8 [Crassostrea gigas]
Unigene0026256	699.00	6.56	1.04	-2.65711228647699	Down	0.966926624429883	-	-	-	-	-
Unigene0003222	791.00	10.6	3.06	-1.79246070675791	Down	0.987095837759674	-	-	-	-	gi|762167399|ref|XP_011422030.1|/3.75153e-55/PREDICTED: uncharacterized protein LOC105324610 [Crassostrea gigas]
Unigene0007442	212.00	9.525	4.745	-1.00531100535957	Down	0.940557343882292	-	-	-	-	-
Unigene0022914	969.00	1.935	0.365	-2.40636519726439	Down	0.958645041148082	-	-	-	-	-
Unigene0011701	1108.00	15.695	5.685	-1.46507277468987	Down	0.977192534670028	K15261|1|1e-156|554|crg:105334624|poly [ADP-ribose] polymerase 10/14/15 [EC:2.4.2.30]	-	-	-	gi|762073949|ref|XP_011436454.1|/1.15349e-155/PREDICTED: uncharacterized protein LOC105334624 isoform X1 [Crassostrea gigas]
Unigene0013165	219.00	1.97	0.805	-1.29113494134176	Down	0.836721116974394	-	-	-	-	gi|957841462|ref|XP_014671057.1|/4.48154e-11/PREDICTED: uncharacterized protein LOC106811852 isoform X2 [Priapulus caudatus]
Unigene0011513	419.00	5.73	2.175	-1.39751973802081	Down	0.941612982295619	-	-	-	-	-
Unigene0018550	1553.00	10.26	4.14	-1.30932805810773	Down	0.959937876712181	-	-	-	-	gi|762080000|ref|XP_011414725.1|/3.86966e-76/PREDICTED: uncharacterized protein LOC105319034 isoform X2 [Crassostrea gigas]
Unigene0021398	1132.00	75.29	26.815	-1.48941800584567	Down	0.963788391957538	K19914|1|6e-152|539|crg:105346922|synaptotagmin-15;K00253|4|1e-58|229|bfo:BRAFLDRAFT_84110|isovaleryl-CoA dehydrogenase [EC:1.3.8.4]	GO:0016020//membrane	GO:0016627//oxidoreductase activity, acting on the CH-CH group of donors	GO:0008152//metabolic process	gi|762141632|ref|XP_011454008.1|/5.21572e-151/PREDICTED: synaptotagmin-15-like isoform X2 [Crassostrea gigas]
Unigene0002252	2788.00	110.595	44.625	-1.30936208854914	Down	0.994895758392901	K17277|1|1e-62|244|crg:105344858|epidermal growth factor receptor kinase substrate 8	-	-	-	gi|762135627|ref|XP_011451066.1|/5.04418e-62/PREDICTED: epidermal growth factor receptor kinase substrate 8-like protein 1 isoform X10 [Crassostrea gigas]
Unigene0017247	1847.00	3.27	0.975	-1.74581651174847	Down	0.954984596656677	-	-	-	-	gi|762099288|ref|XP_011432064.1|/0/PREDICTED: uncharacterized protein LOC105331531 isoform X1 [Crassostrea gigas]
Unigene0007086	639.00	21.435	42.88	1.0003364886408	Up	0.900849965616026	-	-	-	-	-
Unigene0017157	1874.00	33.925	76.685	1.17659559074161	Up	0.929182757480312	-	-	-	-	gi|762106770|ref|XP_011435982.1|/0/PREDICTED: uncharacterized protein LOC105334289 isoform X1 [Crassostrea gigas]
Unigene0001611	387.00	4.99	2.13	-1.22818638511142	Down	0.912065072353008	-	-	-	-	-
Unigene0017069	1900.00	10.88	5.425	-1.0039835139185	Down	0.859463579491874	K00503|1|0.0|1085|crg:105342404|dopamine beta-monooxygenase [EC:1.14.17.1]	-	-	-	gi|405973861|gb|EKC38551.1|/0/Tyramine beta-hydroxylase [Crassostrea gigas]
Unigene0017784	1718.00	12.27	3.48	-1.81797603781418	Down	0.97002896596026	K07819|1|3e-172|607|crg:105328821|beta-1,3-galactosyltransferase 1 [EC:2.4.1.-]	GO:0016020//membrane	GO:0016740//transferase activity	-	gi|762091487|ref|XP_011428142.1|/2.13456e-171/PREDICTED: beta-1,3-galactosyltransferase 1-like [Crassostrea gigas]
Unigene0007656	404.00	7.595	2.27	-1.74235766721117	Down	0.973424804615046	-	-	-	-	-
Unigene0022356	1024.00	6.03	2.735	-1.14061716910753	Down	0.93934099706077	-	-	-	-	-
Unigene0028895	539.00	2.045	0.105	-4.28363961016299	Down	0.97268748453015	K00933|1|6e-83|308|crg:105320161|creatine kinase [EC:2.7.3.2]	-	GO:0005524//ATP binding;GO:0004054//arginine kinase activity	GO:0016310//phosphorylation	gi|762080307|ref|XP_011416277.1|/4.04414e-82/PREDICTED: taurocyamine kinase-like [Crassostrea gigas]
Unigene0013045	301.00	4.57	1.115	-2.03515045513777	Down	0.972401051961727	-	-	-	-	-
Unigene0018649	1523.00	6.945	3.2	-1.11790278909403	Down	0.963747633187196	K05349|1|2e-24|116|crg:105339540|beta-glucosidase [EC:3.2.1.21]	-	GO:0004553//hydrolase activity, hydrolyzing O-glycosyl compounds	GO:0005975//carbohydrate metabolic process	gi|762121002|ref|XP_011443416.1|/1.66903e-23/PREDICTED: probable beta-D-xylosidase 5 [Crassostrea gigas]
Unigene0030209	443.00	5.055	0.97	-2.38165443971589	Down	0.958638607816132	-	-	-	-	-
Unigene0001008	345.00	56.23	25.96	-1.11504966354167	Down	0.958508949710035	K16060|1|6e-44|177|crg:105320825|baculoviral IAP repeat-containing protein 2/3	-	-	-	gi|762158102|ref|XP_011417219.1|/5.90761e-43/PREDICTED: baculoviral IAP repeat-containing protein 3-like [Crassostrea gigas]
Unigene0008404	1458.00	17.47	7.095	-1.30000501885621	Down	0.976969107193082	-	-	-	-	-
Unigene0023001	963.00	23.68	8.15	-1.53879711651051	Down	0.968848047572978	-	-	GO:0043565//sequence-specific DNA binding;GO:0003700//transcription factor activity, sequence-specific DNA binding	GO:0006355//regulation of transcription, DNA-templated	gi|762142289|ref|XP_011454357.1|/4.30183e-87/PREDICTED: uncharacterized protein LOC105347143 [Crassostrea gigas]
Unigene0019263	1425.00	208.445	65.15	-1.6778296825232	Down	0.993294092196652	-	-	-	-	gi|405966600|gb|EKC31863.1|/1.93965e-95/hypothetical protein CGI_10011082 [Crassostrea gigas]
Unigene0021506	1119.00	4.53	1.81	-1.32352135296303	Down	0.966159357746572	K11757|1|2e-07|58.9|crg:105317284|protein polybromo-1	-	-	-	gi|762148533|ref|XP_011412190.1|/2.02231e-06/PREDICTED: protein polybromo-1-like isoform X15 [Crassostrea gigas]
Unigene0028191	581.00	109.825	36.495	-1.58943577332054	Down	0.973111114569014	-	-	-	-	-
Unigene0009026	3672.00	1.705	0.175	-3.28434491207921	Down	0.963704782408651	K12855|1|9e-25|119|crg:105322503|pre-mRNA-processing factor 6;K18274|2|3e-13|80.9|xtr:100492097|uromodulin;K06825|3|3e-10|70.9|bfo:BRAFLDRAFT_129967|fibrillin 1	-	-	-	gi|762150274|ref|XP_011413089.1|/0/PREDICTED: uncharacterized protein LOC105317968 isoform X1 [Crassostrea gigas]
Unigene0011761	247.00	8.25	2.745	-1.58758797012798	Down	0.963672108345302	-	-	GO:0036094//small molecule binding;GO:0003824//catalytic activity	GO:0044710	gi|405973770|gb|EKC38462.1|/1.42009e-12/3-oxoacyl-[acyl-carrier-protein] reductase [Crassostrea gigas]
Unigene0000977	492.00	160.84	7.455	-4.43127407851692	Down	0.981210313532193	-	-	-	-	gi|405968267|gb|EKC33349.1|/9.26994e-36/hypothetical protein CGI_10025870 [Crassostrea gigas]
Unigene0027372	630.00	4.45	1.985	-1.1646663287108	Down	0.938435052297709	-	-	-	-	gi|762134881|ref|XP_011450679.1|/8.57384e-111/PREDICTED: uncharacterized protein LOC105344583 isoform X2 [Crassostrea gigas]
Unigene0019531	1368.00	5.225	0.665	-2.97400479146706	Down	0.972982476629201	-	-	-	-	gi|925677562|gb|KOX74699.1|/1.30587e-08/hypothetical protein WN51_13134 [Melipona quadrifasciata]
Unigene0022400	1024.00	2.88	1.245	-1.20992306937423	Down	0.950161823540414	K08834|1|1e-138|494|lgi:LOTGIDRAFT_134504|myosin III [EC:2.7.11.1]	GO:0016459//myosin complex;GO:0043229//intracellular organelle	GO:0003779//actin binding;GO:0004672//protein kinase activity;GO:0005524//ATP binding;GO:0003774//motor activity;GO:0016772//transferase activity, transferring phosphorus-containing groups;GO:0097159//organic cyclic compound binding;GO:1901363//heterocyclic compound binding;GO:0036094//small molecule binding	GO:0006468//protein phosphorylation;GO:0008152//metabolic process	gi|676495224|ref|XP_009066818.1|/9.57065e-138/hypothetical protein LOTGIDRAFT_134504 [Lottia gigantea]
Unigene0001036	2730.00	1.715	0.4	-2.10013667128545	Down	0.963063810193563	K05840|1|2e-16|90.9|myb:102243447|dopamine receptor D5;K04257|2|7e-13|79.0|shr:100920260|olfactory receptor	-	-	-	gi|762115468|ref|XP_011440539.1|/0/PREDICTED: uncharacterized protein LOC105337506 isoform X5 [Crassostrea gigas]
Unigene0011799	1010.00	1.465	0.355	-2.04500973491757	Down	0.948829916784429	K07194|1|1e-98|362|crg:105328474|Ras homolog gene family, member Q;K04392|4|1e-40|169|crg:105323369|Ras-related C3 botulinum toxin substrate 1	-	-	-	gi|762090584|ref|XP_011427671.1|/9.48667e-98/PREDICTED: rho-related GTP-binding protein RhoQ-like [Crassostrea gigas]
Unigene0020871	1194.00	3.83	0.845	-2.18032114564277	Down	0.966351322798703	K15290|1|2e-43|178|lgi:LOTGIDRAFT_249366|synaptotagmin-1;K19909|3|2e-27|125|sko:100378517|synaptotagmin-9;K19912|4|9e-22|107|crg:105330685|synaptotagmin-12	-	-	-	gi|405964939|gb|EKC30377.1|/8.58131e-75/IgGFc-binding protein [Crassostrea gigas]
Unigene0031080	1423.00	4.985	1.665	-1.58207132732693	Down	0.962702856827367	K16680|1|7e-19|97.8|crg:105328290|echinoid	-	-	-	gi|762071894|ref|XP_011427436.1|/1.46881e-18/PREDICTED: hemicentin-2-like isoform X3 [Crassostrea gigas]
Unigene0026903	661.00	17.94	5.27	-1.76730502328205	Down	0.97798457839181	-	-	-	-	-
Unigene0017344	1822.00	29.895	62.215	1.05735824432361	Up	0.907136305152174	-	-	-	-	gi|762081991|ref|XP_011423060.1|/0/PREDICTED: uncharacterized protein LOC105325263 isoform X1 [Crassostrea gigas]
Unigene0014972	2851.00	13.76	6.865	-1.003148844555	Down	0.954118917952994	K08873|1|0.0|1747|crg:105347393|serine/threonine-protein kinase SMG1 [EC:2.7.11.1]	-	GO:0016301//kinase activity;GO:0000166//nucleotide binding;GO:0016740//transferase activity	GO:0044260;GO:0016310//phosphorylation;GO:0044238//primary metabolic process	gi|762143055|ref|XP_011454765.1|/0/PREDICTED: serine/threonine-protein kinase SMG1-like [Crassostrea gigas]
Unigene0007071	234.00	2.85	0.01	-8.1548181090521	Down	0.999968629529235	-	-	-	-	-
Unigene0000347	554.00	1.08	0.1	-3.43295940727611	Down	0.969006779158286	-	-	-	-	-
Unigene0012630	469.00	9.215	3.285	-1.48809079530838	Down	0.944742684717115	-	-	-	-	gi|762122839|ref|XP_011444384.1|/1.41037e-52/PREDICTED: uncharacterized protein LOC105340166 [Crassostrea gigas]
Unigene0016586	2051.00	4.325	1.925	-1.16784168694182	Down	0.951461821243952	K14388|1|2e-15|87.0|mze:106674571|solute carrier family 5 (sodium-coupled monocarboxylate transporter), member 8/12	-	-	-	gi|762165833|ref|XP_011421236.1|/0/PREDICTED: uncharacterized protein LOC105323848, partial [Crassostrea gigas]
Unigene0021650	1102.00	5.205	2.395	-1.11987250756324	Down	0.917731383428279	K06841|1|3e-76|287|crg:105322766|semaphorin 5	-	-	-	gi|762163308|ref|XP_011419942.1|/2.60664e-75/PREDICTED: semaphorin-5A-like [Crassostrea gigas]
Unigene0030506	367.00	4.435	10.1	1.18734928333809	Up	0.876077028459606	-	-	-	-	-
Unigene0030991	242.00	88.18	29.63	-1.57339285065447	Down	0.993502338682118	-	-	-	-	-
Unigene0029348	514.00	8.975	4.42	-1.02186556931898	Down	0.94035986335056	-	-	-	-	gi|762155402|ref|XP_011415802.1|/5.95485e-42/PREDICTED: uncharacterized protein LOC105319810 [Crassostrea gigas]
Unigene0000728	231.00	2.07	1.005	-1.0424352663204	Down	0.881089219772407	-	-	-	-	-
Unigene0001544	1121.00	8.965	2.355	-1.92857652325559	Down	0.970603467197825	-	-	-	-	-
Unigene0009010	866.00	7.69	0.83	-3.2118003566149	Down	0.977586244369165	K03283|1|1e-45|185|crg:105348304|heat shock 70kDa protein 1/8	-	GO:0032550;GO:0005524//ATP binding	GO:0050896//response to stimulus	gi|202072071|gb|ACH95805.1|/1.1025e-45/heat shock protein 70 [Crassostrea hongkongensis]
Unigene0028880	538.00	57.955	13.51	-2.10090545876881	Down	0.990885247704585	K14616|1|3e-99|362|crg:105327358|cubilin	-	-	-	gi|762087580|ref|XP_011426084.1|/1.76849e-98/PREDICTED: cubilin-like [Crassostrea gigas]
Unigene0009002	992.00	2.4	0.31	-2.95269428522164	Down	0.977382730873498	K00503|1|1e-40|169|phu:Phum_PHUM211140|dopamine beta-monooxygenase [EC:1.14.17.1];K15266|2|2e-40|168|bfo:BRAFLDRAFT_125270|dimethyladenosine transferase 1, mitochondrial [EC:2.1.1.-]	-	-	-	gi|762159681|ref|XP_011418036.1|/4.05081e-162/PREDICTED: DBH-like monooxygenase protein 1 homolog [Crassostrea gigas]
Unigene0020158	1286.00	9.925	2.395	-2.05104144629414	Down	0.97572956742779	-	-	-	-	gi|762095250|ref|XP_011430122.1|/5.34833e-126/PREDICTED: uncharacterized protein LOC105330220 [Crassostrea gigas]
Unigene0001236	880.00	1.205	0.52	-1.21244961808887	Down	0.9518595322642	-	-	-	-	-
Unigene0022563	1006.00	4.9	2.38	-1.04182017569463	Down	0.951249364481963	-	-	-	-	-
Unigene0027756	606.00	7.39	2.415	-1.61355117531038	Down	0.973186105021053	K05673|1|3e-106|385|crg:105337545|ATP-binding cassette, subfamily C (CFTR/MRP), member 4	GO:0016021//integral component of membrane	GO:0042626//ATPase activity, coupled to transmembrane movement of substances;GO:0005524//ATP binding	GO:0055085//transmembrane transport	gi|762115579|ref|XP_011440597.1|/2.15849e-105/PREDICTED: multidrug resistance-associated protein 4-like [Crassostrea gigas]
Unigene0012353	294.00	3.34	0.96	-1.7987417917529	Down	0.906470005369101	K20187|1|1e-38|160|crg:105343778|biogenesis of lysosome-related organelles complex 1 subunit 5	GO:0031083//BLOC-1 complex	-	GO:0016197//endosomal transport	gi|762132727|ref|XP_011449555.1|/9.80786e-38/PREDICTED: biogenesis of lysosome-related organelles complex 1 subunit 5-like [Crassostrea gigas]
Unigene0029359	510.00	2.995	1.25	-1.2606279081267	Down	0.942661345650089	-	-	-	-	-
Unigene0005697	848.00	3.54	1.175	-1.591088603518	Down	0.958742978297732	-	-	-	-	-
Unigene0013178	414.00	1.88	0.525	-1.84034333401151	Down	0.921990216460149	K19878|1|9e-08|57.4|cmk:103176771|ELKS/RAB6-interacting/CAST family member 2	-	-	-	gi|762115710|ref|XP_011440668.1|/3.73927e-48/PREDICTED: CAP-Gly domain-containing linker protein 1-like isoform X1 [Crassostrea gigas]
Unigene0021037	1174.00	3.605	1.3	-1.47148763621237	Down	0.950194048531315	-	-	-	-	-
Unigene0027941	595.00	419.885	1354.585	1.68978477000047	Up	0.999999999999997	-	-	-	-	gi|405978243|gb|EKC42649.1|/3.50368e-12/hypothetical protein CGI_10013278 [Crassostrea gigas]
Unigene0008144	234.00	3.855	0.995	-1.95396242937139	Down	0.963711350381468	-	-	-	-	-
Unigene0029449	509.00	1.49	0.725	-1.03925943044723	Down	0.827410210319954	K06772|1|2e-53|209|crg:105348211|limbic system-associated membrane protein;K06773|2|6e-13|75.5|lgi:LOTGIDRAFT_120413|opioid binding protein/cell adhesion molecule-like;K06774|3|4e-11|69.3|crg:105329299|neurotrimin;K06775|4|4e-10|65.9|hro:HELRODRAFT_123548|neuronal growth regulator 1	-	-	-	gi|762145125|ref|XP_011455841.1|/1.58687e-52/PREDICTED: neurotrimin-like [Crassostrea gigas]
Unigene0009036	2079.00	6.51	2.9	-1.1666046431507	Down	0.943251326827497	K19607|1|7e-07|58.5|mze:101474573|X-linked retinitis pigmentosa GTPase regulator	-	-	-	gi|762161754|ref|XP_011419116.1|/5.38256e-127/PREDICTED: cell wall protein DAN4-like [Crassostrea gigas]
Unigene0023102	955.00	2.765	0.535	-2.36966868383356	Down	0.972867570617262	K02599|1|3e-06|55.1|aqu:100639489|Notch;K06255|2|3e-06|55.1|ptg:102954270|heparan sulfate proteoglycan 2 (perlecan)	-	-	-	gi|762093351|ref|XP_011429128.1|/6.7188e-175/PREDICTED: uncharacterized protein LOC105329543 [Crassostrea gigas]
Unigene0027859	600.00	5.785	0.875	-2.72496203727516	Down	0.972748185843486	K07521|1|7e-79|295|crg:105341106|netrin receptor unc-5	-	-	-	gi|762125437|ref|XP_011445744.1|/4.87409e-78/PREDICTED: netrin receptor UNC5C-like isoform X5 [Crassostrea gigas]
Unigene0007820	235.00	2.29	0.74	-1.62975042246799	Down	0.961935336401044	-	-	-	-	gi|762129041|ref|XP_011447638.1|/1.4752e-33/PREDICTED: girdin-like isoform X2 [Crassostrea gigas]
Unigene0017986	1666.00	1.97	0.665	-1.56676938395519	Down	0.945121928824447	K01415|1|8e-28|85.9|lcm:102351994|endothelin-converting enzyme [EC:3.4.24.71];K08635|3|8e-28|84.0|obi:106880529|membrane metallo-endopeptidase-like 1	-	GO:0016787//hydrolase activity	-	gi|405970552|gb|EKC35448.1|/2.54987e-69/Trafficking protein particle complex subunit 4 [Crassostrea gigas]
Unigene0006416	351.00	3.33	1.4	-1.2500953501263	Down	0.939781742406678	-	-	-	-	-
Unigene0000539	2775.00	549.875	245.65	-1.16249945704647	Down	0.979099424262219	K04437|1|0.0|935|crg:105348068|filamin	-	-	-	gi|762144812|ref|XP_011455674.1|/0/PREDICTED: filamin-A-like isoform X16 [Crassostrea gigas]
Unigene0002833	488.00	4.105	1.565	-1.39121956484519	Down	0.964128737262739	-	-	-	-	-
Unigene0000128	862.00	1.66	0.715	-1.21516809456854	Down	0.911392157187771	-	-	-	-	-
Unigene0013202	244.00	9.565	4.505	-1.08623786253257	Down	0.961725005329736	-	-	-	-	-
Unigene0021735	1093.00	31.78	14.56	-1.12610876914982	Down	0.975729970965637	K17495|1|2e-63|244|bfo:BRAFLDRAFT_103547|CUB and sushi domain-containing protein	-	-	-	gi|762087863|ref|XP_011426235.1|/0/PREDICTED: uncharacterized protein LOC105327443 [Crassostrea gigas]
Unigene0013093	270.00	6.52	2.955	-1.14171383405354	Down	0.889371278457911	-	-	-	-	gi|762114557|ref|XP_011440062.1|/6.24864e-29/PREDICTED: uncharacterized protein LOC105337155 [Crassostrea gigas]
Unigene0012547	319.00	6.74	1.91	-1.81917595314611	Down	0.947496148290576	-	-	-	-	-
Unigene0028761	547.00	1.185	0.39	-1.60334103003601	Down	0.890742616926105	-	-	-	-	gi|762143265|ref|XP_011454879.1|/3.13316e-61/PREDICTED: uncharacterized protein LOC105347467 [Crassostrea gigas]
Unigene0026616	677.00	47.77	13.28	-1.84684973012434	Down	0.979110229273726	-	-	-	-	gi|405974686|gb|EKC39312.1|/3.52824e-23/hypothetical protein CGI_10024481 [Crassostrea gigas]
Unigene0000400	350.00	3.06	1.255	-1.28584428874188	Down	0.956044292489829	K12567|1|1e-27|123|crg:105342773|titin [EC:2.7.11.1]	-	-	-	gi|762129970|ref|XP_011448113.1|/1.01002e-26/PREDICTED: titin-like [Crassostrea gigas]
Unigene0017141	1879.00	1.675	0.455	-1.88022264514644	Down	0.97266153603603	K02184|1|0.0|1129|crg:105320770|formin 2;K10367|5|1e-25|120|crg:105332220|formin 1	-	-	-	gi|762080463|ref|XP_011417152.1|/0/PREDICTED: uncharacterized protein LOC105320770 isoform X3 [Crassostrea gigas]
Unigene0013727	4953.00	1.455	0.42	-1.79255792012952	Down	0.942529148074069	K10359|1|0.0|2459|crg:105331154|myosin VII	-	-	-	gi|762098299|ref|XP_011431541.1|/0/PREDICTED: myosin-VIIa-like isoform X5 [Crassostrea gigas]
Unigene0018724	1516.00	28.54	12.005	-1.24934993124535	Down	0.971696760039525	-	-	-	-	gi|405966810|gb|EKC32047.1|/1.31818e-12/Peroxiredoxin-1 [Crassostrea gigas]
Unigene0000464	2643.00	45.79	15.46	-1.5664922457487	Down	0.993761945171747	K10380|1|7e-08|62.4|crg:105333531|ankyrin;K12855|2|7e-08|62.4|crg:105326398|pre-mRNA-processing factor 6;K15261|3|4e-07|59.7|crg:105347636|poly [ADP-ribose] polymerase 10/14/15 [EC:2.4.2.30]	-	-	-	gi|762079018|ref|XP_011457018.1|/0/PREDICTED: uncharacterized protein LOC105349046 isoform X1 [Crassostrea gigas]
Unigene0000570	227.00	23.815	10.305	-1.20852604382477	Down	0.966402556143366	-	-	-	-	-
Unigene0022264	1037.00	270.155	121.08	-1.15782680318071	Down	0.951307061022752	-	-	-	-	gi|405963512|gb|EKC29077.1|/1.56379e-26/hypothetical protein CGI_10016248 [Crassostrea gigas]
Unigene0022394	1019.00	1.345	0.6	-1.16457176694811	Down	0.924209698521232	-	-	-	-	-
Unigene0026528	678.00	4.09	1.84	-1.15239507688474	Down	0.932936693703309	-	-	-	-	-
Unigene0032804	570.00	1.805	0.645	-1.48462777146392	Down	0.958649707046634	-	-	-	-	-
Unigene0015468	2538.00	18.27	58.67	1.68314635804388	Up	0.999999999999595	K04462|1|3e-148|528|crg:105330257|ecotropic virus integration site 1 protein	-	-	-	gi|405951506|gb|EKC19413.1|/0/Ecotropic virus integration site 1-like protein [Crassostrea gigas]
Unigene0029004	532.00	6.765	1.39	-2.28300505125303	Down	0.977938957557598	K05323|1|3e-17|89.7|crg:105320894|potassium channel subfamily K, invertebrate;K20007|4|5e-08|59.3|obi:106876180|potassium channel subfamily K member 18	GO:0016021//integral component of membrane;GO:0031224//intrinsic component of membrane	GO:0005267//potassium channel activity;GO:0005261//cation channel activity	GO:0071805//potassium ion transmembrane transport;GO:0034220//ion transmembrane transport	gi|405973447|gb|EKC38162.1|/2.16446e-16/Potassium channel subfamily K member 18 [Crassostrea gigas]
Unigene0020024	1307.00	9.06	3.39	-1.41822577690989	Down	0.917804222898464	-	-	-	-	gi|762134667|ref|XP_011450563.1|/2.18539e-74/PREDICTED: mucin-3A-like isoform X1 [Crassostrea gigas]
Unigene0010464	221.00	0.01	1.595	7.31741261376487	Up	0.984396984074331	-	-	-	-	-
Unigene0013199	274.00	3.4	1.66	-1.03435150479078	Down	0.842808276526996	-	-	-	-	-
Unigene0028845	543.00	74.455	31.63	-1.23507517989619	Down	0.999739904141572	-	-	-	-	-
Unigene0001878	298.00	1.165	0.375	-1.6353674541584	Down	0.97731582307841	-	-	-	-	-
Unigene0021514	1114.00	1.78	0.68	-1.38827058971606	Down	0.898174767734032	K20053|1|2e-06|55.8|myd:102763228|very low-density lipoprotein receptor;K20051|2|5e-06|54.7|pxy:105397470|low-density lipoprotein receptor-related protein 4	-	-	-	gi|762160822|ref|XP_011418626.1|/2.28705e-127/PREDICTED: uncharacterized protein LOC105321850 isoform X1 [Crassostrea gigas]
Unigene0017543	1669.00	0.155	1.81	3.54564957669633	Up	0.90085849481913	-	-	-	-	gi|762168807|ref|XP_011422788.1|/4.60207e-54/PREDICTED: uncharacterized protein LOC105325104 [Crassostrea gigas]
Unigene0014141	3792.00	85.565	39.945	-1.09900585973678	Down	0.977082059551371	K07377|1|0.0|2273|crg:105330618|neurexin	-	-	-	gi|762096414|ref|XP_011430736.1|/0/PREDICTED: uncharacterized protein LOC105330618 isoform X3 [Crassostrea gigas]
Unigene0024171	858.00	1.745	0.54	-1.69219572404618	Down	0.896765775028631	-	-	-	-	-
Unigene0026583	678.00	7.565	3.71	-1.02792089559593	Down	0.875317125131699	-	-	-	-	gi|762134669|ref|XP_011450564.1|/5.18736e-75/PREDICTED: mucin-3A-like isoform X2 [Crassostrea gigas]
Unigene0011145	594.00	8.76	3.705	-1.24145732729534	Down	0.944891784666266	-	-	-	-	-
Unigene0030431	398.00	4.625	1.765	-1.38978518213249	Down	0.969984088424429	-	-	-	-	gi|405959093|gb|EKC25161.1|/7.38338e-62/Neurotrypsin [Crassostrea gigas]
Unigene0001182	802.00	10.445	2.695	-1.9544553143146	Down	0.981354499214568	-	-	-	-	-
Unigene0029782	478.00	4.025	1.335	-1.59214904131443	Down	0.963704818039196	-	-	-	-	gi|762113916|ref|XP_011439726.1|/1.49002e-18/PREDICTED: DNA ligase 1-like [Crassostrea gigas]
Unigene0019049	1464.00	5.04	1.825	-1.46552726973254	Down	0.963710213048135	K14389|1|1e-171|605|crg:105348861|solute carrier family 5 (sodium/glucose cotransporter), member 9;K14391|2|2e-58|229|lgi:LOTGIDRAFT_125668|solute carrier family 5 (sodium/myo-inositol cotransporter), member 11	-	-	-	gi|762078971|ref|XP_011456759.1|/3.14563e-173/PREDICTED: sodium/glucose cotransporter 4-like isoform X2 [Crassostrea gigas]
Unigene0032252	283.00	16.95	7.965	-1.0895390064984	Down	0.955176111455794	-	-	-	-	-
Unigene0023393	928.00	7.81	2.7	-1.53236314109115	Down	0.966591825659505	K00939|1|4e-109|396|crg:105334927|adenylate kinase [EC:2.7.4.3]	GO:0016020//membrane;GO:0030016//myofibril;GO:0031514//motile cilium;GO:0044447	GO:0016301//kinase activity;GO:0016776//phosphotransferase activity, phosphate group as acceptor	GO:0009152//purine ribonucleotide biosynthetic process;GO:0046102;GO:0010827//regulation of glucose transport;GO:0022402//cell cycle process	gi|405972863|gb|EKC37610.1|/1.65208e-114/Adenylate kinase isoenzyme 1 [Crassostrea gigas]
Unigene0016491	2084.00	17.18	7.585	-1.17950895089143	Down	0.965062714421499	K10592|1|0.0|796|crg:105318882|E3 ubiquitin-protein ligase HUWE1 [EC:2.3.2.26]	-	-	-	gi|762152950|ref|XP_011414496.1|/0/PREDICTED: E3 ubiquitin-protein ligase HUWE1-like isoform X2 [Crassostrea gigas]
Unigene0012793	617.00	1.56	0.26	-2.58496250072116	Down	0.958521209508407	-	-	-	-	-
Unigene0028382	570.00	0.1	4.855	5.60139939053183	Up	0.950708709569192	-	-	-	-	gi|762146546|ref|XP_011456573.1|/5.68854e-22/PREDICTED: uncharacterized protein LOC105348725 [Crassostrea gigas]
Unigene0032233	229.00	4.96	2.295	-1.11184596697307	Down	0.893895705029395	-	-	-	-	-
Unigene0010923	836.00	1.325	0.55	-1.2684888359259	Down	0.957109034950503	-	-	-	-	-
Unigene0014582	3219.00	8.905	2.335	-1.93119306139196	Down	0.968202268920016	K06052|1|1e-20|104|aqu:100639049|jagged	-	-	-	gi|405958336|gb|EKC24472.1|/0/Delta-like protein C [Crassostrea gigas]
Unigene0029007	523.00	1.155	0.505	-1.19353755866426	Down	0.897857193678864	-	-	-	-	-
Unigene0015573	2494.00	17.945	6.45	-1.47621085750546	Down	0.972735561638685	K17554|1|0.0|900|crg:105340616|apoptosis-stimulating of p53 protein 1	-	-	-	gi|762124138|ref|XP_011445073.1|/0/PREDICTED: apoptosis-stimulating of p53 protein 2-like [Crassostrea gigas]
Unigene0032819	482.00	6.175	2.095	-1.55948889277269	Down	0.955540913643436	-	-	-	-	-
Unigene0024882	804.00	1.6	0.635	-1.3332434081152	Down	0.870771682511588	K01415|1|4e-22|107|lgi:LOTGIDRAFT_213427|endothelin-converting enzyme [EC:3.4.24.71]	-	-	-	gi|762166393|ref|XP_011421505.1|/8.64716e-47/PREDICTED: endothelin-converting enzyme 2-like [Crassostrea gigas]
Unigene0006741	3032.00	157.81	62.64	-1.33303251025427	Down	0.990323152258871	K12230|1|5e-25|119|lgi:LOTGIDRAFT_154659|phosphoinositide 3-kinase adapter protein 1	-	-	-	gi|762080865|ref|XP_011419329.1|/0/PREDICTED: uncharacterized protein LOC105322365 isoform X1 [Crassostrea gigas]
Unigene0006334	565.00	6.15	2.61	-1.23653660365672	Down	0.925582285733968	K08874|1|1e-84|271|crg:105345162|transformation/transcription domain-associated protein	-	-	-	gi|762136494|ref|XP_011451523.1|/8.67902e-84/PREDICTED: transformation/transcription domain-associated protein-like isoform X1 [Crassostrea gigas]
Unigene0013357	883.00	1.01	0.065	-3.9577717646107	Down	0.977497858308018	-	-	-	-	-
Unigene0031814	2033.00	13.845	5.21	-1.41000977608842	Down	0.957890804616709	-	-	-	-	gi|762098694|ref|XP_011431745.1|/2.32895e-42/PREDICTED: retrograde protein of 51 kDa-like isoform X1 [Crassostrea gigas]
Unigene0001948	658.00	14.935	6.555	-1.18802955208904	Down	0.968537917709643	K04593|1|1e-20|101|obi:106880564|latrophilin 2;K04594|5|2e-13|78.2|tsp:Tsp_11915|latrophilin 3	-	-	-	gi|762127222|ref|XP_011446688.1|/2.0706e-57/PREDICTED: latrophilin-2-like [Crassostrea gigas]
Unigene0005075	203.00	2.73	0.895	-1.6089413636556	Down	0.910266607951475	-	-	-	-	gi|762106821|ref|XP_011436007.1|/8.83763e-15/PREDICTED: nuclear hormone receptor HR96-like isoform X2 [Crassostrea gigas]
Unigene0005637	402.00	1.545	0.01	-7.27146302790438	Down	0.992911268282837	-	-	-	-	gi|762153852|ref|XP_011414976.1|/1.75719e-55/PREDICTED: uncharacterized protein LOC105319230 [Crassostrea gigas]
Unigene0005248	345.00	4.09	0.95	-2.1061014246108	Down	0.963587715331034	-	-	-	-	-
Unigene0031855	1667.00	5.485	2.23	-1.29844791048289	Down	0.950042778271327	-	-	-	-	-
Unigene0004320	588.00	1.28	0.275	-2.21864028647534	Down	0.94556489333021	-	-	-	-	-
Unigene0024385	840.00	9.065	28.135	1.6339870383134	Up	0.971319303186593	-	-	-	-	gi|405971081|gb|EKC35937.1|/9.73662e-28/hypothetical protein CGI_10024346 [Crassostrea gigas]
Unigene0015173	2704.00	2.345	0.72	-1.70351911107306	Down	0.891075008105193	K19511|1|7e-120|434|lgi:LOTGIDRAFT_115464|peroxidase [EC:1.11.1.7];K10788|5|3e-102|375|ecb:100070907|eosinophil peroxidase [EC:1.11.1.7]	-	-	-	gi|762088253|ref|XP_011426440.1|/0/PREDICTED: eosinophil peroxidase-like isoform X2 [Crassostrea gigas]
Unigene0010570	224.00	14.91	0.805	-4.21114766416883	Down	0.990529546834801	-	-	-	-	-
Unigene0015020	2816.00	43.27	15.385	-1.49184267708835	Down	0.987378422763247	K02222|1|7e-149|530|crg:105349010|secreted frizzled-related protein 5	-	-	-	gi|762147294|ref|XP_011456955.1|/6.08039e-148/PREDICTED: secreted frizzled-related protein 5-like [Crassostrea gigas]
Unigene0004774	906.00	5.825	2.695	-1.11197277678914	Down	0.961136045442444	-	-	-	-	-
Unigene0015974	2279.00	1.94	0.96	-1.01495034146597	Down	0.928740489894392	-	-	-	-	-
Unigene0023487	906.00	6.295	2.935	-1.10084587460896	Down	0.912831937277351	-	-	-	-	-
Unigene0010847	952.00	1.755	0.375	-2.22650852980868	Down	0.963265036397576	-	-	-	-	-
Unigene0031115	207.00	12.485	3.46	-1.85135187829149	Down	0.978978509723514	-	-	-	-	-
Unigene0002069	2049.00	15.545	6.395	-1.28143435245943	Down	0.973027569313142	K05643|1|0.0|662|crg:105325918|ATP-binding cassette, subfamily A (ABC1), member 3	GO:0044464;GO:0016020//membrane	-	-	gi|762082396|ref|XP_011424009.1|/0/PREDICTED: ATP-binding cassette sub-family A member 3-like isoform X1 [Crassostrea gigas]
Unigene0013354	866.00	1.04	0.235	-2.14585086646346	Down	0.964127322710553	-	-	-	-	gi|762110106|ref|XP_011437731.1|/4.51781e-15/PREDICTED: uncharacterized protein LOC105335518 [Crassostrea gigas]
Unigene0022606	1008.00	3.46	1.415	-1.28996998480484	Down	0.928937072339673	K17638|1|2e-18|95.9|ngi:103725026|Ras and Rab interactor 1	-	-	-	gi|762105762|ref|XP_011435454.1|/2.59871e-172/PREDICTED: protein sprint-like isoform X2 [Crassostrea gigas]
Unigene0012840	316.00	14.7	4.92	-1.57908593438449	Down	0.978056009239905	-	-	-	-	gi|762153450|ref|XP_011414762.1|/5.44402e-57/PREDICTED: uncharacterized protein LOC105319059 [Crassostrea gigas]
Unigene0020927	1191.00	2.135	0.17	-3.65062941837015	Down	0.976877192267169	-	-	-	-	-
Unigene0020822	1197.00	3.37	1.61	-1.06568790306724	Down	0.909542841059603	-	-	-	-	gi|405970826|gb|EKC35694.1|/0/hypothetical protein CGI_10018346 [Crassostrea gigas]
Unigene0002337	323.00	7.295	2.74	-1.41273208495736	Down	0.948519920016094	-	-	-	-	-
Unigene0016817	1982.00	9.06	3.025	-1.58257590788428	Down	0.97885418194767	-	GO:0016021//integral component of membrane	-	-	gi|762127206|ref|XP_011446679.1|/1.19451e-160/PREDICTED: uncharacterized protein LOC105341712 [Crassostrea gigas]
Unigene0005217	276.00	2.97	1.44	-1.04439411935845	Down	0.841464981812765	K10649|1|4e-48|191|crg:105338881|tripartite motif-containing protein 9/67	-	-	-	gi|762119149|ref|XP_011442474.1|/3.87863e-47/PREDICTED: E3 ubiquitin-protein ligase TRIM9-like isoform X4 [Crassostrea gigas]
Unigene0004340	202.00	4.9	2.08	-1.23619822086148	Down	0.941212481918992	-	-	-	-	-
Unigene0011443	279.00	3.77	1.415	-1.41376247043678	Down	0.960467835182569	-	-	-	-	gi|762143980|ref|XP_011455253.1|/2.27433e-31/PREDICTED: paramyosin, long form-like [Crassostrea gigas]
Unigene0010300	1074.00	28.54	13.67	-1.0619720918697	Down	0.961162873643143	-	-	-	-	gi|762083820|ref|XP_011424373.1|/4.87054e-79/PREDICTED: serine/arginine repetitive matrix protein 1-like [Crassostrea gigas]
Unigene0020807	1204.00	4.245	1.305	-1.70171474698315	Down	0.977038259317213	-	-	-	-	-
Unigene0009872	712.00	1.22	5.195	2.09024260134133	Up	0.868224327050059	-	-	-	-	-
Unigene0014902	2906.00	25.27	7.435	-1.76502101689236	Down	0.98221628072858	-	-	-	-	gi|762118573|ref|XP_011442176.1|/2.39318e-155/PREDICTED: uncharacterized protein LOC105338656 isoform X1 [Crassostrea gigas]
Unigene0001408	818.00	25.695	10.68	-1.2665760051176	Down	0.978554145665361	-	-	-	-	-
Unigene0018851	1498.00	9.615	4.765	-1.01281064342996	Down	0.958632461946151	K00710|1|0.0|974|crg:105337655|polypeptide N-acetylgalactosaminyltransferase [EC:2.4.1.41]	-	-	-	gi|762115944|ref|XP_011440789.1|/0/PREDICTED: inactive polypeptide N-acetylgalactosaminyltransferase-like protein 5 [Crassostrea gigas]
Unigene0020771	1209.00	1.42	4.92	1.79276738583456	Up	0.811326126713236	-	-	-	-	gi|762086968|ref|XP_011425764.1|/1.3553e-75/PREDICTED: uncharacterized protein C20orf85 homolog [Crassostrea gigas]
Unigene0032230	209.00	26.82	9.67	-1.47172144242763	Down	0.975180600341458	K06086|1|2e-33|142|crg:105332198|sorbin and SH3 domain containing 1	-	-	-	gi|762101087|ref|XP_011433014.1|/2.08495e-32/PREDICTED: uncharacterized protein LOC105332198 isoform X25 [Crassostrea gigas]
Unigene0012906	201.00	13.28	4.47	-1.57090841016361	Down	0.972193012199764	K18274|1|5e-07|55.1|amj:106737611|uromodulin;K06826|3|5e-06|51.6|cfo:105258024|nidogen (entactin)	-	-	-	gi|762109383|ref|XP_011437346.1|/1.96839e-22/PREDICTED: fibrillin-2-like [Crassostrea gigas]
Unigene0009799	445.00	8.425	21.185	1.33029453729467	Up	0.856579771192475	K09258|1|1e-62|239|crg:105344352|B-cell CLL/lymphoma protein 3	-	-	-	gi|405975238|gb|EKC39819.1|/1.25294e-61/B-cell lymphoma 3-encoded protein [Crassostrea gigas]
Unigene0005807	559.00	10.01	3.945	-1.34334476882253	Down	0.963686059525589	-	-	-	-	-
Unigene0015725	2415.00	1.215	0.54	-1.16992500144231	Down	0.924494540316321	K19326|1|0.0|1331|crg:105329309|nesprin-1	-	-	-	gi|762092739|ref|XP_011428804.1|/0/PREDICTED: nesprin-1-like [Crassostrea gigas]
Unigene0031134	1909.00	1.77	0.345	-2.35908109330483	Down	0.962823543094532	K12567|1|0.0|1127|crg:105342773|titin [EC:2.7.11.1]	-	-	-	gi|762129970|ref|XP_011448113.1|/0/PREDICTED: titin-like [Crassostrea gigas]
Unigene0012165	416.00	3.45	0.135	-4.67556504950206	Down	0.979633869687746	-	-	-	-	-
Unigene0007957	1170.00	6.325	2.29	-1.46571788148473	Down	0.961969994741668	K13023|1|4e-38|161|crg:105338498|carboxypeptidase N regulatory subunit	-	-	-	gi|405967597|gb|EKC32738.1|/3.08707e-37/Carboxypeptidase N subunit 2 [Crassostrea gigas]
Unigene0023778	895.00	16.85	4.915	-1.77748526972864	Down	0.966236889617327	-	-	-	-	-
Unigene0016761	1996.00	5.09	2.1	-1.27727632840957	Down	0.93372681110012	K11997|1|2e-167|592|crg:105332950|tripartite motif-containing protein 2/3;K12035|5|7e-161|570|crg:105345446|tripartite motif-containing protein 71 [EC:2.3.2.27]	-	-	-	gi|405955281|gb|EKC22455.1|/0/Calpain-7 [Crassostrea gigas]
Unigene0017851	1705.00	1.1	0.385	-1.51457317282976	Down	0.931027599704958	K00025|1|1e-44|183|smm:Smp_035270.2|malate dehydrogenase [EC:1.1.1.37]	-	GO:0016614//oxidoreductase activity, acting on CH-OH group of donors;GO:0016491//oxidoreductase activity	GO:0044710;GO:0071704//organic substance metabolic process	gi|762095264|ref|XP_011430128.1|/0/PREDICTED: putative malate dehydrogenase 1B [Crassostrea gigas]
Unigene0003268	267.00	1.105	0.22	-2.32847094075413	Down	0.940900802315243	-	-	-	-	-
Unigene0009880	915.00	4.335	1.675	-1.3718708978767	Down	0.958500290617664	-	-	-	-	-
Unigene0017824	1712.00	3.05	1.495	-1.02866375825214	Down	0.948487019653003	-	-	-	-	gi|405952225|gb|EKC20062.1|/0/Putative methyltransferase TARBP1 [Crassostrea gigas]
Unigene0002944	203.00	5.78	2.65	-1.12507713305012	Down	0.960878580537372	-	-	-	-	-
Unigene0001050	587.00	0.275	1.155	2.0703893278914	Up	0.878171063301462	-	-	-	-	-
Unigene0029444	504.00	3.15	23.705	2.91176765933912	Up	0.994657892563042	-	-	-	-	gi|405950163|gb|EKC18166.1|/2.67324e-12/hypothetical protein CGI_10014654 [Crassostrea gigas]
Unigene0031847	222.00	7.02	3.19	-1.13791460653969	Down	0.842670510537247	-	-	-	-	-
Unigene0031791	1066.00	24.35	7.255	-1.74687425290296	Down	0.980207589505235	K10382|1|5e-29|76.6|crg:105327339|dystonin	-	-	-	gi|762087519|ref|XP_011426052.1|/4.45687e-28/PREDICTED: dystonin-like isoform X1 [Crassostrea gigas]
Unigene0032210	315.00	3.455	1.235	-1.48417466880358	Down	0.966325201933313	-	-	-	-	-
Unigene0009433	1526.00	5.86	1.45	-2.01484776440731	Down	0.962773433066762	K09311|1|5e-65|251|crg:105340018|Antp family, other	-	-	-	gi|405976601|gb|EKC41102.1|/4.3298e-64/Homeobox protein LOX2 [Crassostrea gigas]
Unigene0000838	293.00	0.205	1.53	2.89983583807457	Up	0.858336662638148	-	-	-	-	-
Unigene0011748	364.00	4.55	1.2	-1.92283213947754	Down	0.966271166173751	-	-	-	-	-
Unigene0011197	917.00	1.62	0.725	-1.15994091286969	Down	0.86350896572117	-	-	-	-	-
Unigene0009082	1010.00	3.015	11.17	1.88939927858323	Up	0.899827192622327	K15043|1|1e-62|242|crg:105330652|importin subunit alpha-2	GO:0044424	-	GO:0015031//protein transport	gi|762096535|ref|XP_011430805.1|/8.38819e-62/PREDICTED: importin subunit alpha-5-like [Crassostrea gigas]
Unigene0028134	584.00	12.49	2.685	-2.21777948362254	Down	0.969217856769437	-	-	-	-	-
Unigene0026265	693.00	1.79	8.16	2.18860956470724	Up	0.891443146232754	K17336|1|4e-13|77.0|crg:105319795|plastin-3	-	-	-	gi|762155362|ref|XP_011415779.1|/2.96129e-12/PREDICTED: plastin-3-like [Crassostrea gigas]
Unigene0029889	479.00	4.465	1.885	-1.24409565185256	Down	0.94124198558755	K08874|1|2e-84|312|crg:105317768|transformation/transcription domain-associated protein	-	-	-	gi|762149715|ref|XP_011412801.1|/1.52922e-83/PREDICTED: transformation/transcription domain-associated protein-like, partial [Crassostrea gigas]
Unigene0014391	3430.00	4.83	2.04	-1.24345403686428	Down	0.967948579593759	-	-	-	-	gi|405953835|gb|EKC21417.1|/2.17535e-11/hypothetical protein CGI_10003925 [Crassostrea gigas]
Unigene0022140	1052.00	54.945	24.215	-1.18208719882809	Down	0.977529819433698	-	-	-	-	gi|762083743|ref|XP_011424333.1|/1.64865e-132/PREDICTED: uncharacterized protein LOC105326163 [Crassostrea gigas]
Unigene0000886	280.00	1.055	0.21	-2.32878176592842	Down	0.918674846694748	-	-	-	-	-
Unigene0033247	2818.00	1.225	0.6	-1.02974734339405	Down	0.844029566206688	-	-	-	-	gi|762114314|ref|XP_011439934.1|/0/PREDICTED: serine/arginine repetitive matrix protein 1-like isoform X9 [Crassostrea gigas]
Unigene0028427	567.00	6.305	0.01	-9.30035256032822	Down	1	-	-	-	-	gi|762085912|ref|XP_011425273.1|/2.02495e-08/PREDICTED: mucin-17-like [Crassostrea gigas]
Unigene0032888	769.00	79.025	33.305	-1.24657034821743	Down	0.954803055511926	K04097|1|3e-96|353|crg:105320553|prostaglandin-H2 D-isomerase / glutathione transferase [EC:5.3.99.2 2.5.1.18]	-	-	-	gi|762157353|ref|XP_011416827.1|/6.98986e-96/PREDICTED: S-crystallin SL11-like isoform X2 [Crassostrea gigas]
Unigene0011053	974.00	33.01	13.835	-1.25458049461258	Down	0.972049175186002	-	-	-	-	gi|405977228|gb|EKC41687.1|/1.47269e-57/hypothetical protein CGI_10028433 [Crassostrea gigas]
Unigene0017260	1850.00	4.92	1.785	-1.46273424131014	Down	0.966240833172422	-	-	-	-	-
Unigene0027833	596.00	4.525	1.23	-1.87925947663133	Down	0.97266173591069	-	-	-	-	-
Unigene0012629	429.00	7.83	3.16	-1.30908774911394	Down	0.942900874722803	-	-	-	-	gi|762162998|ref|XP_011419781.1|/1.11914e-33/PREDICTED: uncharacterized protein LOC105322645 [Crassostrea gigas]
Unigene0026709	671.00	1.04	0.385	-1.43365317744619	Down	0.938803170817542	-	-	-	-	-
Unigene0003526	555.00	15.365	5.395	-1.50995290210495	Down	0.972685766007035	-	-	-	-	-
Unigene0032985	413.00	13.405	32.24	1.26608052454541	Up	0.898578559767609	-	-	-	-	gi|762165217|ref|XP_011420928.1|/4.64359e-08/PREDICTED: uncharacterized protein LOC105323566 [Crassostrea gigas]
Unigene0003897	497.00	3.985	1.17	-1.76807119440707	Down	0.954465779727766	-	-	-	-	-
Unigene0006025	336.00	1.185	3.11	1.39202752123234	Up	0.833703498073021	-	-	-	-	gi|405945251|gb|EKC17237.1|/5.41805e-20/Paraneoplastic antigen-like protein 5 [Crassostrea gigas]
Unigene0023717	897.00	25.71	10.005	-1.36160844292791	Down	0.962027272213222	-	-	-	-	gi|405977228|gb|EKC41687.1|/1.33097e-62/hypothetical protein CGI_10028433 [Crassostrea gigas]
Unigene0019465	1392.00	3.455	1.685	-1.0359371192064	Down	0.958084875107336	-	-	-	-	-
Unigene0007466	302.00	1.335	0.37	-1.8512425660586	Down	0.976878346474755	-	-	-	-	-
Unigene0008781	223.00	0.01	2.25	7.81378119121704	Up	0.999999999999994	-	-	-	-	-
Unigene0006590	2767.00	39.215	12.64	-1.63340913690408	Down	0.979066100568363	K08469|1|5e-22|109|crg:105329680|G protein-coupled receptor 158	GO:0016021//integral component of membrane	-	-	gi|762088162|ref|XP_011426390.1|/0/PREDICTED: uncharacterized protein LOC105327537 [Crassostrea gigas]
Unigene0014215	3690.00	1.34	0.31	-2.1118928800709	Down	0.963693870841005	K18085|1|1e-49|201|sko:102804649|myotubularin-related protein 10/11/12;K12646|3|6e-23|112|sko:102805200|ATP-dependent RNA helicase DDX58 [EC:3.6.3.14];K03678|4|8e-15|85.9|crg:105348766|exosome complex component RRP45;K12183|5|8e-15|85.9|amj:102558847|ESCRT-I complex subunit TSG101	-	-	-	gi|762163938|ref|XP_011420272.1|/0/PREDICTED: uncharacterized protein LOC105323025 isoform X1 [Crassostrea gigas]
Unigene0001897	1720.00	2.2	0.76	-1.53343220008107	Down	0.963738795402106	-	-	-	-	gi|762168526|ref|XP_011422641.1|/3.01502e-24/PREDICTED: calponin homology domain-containing protein DDB_G0272472-like [Crassostrea gigas]
Unigene0002297	812.00	27.985	12.55	-1.15696638355752	Down	0.970524490933305	K17751|1|2e-121|437|crg:105329786|myosin heavy chain 6/7;K10352|4|5e-95|349|lgi:LOTGIDRAFT_198383|myosin heavy chain	-	-	-	gi|762094064|ref|XP_011429505.1|/1.5795e-120/PREDICTED: myosin heavy chain, striated muscle-like [Crassostrea gigas]
Unigene0005506	501.00	16.555	7.875	-1.07191518212236	Down	0.948952864356227	-	-	-	-	-
Unigene0002211	1362.00	2.665	0.11	-4.59856010412188	Down	0.97900079818324	-	-	-	-	-
Unigene0007821	4502.00	1.63	0.76	-1.10080064078749	Down	0.901607698060217	K20478|1|7e-56|222|dre:557772|golgin subfamily B member 1	-	-	-	gi|762129047|ref|XP_011447641.1|/0/PREDICTED: girdin-like isoform X5 [Crassostrea gigas]
Unigene0015298	2628.00	5.96	1.955	-1.60814372315481	Down	0.976777318382917	-	-	-	-	-
Unigene0018149	1639.00	14.895	2.97	-2.32629328744876	Down	0.977336152478203	K15009|1|7e-145|516|crg:105337065|SH3 and multiple ankyrin repeat domains protein	-	-	-	gi|762114324|ref|XP_011439939.1|/6.10685e-144/PREDICTED: SH3 and multiple ankyrin repeat domains protein 3-like isoform X4 [Crassostrea gigas]
Unigene0000308	281.00	40.31	8.18	-2.30096503490933	Down	0.998990538975191	-	-	-	-	-
Unigene0008015	3919.00	63.49	20.4	-1.63796022572727	Down	0.998764974418421	K14319|1|2e-25|121|bfo:BRAFLDRAFT_126584|Ran GTPase-activating protein 1;K18273|2|4e-25|120|asn:102383405|alpha-tectorin;K16680|4|7e-25|119|dpe:Dper_GL18842|echinoid	-	-	-	gi|762168614|ref|XP_011422689.1|/0/PREDICTED: kin of IRRE-like protein 1 isoform X2 [Crassostrea gigas]
Unigene0001243	813.00	7.445	2.78	-1.42118696585859	Down	0.970772792785583	-	-	-	-	-
Unigene0033198	638.00	11.345	3.83	-1.56664031174738	Down	0.963573953121627	-	-	-	-	-
Unigene0021864	1077.00	3.79	1.835	-1.04641778532788	Down	0.90807762883503	K01907|1|1e-105|385|crg:105328951|acetoacetyl-CoA synthetase [EC:6.2.1.16]	-	GO:0030729//acetoacetate-CoA ligase activity	GO:0006629//lipid metabolic process	gi|762091834|ref|XP_011428327.1|/1.15661e-104/PREDICTED: acetoacetyl-CoA synthetase-like isoform X2 [Crassostrea gigas]
Unigene0008353	540.00	3.225	1.075	-1.58496250072116	Down	0.951699832687521	-	-	-	-	gi|973216009|ref|XP_015194541.1|/4.87797e-11/PREDICTED: protein eva-1 homolog A isoform X1 [Lepisosteus oculatus]
Unigene0006559	3104.00	1.77	0.45	-1.97575245375332	Down	0.972682789956015	K09228|1|4e-17|93.2|bfo:BRAFLDRAFT_56774|KRAB domain-containing zinc finger protein	-	-	-	gi|762111599|ref|XP_011438517.1|/0/PREDICTED: zinc finger protein 367-like [Crassostrea gigas]
Unigene0030262	432.00	1.68	4.39	1.3857597067566	Up	0.839168864532409	-	-	-	-	-
Unigene0004852	517.00	1.465	0.615	-1.25224234908301	Down	0.863759958290407	-	-	-	-	-
Unigene0013490	10184.00	7.42	3.415	-1.11953360833071	Down	0.96047102089336	K10382|1|0.0|6166|crg:105323136|dystonin	-	-	-	gi|762164197|ref|XP_011420407.1|/0/PREDICTED: microtubule-actin cross-linking factor 1, isoforms 1/2/3/5-like isoform X5 [Crassostrea gigas]
Unigene0030542	344.00	8.29	2.24	-1.88787336943815	Down	0.963731303203518	-	-	-	-	gi|762087319|ref|XP_011425944.1|/2.3502e-07/PREDICTED: uncharacterized protein LOC105327274 [Crassostrea gigas]
Unigene0002847	288.00	12.19	5.92	-1.04202904499126	Down	0.948707611261067	-	-	-	-	-
Unigene0026770	667.00	1.925	0.78	-1.30331241672002	Down	0.958259405876538	-	-	-	-	-
Unigene0000431	267.00	23.1	10.76	-1.1022147737468	Down	0.980257279617026	-	-	GO:0016887//ATPase activity;GO:0004842//ubiquitin-protein transferase activity	GO:0016567//protein ubiquitination	gi|762147307|ref|XP_011456962.1|/1.0193e-31/PREDICTED: E3 ubiquitin-protein ligase RNF213-like [Crassostrea gigas]
Unigene0016392	2116.00	1.36	0.33	-2.04306872189189	Down	0.959782033579244	-	-	-	-	gi|919056655|ref|XP_013410136.1|/2.97898e-40/PREDICTED: uncharacterized protein LOC106173526 isoform X1 [Lingula anatina]
Unigene0024013	874.00	1.565	0.76	-1.04209133348903	Down	0.885421387446861	-	-	-	-	-
Unigene0019508	1374.00	20.505	8.215	-1.31964326337714	Down	0.972754230249736	-	-	-	-	-
Unigene0019234	1423.00	101.29	211.105	1.05946900013206	Up	0.94340297077041	K10594|1|2e-32|142|aqu:100636752|E3 ubiquitin-protein ligase HERC1 [EC:2.3.2.26]	-	-	-	gi|762124514|ref|XP_011445273.1|/0/PREDICTED: laccase-25-like [Crassostrea gigas]
Unigene0001786	637.00	5.205	1.715	-1.6016895871266	Down	0.965339903701647	-	-	-	-	-
Unigene0003158	531.00	10.715	5.16	-1.05418887925329	Down	0.958600756867133	-	-	-	-	gi|405960052|gb|EKC26004.1|/1.55115e-14/hypothetical protein CGI_10016514 [Crassostrea gigas]
Unigene0014573	3228.00	4.57	2.28	-1.00316034089333	Down	0.946324642412718	K19526|1|0.0|1487|crg:105323217|vacuolar protein sorting-associated protein 13B	-	-	-	gi|762164430|ref|XP_011420527.1|/0/PREDICTED: vacuolar protein sorting-associated protein 13B-like isoform X3 [Crassostrea gigas]
Unigene0006903	756.00	12.34	5.595	-1.14113235817302	Down	0.961962092321312	-	-	-	-	-
Unigene0000859	1138.00	168.505	64.965	-1.37505682247457	Down	0.977283632672605	K06255|1|0.0|649|crg:105328642|heparan sulfate proteoglycan 2 (perlecan)	-	-	-	gi|762091053|ref|XP_011427913.1|/0/PREDICTED: basement membrane-specific heparan sulfate proteoglycan core protein-like isoform X7 [Crassostrea gigas]
Unigene0011263	1329.00	3.905	1.9	-1.03932312981103	Down	0.909650244293286	-	-	-	-	-
Unigene0013459	563.00	4.72	1.865	-1.3396112291066	Down	0.963670984239132	-	-	-	-	gi|762093308|ref|XP_011429106.1|/2.30534e-73/PREDICTED: uncharacterized protein LOC105329522 isoform X1 [Crassostrea gigas]
Unigene0017910	1691.00	6.07	1.775	-1.77387749186364	Down	0.926193632732786	K05631|1|7e-68|260|soc:105199817|atrophin-1 interacting protein 3 (BAI1-associated protein 1);K00485|2|4e-54|215|dme:Dmel_CG3006|dimethylaniline monooxygenase (N-oxide forming) [EC:1.14.13.8]	-	GO:0050660//flavin adenine dinucleotide binding;GO:0004499//N,N-dimethylaniline monooxygenase activity;GO:0050661//NADP binding;GO:0016709//oxidoreductase activity, acting on paired donors, with incorporation or reduction of molecular oxygen, NAD(P)H as one donor, and incorporation of one atom of oxygen;GO:0000166//nucleotide binding	GO:0055114//oxidation-reduction process;GO:0044710	gi|762170397|ref|XP_011423626.1|/0/PREDICTED: dimethylaniline monooxygenase [N-oxide-forming] 2-like [Crassostrea gigas]
Unigene0023224	945.00	1.86	0.7	-1.40987579416306	Down	0.87570278847619	-	GO:0016021//integral component of membrane	-	-	gi|762100125|ref|XP_011432509.1|/7.99476e-72/PREDICTED: uncharacterized protein LOC105331844 isoform X1 [Crassostrea gigas]
Unigene0024027	871.00	2.29	1.065	-1.10449416787111	Down	0.853866547807426	K06070|1|6e-07|57.0|crg:105326309|protein kinase D [EC:2.7.11.13]	-	-	-	gi|762136997|ref|XP_011451787.1|/6.12803e-161/PREDICTED: uncharacterized protein LOC105345361 [Crassostrea gigas]
Unigene0003308	241.00	24.57	8.16	-1.59025680039067	Down	0.979953584384916	-	-	-	-	-
Unigene0028913	538.00	1.93	0.49	-1.97774719315287	Down	0.958444619009442	-	-	-	-	gi|762136681|ref|XP_011451623.1|/3.78281e-08/PREDICTED: mucin-7-like isoform X3 [Crassostrea gigas]
Unigene0022246	1039.00	1.825	0.785	-1.21713190487575	Down	0.897799848390167	-	-	-	-	-
Unigene0011668	376.00	1.92	0.435	-2.14201900487243	Down	0.94890020542147	-	-	-	-	gi|405951917|gb|EKC19785.1|/5.97064e-21/hypothetical protein CGI_10007669 [Crassostrea gigas]
Unigene0021777	1084.00	3.92	0.755	-2.37630510479013	Down	0.976856357948198	-	-	-	-	-
Unigene0010811	890.00	18.565	7.705	-1.26871845333996	Down	0.968206025570819	-	GO:0016021//integral component of membrane	-	-	gi|762097779|ref|XP_011431469.1|/2.67808e-127/PREDICTED: uncharacterized protein LOC105331111 [Crassostrea gigas]
Unigene0028247	577.00	4.51	2.005	-1.16952519680046	Down	0.927698256164856	-	-	-	-	-
Unigene0006102	824.00	2.125	0.935	-1.18442457113743	Down	0.92797436541063	-	-	-	-	-
Unigene0000405	244.00	1.475	0.24	-2.61960864352805	Down	0.95207117037651	K12567|1|4e-25|115|crg:105342773|titin [EC:2.7.11.1]	-	-	-	gi|762129970|ref|XP_011448113.1|/3.61853e-24/PREDICTED: titin-like [Crassostrea gigas]
Unigene0025441	759.00	1.055	0.205	-2.3635471840891	Down	0.970058873548493	K05731|1|7e-107|388|crg:105331449|T-lymphoma invasion and metastasis-inducing protein 1	-	-	-	gi|762099089|ref|XP_011431958.1|/5.67068e-106/PREDICTED: protein still life, isoforms C/SIF type 2-like isoform X8 [Crassostrea gigas]
Unigene0003252	902.00	3.68	1.19	-1.62874419274907	Down	0.968138083097317	-	-	-	-	gi|762145514|ref|XP_011456032.1|/6.19149e-87/PREDICTED: uncharacterized protein LOC105348352 isoform X2 [Crassostrea gigas]
Unigene0016081	2239.00	0.55	3.065	2.47838355016612	Up	0.876001892531198	K09406|1|0.0|929|crg:105333002|forkhead box protein M	-	-	-	gi|762103134|ref|XP_011434081.1|/0/PREDICTED: forkhead box protein M1-like [Crassostrea gigas]
Unigene0016843	1970.00	20.495	7.8	-1.39372596088517	Down	0.978058012074096	K10382|1|7e-46|187|crg:105323136|dystonin	-	-	-	gi|762164205|ref|XP_011420412.1|/6.28765e-45/PREDICTED: microtubule-actin cross-linking factor 1, isoforms 1/2/3/5-like isoform X9 [Crassostrea gigas]
Unigene0016678	2021.00	5.49	2.745	-1	Down	0.958178392682985	-	-	-	-	-
Unigene0001599	397.00	4.525	2.045	-1.14581694902882	Down	0.905227407042513	-	-	-	-	-
Unigene0022006	1065.00	2.01	0.48	-2.06608919045777	Down	0.960114204168819	K07305|1|3e-32|117|xtr:100486046|peptide-methionine (R)-S-oxide reductase [EC:1.8.4.12];K07599|3|2e-16|89.0|xtr:100495741|desmoglein 4;K05088|4|1e-06|56.6|xtr:101733913|proto-oncogene tyrosine-protein kinase ROS [EC:2.7.10.1];K00666|5|2e-06|39.7|aag:AaeL_AAEL017299|fatty-acyl-CoA synthase [EC:6.2.1.-]	-	-	-	gi|762161284|ref|XP_011418863.1|/1.16072e-135/PREDICTED: uncharacterized protein LOC105322042 [Crassostrea gigas]
Unigene0005598	790.00	2.97	1.11	-1.41990325445066	Down	0.936001464005714	-	-	-	-	gi|762140383|ref|XP_011453359.1|/2.96563e-60/PREDICTED: uncharacterized protein LOC105346486 isoform X2 [Crassostrea gigas]
Unigene0012021	548.00	3.65	1.405	-1.37732633354645	Down	0.962379489723669	-	-	-	-	-
Unigene0031911	227.00	8.27	3.35	-1.30372623382614	Down	0.961534557325724	K06086|1|3e-18|92.0|crg:105332198|sorbin and SH3 domain containing 1	-	-	-	gi|762101087|ref|XP_011433014.1|/3.19059e-17/PREDICTED: uncharacterized protein LOC105332198 isoform X25 [Crassostrea gigas]
Unigene0004339	1014.00	8.2	3.94	-1.05742828004907	Down	0.958744037079897	-	-	-	-	-
Unigene0011373	1192.00	9.085	3.91	-1.21631790692676	Down	0.926741459092097	-	-	-	-	-
Unigene0000799	580.00	3.835	0.995	-1.94645814695928	Down	0.96838614890312	K04437|1|2e-103|376|crg:105346068|filamin	-	-	-	gi|762070492|ref|XP_011452859.1|/1.15619e-102/PREDICTED: uncharacterized protein LOC105346068 [Crassostrea gigas]
Unigene0025849	727.00	3.245	0.995	-1.70545004745549	Down	0.958578286924242	-	-	-	-	-
Unigene0033205	3122.00	1.62	0.685	-1.2418179199241	Down	0.887417868610328	K12567|1|2e-172|609|spu:590007|titin [EC:2.7.11.1]	-	-	-	gi|405974168|gb|EKC38836.1|/0/Titin [Crassostrea gigas]
Unigene0019837	1334.00	5.235	2.16	-1.27715822476734	Down	0.955084234324686	K19721|1|6e-158|559|crg:105322032|collagen, type V/XI/XXIV/XXVII, alpha	-	-	-	gi|762161267|ref|XP_011418855.1|/4.73944e-157/PREDICTED: collagen alpha-1(III) chain-like [Crassostrea gigas]
Unigene0028591	557.00	3.485	13.215	1.92294586377315	Up	0.90748755503453	-	-	-	-	-
Unigene0017912	1691.00	2.86	1.275	-1.16551789991953	Down	0.921063374909798	K00722|1|7e-40|167|mgp:100540036|globoside alpha-N-acetylgalactosaminyltransferase [EC:2.4.1.88]	-	-	-	gi|405968554|gb|EKC33617.1|/0/hypothetical protein CGI_10016472 [Crassostrea gigas]
Unigene0011165	726.00	3.005	1.14	-1.39833116654644	Down	0.949085998871006	-	-	-	-	-
Unigene0001496	697.00	9.375	3.53	-1.40915050699943	Down	0.962515760211924	-	-	-	-	gi|762085634|ref|XP_011425134.1|/1.2287e-90/PREDICTED: protein couch potato-like isoform X5 [Crassostrea gigas]
Unigene0002553	490.00	3.935	1.3	-1.59785201247903	Down	0.944264727023075	-	-	-	-	gi|762082454|ref|XP_011424041.1|/2.58763e-75/PREDICTED: uncharacterized protein LOC105325937 isoform X2 [Crassostrea gigas]
Unigene0021143	1160.00	1.04	0.35	-1.57115670119613	Down	0.91297204123784	K02599|1|2e-10|69.3|sko:100371916|Notch	-	-	-	gi|762082986|ref|XP_011424179.1|/0/PREDICTED: zonadhesin-like [Crassostrea gigas]
Unigene0014936	2875.00	21.45	10.055	-1.09306456608156	Down	0.975627684230573	K14440|1|2e-21|107|sko:100372661|SWI/SNF-related matrix-associated actin-dependent regulator of chromatin subfamily A-like protein 1 [EC:3.6.4.12];K13203|2|2e-09|67.8|aag:AaeL_AAEL008171|zinc finger RNA-binding protein	-	-	-	gi|762105968|ref|XP_011435562.1|/0/PREDICTED: uncharacterized protein LOC105334003 [Crassostrea gigas]
Unigene0026161	711.00	4.29	1.895	-1.17877979932845	Down	0.929635796613808	K14034|1|1e-99|364|crg:105320474|ecdysone receptor	-	GO:0046872//metal ion binding;GO:0003677//DNA binding;GO:0003707//steroid hormone receptor activity;GO:0003700//transcription factor activity, sequence-specific DNA binding	GO:0043401//steroid hormone mediated signaling pathway;GO:0006351//transcription, DNA-templated	gi|762157140|ref|XP_011416718.1|/7.56891e-99/PREDICTED: ecdysone receptor-like isoform X2 [Crassostrea gigas]
Unigene0033316	2428.00	35.53	12.09	-1.5552234440821	Down	0.987875567605825	K15613|1|6e-107|391|crg:105337870|homeobox protein Meis1	-	-	-	gi|762116515|ref|XP_011441096.1|/4.83313e-106/PREDICTED: homeobox protein Meis1-like [Crassostrea gigas]
Unigene0012929	323.00	2.135	0.515	-2.05159173243727	Down	0.961225608365431	-	-	-	-	-
Unigene0027600	614.00	3.075	1.025	-1.58496250072116	Down	0.958650092596885	-	-	-	-	-
Unigene0009669	999.00	3.16	1.375	-1.20049293976508	Down	0.955914671802969	K07300|1|7e-08|60.5|crg:105346875|Ca2+:H+ antiporter	-	-	-	gi|762141479|ref|XP_011453927.1|/5.81279e-07/PREDICTED: low affinity vacuolar monovalent cation/H(+) antiporter-like, partial [Crassostrea gigas]
Unigene0007110	962.00	24	10.72	-1.16272950003811	Down	0.972204219388541	-	-	-	-	-
Unigene0028251	578.00	3.565	0.905	-1.97791237936068	Down	0.969422178745419	K17479|1|8e-55|214|crg:105341954|glutaredoxin domain-containing cysteine-rich protein 1	GO:0005623//cell	GO:0009055//electron carrier activity;GO:0015035//protein disulfide oxidoreductase activity	GO:0045454//cell redox homeostasis;GO:0055114//oxidation-reduction process	gi|762127873|ref|XP_011447024.1|/5.71988e-54/PREDICTED: glutaredoxin domain-containing cysteine-rich protein CG31559-like isoform X2 [Crassostrea gigas]
Unigene0001663	591.00	3.255	1.26	-1.36923380966572	Down	0.948863053175872	-	-	-	-	-
Unigene0003273	1786.00	29.355	14.155	-1.05229450744221	Down	0.971486163720391	-	-	-	-	-
Unigene0001140	901.00	8.93	4.14	-1.1090294076219	Down	0.948279889387268	-	-	-	-	-
Unigene0010367	1059.00	1.09	0.485	-1.1682714825898	Down	0.895150036252419	K05628|1|2e-06|55.8|bmor:101736618|arginine-glutamic acid dipeptide repeats protein	-	-	-	gi|405971073|gb|EKC35929.1|/9.21899e-99/hypothetical protein CGI_10024338 [Crassostrea gigas]
Unigene0022721	993.00	2.92	1.18	-1.30718150951818	Down	0.957443205641388	-	-	-	-	gi|405959093|gb|EKC25161.1|/8.53087e-144/Neurotrypsin [Crassostrea gigas]
Unigene0001334	388.00	6.045	1.53	-1.98221068655647	Down	0.972897501537003	-	-	-	-	-
Unigene0012666	518.00	19.55	1.125	-4.11917170097768	Down	0.988795800624248	-	-	-	-	gi|762147908|ref|XP_011411876.1|/1.75528e-44/PREDICTED: complement C1q tumor necrosis factor-related protein 4-like [Crassostrea gigas]
Unigene0010256	446.00	8.97	3.84	-1.22400167419811	Down	0.924277908938235	-	GO:0043231//intracellular membrane-bounded organelle;GO:0015630//microtubule cytoskeleton	-	GO:0048870//cell motility;GO:0007281//germ cell development;GO:0016043//cellular component organization	gi|927117907|ref|XP_013927965.1|/3.43625e-36/PREDICTED: sperm-associated antigen 6 isoform X3 [Thamnophis sirtalis]
Unigene0004961	379.00	4.175	11.95	1.5171625155067	Up	0.838919545718285	-	-	-	-	gi|762137293|ref|XP_011451938.1|/7.29889e-30/PREDICTED: COMM domain-containing protein 10-like [Crassostrea gigas]
Unigene0020393	1256.00	8.895	4.07	-1.12796581100091	Down	0.921714414164554	K06709|1|3e-06|55.5|crg:105346814|jumonji domain-containing protein 2 [EC:1.14.11.-]	-	-	-	gi|405961936|gb|EKC27666.1|/3.33053e-24/Multiple epidermal growth factor-like domains 6 [Crassostrea gigas]
Unigene0020304	1270.00	1.285	0.44	-1.54619293055658	Down	0.906233757621212	K07847|1|9e-52|206|crg:105344212|Rad and Gem related GTP binding protein 1	-	-	-	gi|405964988|gb|EKC30419.1|/2.22505e-84/GTP-binding protein GEM [Crassostrea gigas]
Unigene0027927	591.00	1.1	0.445	-1.30562628255826	Down	0.928946927231646	-	-	-	-	-
Unigene0017128	1874.00	14.37	5.025	-1.51586456039105	Down	0.975310458418249	-	-	-	-	-
Unigene0024745	792.00	7.495	2.095	-1.83897823424851	Down	0.957033688897163	K16726|1|8e-55|159|crg:105320053|ankyrin repeat domain-containing protein 17	-	-	-	gi|762156012|ref|XP_011416121.1|/6.38957e-54/PREDICTED: ankyrin repeat and KH domain-containing protein 1-like [Crassostrea gigas]
Unigene0003928	247.00	10.81	4.21	-1.36047438466825	Down	0.94823131084375	-	-	-	-	-
Unigene0030587	256.00	3.24	1.57	-1.045229253993	Down	0.918015441073517	-	-	-	-	-
Unigene0000002	429.00	96.795	37.99	-1.34931281420035	Down	0.981436655772293	-	-	-	-	-
Unigene0027780	604.00	8.635	2.25	-1.94027117631189	Down	0.9635163748167	K08632|1|1e-90|333|crg:105322122|a disintegrin and metalloproteinase with thrombospondin motifs 18 [EC:3.4.24.-];K08630|2|2e-66|253|lgi:LOTGIDRAFT_124670|a disintegrin and metalloproteinase with thrombospondin motifs 16 [EC:3.4.24.-]	GO:0005578//proteinaceous extracellular matrix	GO:0004222//metalloendopeptidase activity;GO:0008270//zinc ion binding	GO:0006508//proteolysis	gi|762161477|ref|XP_011418965.1|/9.58879e-90/PREDICTED: A disintegrin and metalloproteinase with thrombospondin motifs 18-like isoform X2 [Crassostrea gigas]
Unigene0021192	1150.00	5.435	2.07	-1.39264926752798	Down	0.955028731560343	K06841|1|8e-163|575|crg:105322766|semaphorin 5	-	-	-	gi|762163308|ref|XP_011419942.1|/6.68966e-162/PREDICTED: semaphorin-5A-like [Crassostrea gigas]
Unigene0001770	987.00	2.305	0.795	-1.53573998514498	Down	0.961918578879973	-	-	-	-	gi|762148711|ref|XP_011412285.1|/1.42392e-66/PREDICTED: uncharacterized protein LOC105317356 isoform X14 [Crassostrea gigas]
Unigene0020569	1235.00	6.345	2.375	-1.4176926506228	Down	0.969302250437587	-	-	-	-	gi|762073605|ref|XP_011434572.1|/2.16436e-177/PREDICTED: uncharacterized protein LOC105333343 isoform X1 [Crassostrea gigas]
Unigene0023408	927.00	4.085	1.655	-1.30350486133847	Down	0.961204034347311	K07194|1|1e-51|205|crg:105328478|Ras homolog gene family, member Q;K04393|2|2e-50|201|crg:105328477|cell division control protein 42;K04392|3|3e-49|197|crg:105323369|Ras-related C3 botulinum toxin substrate 1	-	GO:0000166//nucleotide binding	GO:0007165//signal transduction	gi|405976409|gb|EKC40915.1|/1.45739e-86/Rac-like GTP-binding protein 2 [Crassostrea gigas]
Unigene0007334	271.00	2.15	0.795	-1.43530989430511	Down	0.923373618711219	-	-	-	-	-
Unigene0029261	520.00	1.56	0.305	-2.35466488129936	Down	0.963609469631549	-	-	-	-	gi|762115627|ref|XP_011440622.1|/1.09096e-78/PREDICTED: uncharacterized protein LOC105337556 [Crassostrea gigas]
Unigene0010804	507.00	86.225	177.81	1.04415833454055	Up	0.990459406509474	K01580|1|4e-91|335|crg:105321902|glutamate decarboxylase [EC:4.1.1.15];K18966|2|1e-52|207|mze:101465485|sulfinoalanine decarboxylase / aspartate 1-decarboxylase [EC:4.1.1.29 4.1.1.11]	-	-	-	gi|762160946|ref|XP_011418690.1|/2.43837e-90/PREDICTED: glutamate decarboxylase 1-like [Crassostrea gigas]
Unigene0003703	821.00	26.85	12.835	-1.06483879229736	Down	0.962238356177641	-	-	-	-	-
Unigene0003154	1115.00	57.35	27.195	-1.07645206043787	Down	0.980946995190025	-	-	-	-	-
Unigene0023023	959.00	4.085	1.385	-1.5604501020965	Down	0.945442167185424	K12385|1|5e-17|80.1|soc:105200530|Niemann-Pick C1 protein	-	-	-	gi|405978820|gb|EKC43181.1|/9.37705e-52/Patched domain-containing protein 3 [Crassostrea gigas]
Unigene0005501	1330.00	7.55	1.635	-2.20718600871436	Down	0.976560669896647	K12567|1|1e-36|156|sko:100367544|titin [EC:2.7.11.1]	-	-	-	gi|762129968|ref|XP_011448112.1|/2.59192e-155/PREDICTED: titin-like [Crassostrea gigas]
Unigene0031003	649.00	93.7	535.11	2.51371453691322	Up	0.999999999999948	K05619|1|3e-50|200|crg:105334492|transglutaminase 1 [EC:2.3.2.13]	-	-	-	gi|762070176|ref|XP_011436394.1|/1.97539e-49/PREDICTED: protein-glutamine gamma-glutamyltransferase K-like isoform X2 [Crassostrea gigas]
Unigene0024514	832.00	2.53	0.735	-1.78332122985795	Down	0.923906991175656	-	-	-	-	-
Unigene0017615	1760.00	39.15	12.83	-1.60949113708872	Down	0.96581226067818	-	GO:0016021//integral component of membrane	-	-	gi|762117110|ref|XP_011441405.1|/6.79497e-88/PREDICTED: uncharacterized protein LOC105338113 [Crassostrea gigas]
Unigene0019166	1439.00	3.54	0.875	-2.01639443825067	Down	0.975876694983449	K11182|1|0.0|984|crg:105338020|diamine oxidase [EC:1.4.3.22]	-	-	-	gi|762116895|ref|XP_011441291.1|/0/PREDICTED: amiloride-sensitive amine oxidase [copper-containing]-like isoform X3 [Crassostrea gigas]
Unigene0013103	243.00	4.665	0.485	-3.26582042866463	Down	0.974714213531614	K05088|1|6e-34|144|crg:105335797|proto-oncogene tyrosine-protein kinase ROS [EC:2.7.10.1]	-	-	-	gi|762110973|ref|XP_011438191.1|/5.56965e-33/PREDICTED: proto-oncogene tyrosine-protein kinase ROS-like isoform X6 [Crassostrea gigas]
Unigene0011372	469.00	1.645	0.565	-1.54176481132005	Down	0.958132483094011	K09395|1|4e-06|52.4|mdo:100619948|forkhead box protein B;K19041|2|5e-06|52.0|ola:101163418|E3 ubiquitin-protein ligase RNF38/44 [EC:2.3.2.27];K09336|3|7e-06|51.6|dya:Dyak_GE16810|visual system homeobox protein 2	-	-	-	gi|762121760|ref|XP_011443818.1|/1.12009e-41/PREDICTED: protein PFC0760c-like [Crassostrea gigas]
Unigene0005050	2672.00	46.47	16.535	-1.49077659931961	Down	0.985854890717019	K05701|1|0.0|1500|crg:105334159|tight junction protein 1	-	-	-	gi|762106424|ref|XP_011435800.1|/0/PREDICTED: uncharacterized protein LOC105334159 isoform X2 [Crassostrea gigas]
Unigene0002624	241.00	1.98	0.48	-2.04439411935845	Down	0.986576413194367	-	-	-	-	-
Unigene0004840	417.00	10.12	4	-1.33913738491959	Down	0.972860914709617	K04588|1|2e-68|258|crg:105328972|secretin receptor;K04586|2|7e-61|233|crg:105326156|parathyroid hormone receptor 2;K04585|3|5e-41|167|obi:106884341|parathyroid hormone receptor 1	-	-	-	gi|762091906|ref|XP_011428367.1|/1.97696e-67/PREDICTED: secretin receptor-like isoform X2 [Crassostrea gigas]
Unigene0005791	538.00	5.83	0.78	-2.90194985433825	Down	0.984669044180354	-	-	-	-	gi|762096951|ref|XP_011431029.1|/5.38688e-55/PREDICTED: uncharacterized protein LOC105330813 [Crassostrea gigas]
Unigene0033113	355.00	14.85	6.775	-1.13217007944689	Down	0.957244118152798	-	-	-	-	-
Unigene0001888	979.00	19.285	9.425	-1.03291462247274	Down	0.975836431902696	-	-	-	-	-
Unigene0016430	2111.00	21.495	8.455	-1.34612445057332	Down	0.977410531530908	K10592|1|0.0|848|crg:105318882|E3 ubiquitin-protein ligase HUWE1 [EC:2.3.2.26]	GO:0044464	GO:0019787//ubiquitin-like protein transferase activity	GO:0032446//protein modification by small protein conjugation	gi|762152950|ref|XP_011414496.1|/0/PREDICTED: E3 ubiquitin-protein ligase HUWE1-like isoform X2 [Crassostrea gigas]
Unigene0000047	551.00	0.105	3.04	4.85561009066483	Up	0.92031565827869	-	-	-	-	-
Unigene0012152	375.00	33.39	16.22	-1.04164227384584	Down	0.964096110395716	-	-	-	-	-
Unigene0027900	594.00	2.11	0.095	-4.4731716752636	Down	0.975813182680469	K19464|1|1e-44|181|crg:105329757|pleckstrin homology domain-containing family G member 5	-	-	-	gi|405975063|gb|EKC39659.1|/2.61637e-44/Pleckstrin-like protein domain-containing family G member 5 [Crassostrea gigas]
Unigene0001919	740.00	18.33	51.48	1.48980526768082	Up	0.955453373984946	K08327|1|2e-07|58.5|mze:101472250|phosducin	-	-	-	gi|762080581|ref|XP_011417846.1|/2.92899e-96/PREDICTED: phosducin-like protein 3 [Crassostrea gigas]
Unigene0010953	875.00	9.41	3.925	-1.26150206894955	Down	0.951572884013624	-	-	GO:0016701//oxidoreductase activity, acting on single donors with incorporation of molecular oxygen	-	gi|405973028|gb|EKC37765.1|/2.73865e-84/Phytanoyl-CoA dioxygenase domain-containing protein 1 [Crassostrea gigas]
Unigene0029885	480.00	6.68	1.88	-1.82911544079641	Down	0.958607275886616	-	-	-	-	gi|405971968|gb|EKC36767.1|/2.39725e-20/hypothetical protein CGI_10019424 [Crassostrea gigas]
Unigene0031756	1016.00	5.435	1.77	-1.61853067494431	Down	0.9765764367507	-	-	-	-	-
Unigene0004148	265.00	3.075	1.04	-1.56400288208551	Down	0.947150972046679	-	-	-	-	-
Unigene0003886	309.00	1.125	0.365	-1.62395663233702	Down	0.867150263126108	-	-	-	-	-
Unigene0002407	288.00	5.395	2.535	-1.08963721248468	Down	0.908657946096608	-	-	-	-	-
Unigene0011758	357.00	9.07	2.605	-1.79981917825001	Down	0.963686224389948	-	-	-	-	-
Unigene0019601	1370.00	1.15	0.48	-1.26052755022322	Down	0.843497147172684	-	-	-	-	gi|405977541|gb|EKC41984.1|/4.51069e-118/hypothetical protein CGI_10028166 [Crassostrea gigas]
Unigene0020499	1242.00	45.885	21.4	-1.10041181099085	Down	0.98135114793658	K11517|1|8e-74|280|sko:100377536|(S)-2-hydroxy-acid oxidase [EC:1.1.3.15];K00477|2|1e-11|73.2|aqu:105316730|phytanoyl-CoA hydroxylase [EC:1.14.11.18]	-	-	-	gi|762161651|ref|XP_011419060.1|/1.0482e-171/PREDICTED: probable phytanoyl-CoA dioxygenase [Crassostrea gigas]
Unigene0008103	1528.00	62.105	24.62	-1.33487866096835	Down	0.995603368046267	K05741|1|0.0|669|crg:105331485|diaphanous 2;K05740|5|1e-136|365|crg:105340901|diaphanous 1	-	-	-	gi|405959728|gb|EKC25732.1|/0/Acyl-CoA synthetase family member 4 [Crassostrea gigas]
Unigene0016759	1995.00	2.47	0.675	-1.87155163453385	Down	0.960188338485126	K08834|1|1e-09|67.8|crg:105323058|myosin III [EC:2.7.11.1]	-	-	-	gi|762081061|ref|XP_011420348.1|/9.65157e-09/PREDICTED: myosin-IIIa-like isoform X5 [Crassostrea gigas]
Unigene0026337	696.00	455.065	1053.565	1.21113478939683	Up	0.987324574679305	-	-	-	-	gi|405978242|gb|EKC42648.1|/1.87478e-14/hypothetical protein CGI_10013277 [Crassostrea gigas]
Unigene0023098	952.00	0.245	1.12	2.1926450779424	Up	0.819378185324489	-	-	-	-	gi|405970006|gb|EKC34946.1|/1.69199e-77/hypothetical protein CGI_10016230 [Crassostrea gigas]
Unigene0030173	446.00	8.53	1.805	-2.24054690443112	Down	0.977073954148613	-	-	-	-	-
Unigene0002966	485.00	3.195	30.905	3.27395242875908	Up	0.916221684972218	K04721|1|2e-85|316|crg:105346253|tumor necrosis factor ligand superfamily member 10;K05473|4|1e-06|53.9|crg:105344501|tumor necrosis factor ligand superfamily member 11	-	-	-	gi|762139418|ref|XP_011453058.1|/1.05357e-84/PREDICTED: tumor necrosis factor ligand superfamily member 10-like [Crassostrea gigas]
Unigene0028496	562.00	23.775	48.015	1.01403983651881	Up	0.858372773167122	-	-	-	-	-
Unigene0003511	401.00	5.565	2.15	-1.3720450277525	Down	0.961395109253032	-	-	-	-	-
Unigene0009942	210.00	5.82	2.55	-1.19052190604943	Down	0.946506567191584	-	-	-	-	gi|762106353|ref|XP_011435763.1|/1.38763e-19/PREDICTED: uncharacterized protein LOC105334125 [Crassostrea gigas]
Unigene0022455	1016.00	5.055	1	-2.33771109212829	Down	0.96382906778565	K17548|1|2e-63|245|lgi:LOTGIDRAFT_62659|protein kinase domain-containing protein, cytoplasmic	-	-	-	gi|762145109|ref|XP_011455833.1|/1.56641e-108/PREDICTED: extracellular tyrosine-protein kinase PKDCC-like, partial [Crassostrea gigas]
Unigene0030106	457.00	40.83	19.87	-1.03903769497548	Down	0.959765189334609	-	-	-	-	-
Unigene0010734	857.00	1.115	0.42	-1.40858247714154	Down	0.945248997309554	K17704|1|7e-91|335|obi:106878494|amyloid beta A4 precursor protein-binding family B member 1-interacting protein	-	-	-	gi|762103248|ref|XP_011434141.1|/5.05938e-136/PREDICTED: ras-associated and pleckstrin homology domains-containing protein 1-like isoform X2 [Crassostrea gigas]
Unigene0023885	884.00	29.735	69.715	1.22930702653956	Up	0.99926786502004	K02183|1|4e-81|303|crg:105344068|calmodulin	-	-	-	gi|762133495|ref|XP_011449949.1|/3.16646e-80/PREDICTED: calmodulin-like [Crassostrea gigas]
Unigene0005688	1328.00	2.055	0.725	-1.50308549366675	Down	0.851667218119321	K10380|1|5e-14|64.3|sko:102803126|ankyrin	-	-	-	gi|762105631|ref|XP_011435387.1|/4.75252e-117/PREDICTED: ankyrin repeat domain-containing protein 42-like [Crassostrea gigas]
Unigene0006129	2499.00	6.53	2.85	-1.19612107249433	Down	0.963838513885201	K08585|1|2e-97|202|lgi:LOTGIDRAFT_124076|calpain, invertebrate [EC:3.4.22.-]	-	-	-	gi|405974511|gb|EKC39150.1|/5.04974e-174/Calpain-9 [Crassostrea gigas]
Unigene0026768	668.00	3.52	0.935	-1.91253715874966	Down	0.975862127914784	K16340|1|4e-76|286|crg:105333565|PH domain and leucine-rich repeat-containing protein phosphatase [EC:3.1.3.16]	-	-	-	gi|762104726|ref|XP_011434910.1|/2.97986e-75/PREDICTED: PH domain leucine-rich repeat-containing protein phosphatase 2-like isoform X3 [Crassostrea gigas]
Unigene0018783	1509.00	2.565	0.77	-1.73602847491215	Down	0.949361894938617	-	-	-	-	gi|762150470|ref|XP_011413191.1|/3.42213e-146/PREDICTED: uncharacterized protein LOC105318029 [Crassostrea gigas]
Unigene0012439	359.00	0.47	1.37	1.54344323128289	Up	0.815682154854834	-	-	-	-	-
Unigene0001795	357.00	7.385	2.43	-1.60364160715901	Down	0.963646596536612	-	-	-	-	-
Unigene0028099	586.00	1.285	0.535	-1.26415756279273	Down	0.921762263437736	-	-	-	-	gi|762132259|ref|XP_011449313.1|/3.52676e-54/PREDICTED: uncharacterized protein LOC105343594 [Crassostrea gigas]
Unigene0019934	1310.00	1.185	0.46	-1.36518129284125	Down	0.927257886376902	-	-	-	-	gi|762143160|ref|XP_011454822.1|/1.00047e-18/PREDICTED: uncharacterized protein LOC105347423 [Crassostrea gigas]
Unigene0008492	292.00	7.98	3.08	-1.37345839552744	Down	0.930392922909267	K08803|1|4e-13|75.1|ecb:100061567|death-associated protein kinase [EC:2.7.11.1]	-	-	-	gi|762121226|ref|XP_011443532.1|/2.9394e-50/PREDICTED: uncharacterized protein LOC105339620 isoform X5 [Crassostrea gigas]
Unigene0014330	3517.00	3.28	1.525	-1.10488657216783	Down	0.941193900597975	K04465|1|3e-06|57.4|ccw:104683590|nuclear receptor subfamily 4 group A member 1	-	-	-	gi|762103555|ref|XP_011434301.1|/0/PREDICTED: uncharacterized protein LOC105333160 isoform X1 [Crassostrea gigas]
Unigene0012190	296.00	4.075	17.43	2.09670060500725	Up	0.928053234629623	-	-	-	-	-
Unigene0012699	347.00	21.11	7.51	-1.49104176583288	Down	0.967772553352343	-	-	-	-	gi|405974213|gb|EKC38873.1|/1.27768e-29/hypothetical protein CGI_10019108 [Crassostrea gigas]
Unigene0012863	310.00	2.22	0.895	-1.31060008908585	Down	0.958671064746657	-	-	-	-	-
Unigene0029163	524.00	1.545	0.605	-1.35259979062978	Down	0.882519429095637	-	-	-	-	gi|762136969|ref|XP_011451771.1|/9.56572e-38/PREDICTED: uncharacterized protein LOC105345344 [Crassostrea gigas]
Unigene0007315	1211.00	15.86	5.93	-1.41928876115797	Down	0.97280124731072	K04671|1|1e-85|318|crg:105325951|bone morphogenetic protein receptor type-2 [EC:2.7.11.30]	-	-	-	gi|762082705|ref|XP_011424062.1|/1.22298e-84/PREDICTED: uncharacterized protein LOC105325951 [Crassostrea gigas]
Unigene0010430	228.00	1.84	0.26	-2.82312223791592	Down	0.962391234086547	-	-	-	-	-
Unigene0016207	2193.00	6.56	22.065	1.7499920273579	Up	0.97560834632271	-	-	-	-	gi|762103057|ref|XP_011434039.1|/3.01915e-152/PREDICTED: uncharacterized protein LOC105332974 [Crassostrea gigas]
Unigene0022631	1002.00	1.485	0.155	-3.26012281041389	Down	0.962522701809465	-	-	-	-	-
Unigene0009699	243.00	12.92	5.7	-1.18057224564182	Down	0.951935135646897	-	-	-	-	-
Unigene0004485	521.00	15.89	2.425	-2.71206247227403	Down	0.976908124381788	-	-	-	-	gi|919010126|ref|XP_013389505.1|/1.54963e-25/PREDICTED: uncharacterized protein LOC106158161, partial [Lingula anatina]
Unigene0030533	355.00	2.065	0.615	-1.74748346608021	Down	0.95865403081863	-	-	-	-	-
Unigene0021617	1094.00	3.455	1.675	-1.04452461504312	Down	0.925664696077312	-	-	-	-	-
Unigene0006553	641.00	23.055	7.225	-1.67401017302389	Down	0.979294553694786	-	-	-	-	-
Unigene0026824	665.00	7.635	2.26	-1.75630538438166	Down	0.966588857791649	K05637|1|9e-06|52.4|dre:100049705|laminin, alpha 1/2	-	-	-	gi|762073484|ref|XP_011433894.1|/4.65868e-105/PREDICTED: uncharacterized protein LOC105332864 [Crassostrea gigas]
Unigene0017491	1788.00	6.8	2.4	-1.50250034052918	Down	0.952454768849527	K08635|1|5e-145|517|crg:105319604|membrane metallo-endopeptidase-like 1;K01389|4|9e-133|476|myb:102259140|neprilysin [EC:3.4.24.11]	-	-	-	gi|762160740|ref|XP_011418584.1|/0/PREDICTED: neprilysin-like [Crassostrea gigas]
Unigene0011301	268.00	2.205	0.425	-2.37524390941982	Down	0.961729711051669	K05129|1|1e-46|186|crg:105337939|muscle, skeletal, receptor tyrosine kinase [EC:2.7.10.1]	-	GO:0016740//transferase activity	-	gi|762116687|ref|XP_011441185.1|/1.25323e-45/PREDICTED: muscle, skeletal receptor tyrosine protein kinase-like isoform X2 [Crassostrea gigas]
Unigene0025865	725.00	1.025	0.285	-1.8465900853407	Down	0.958454634140458	-	-	-	-	-
Unigene0005980	458.00	8.245	2.75	-1.58408787502545	Down	0.95933096522642	-	-	-	-	gi|405956326|gb|EKC23009.1|/1.14024e-06/hypothetical protein CGI_10000944 [Crassostrea gigas]
Unigene0029839	483.00	222.785	101.675	-1.13168710922926	Down	0.963882864474917	-	-	-	-	gi|405952761|gb|EKC20535.1|/5.30211e-36/hypothetical protein CGI_10005871 [Crassostrea gigas]
Unigene0027087	647.00	13.81	6.84	-1.01364508937215	Down	0.953524679562862	-	-	-	-	-
Unigene0001692	562.00	1.26	0.47	-1.42269107182228	Down	0.903494120603093	-	-	-	-	-
Unigene0002101	261.00	23.695	6.725	-1.81697648818861	Down	0.974869529122447	-	-	-	-	-
Unigene0031188	227.00	17.98	6.44	-1.48126042739983	Down	0.969174141822506	-	-	-	-	-
Unigene0011669	847.00	3.475	0.67	-2.3747799771531	Down	0.963256258589391	-	-	-	-	gi|762138952|ref|XP_011452815.1|/4.62045e-25/PREDICTED: uncharacterized protein LOC105346061 [Crassostrea gigas]
Unigene0009958	808.00	7.59	3.305	-1.19944961390777	Down	0.931364828399344	-	-	-	-	-
Unigene0012498	325.00	3.045	1.155	-1.39854937649028	Down	0.875844611211713	K13912|1|1e-35|144|crg:105321920|deleted in malignant brain tumors 1 protein	-	-	-	gi|762080742|ref|XP_011418713.1|/1.37733e-34/PREDICTED: deleted in malignant brain tumors 1 protein-like [Crassostrea gigas]
Unigene0012362	222.00	1.1	5.025	2.19162007254163	Up	0.895481010540375	K12593|1|3e-15|82.4|crg:105336031|M-phase phosphoprotein 6, animal type	-	-	-	gi|762111572|ref|XP_011438503.1|/2.53888e-14/PREDICTED: M-phase phosphoprotein 6-like [Crassostrea gigas]
Unigene0020219	1280.00	156.655	368.365	1.23354517372522	Up	0.998612256909606	-	GO:0016021//integral component of membrane	-	-	gi|762093196|ref|XP_011429049.1|/0/PREDICTED: uncharacterized protein LOC105329474 [Crassostrea gigas]
Unigene0017780	1703.00	4.29	1.205	-1.83194450126958	Down	0.950387631865396	K18085|1|9e-08|61.2|sko:102804649|myotubularin-related protein 10/11/12	-	-	-	gi|780144302|ref|XP_011681113.1|/3.58471e-46/PREDICTED: uncharacterized protein LOC754287 isoform X1 [Strongylocentrotus purpuratus]
Unigene0016833	1977.00	7.465	3.16	-1.24021770195744	Down	0.973118501914484	K16600|1|9e-110|400|gga:421566|tubulin polyglutamylase TTLL2 [EC:6.-.-.-]	GO:0016020//membrane	-	-	gi|762160829|ref|XP_011418630.1|/0/PREDICTED: protein unc-93 homolog A-like [Crassostrea gigas]
Unigene0025245	774.00	2460.485	1053.48	-1.22377979602283	Down	0.977589293715602	K00522|1|2e-93|344|crg:105327516|ferritin heavy chain [EC:1.16.3.2]	GO:0005623//cell	GO:0008199//ferric iron binding;GO:0004322//ferroxidase activity;GO:0005506//iron ion binding;GO:0003824//catalytic activity	GO:0006879//cellular iron ion homeostasis;GO:0006826//iron ion transport;GO:0055114//oxidation-reduction process;GO:0044710;GO:0000041//transition metal ion transport;GO:0006875//cellular metal ion homeostasis	gi|255660668|gb|ACU25551.1|/6.7115e-94/ferritin [Crassostrea ariakensis]
Unigene0004883	273.00	2.15	0.63	-1.77091292608954	Down	0.912496327927892	-	-	-	-	gi|762120038|ref|XP_011442938.1|/1.34861e-07/PREDICTED: uncharacterized protein LOC105339191 isoform X2 [Crassostrea gigas]
Unigene0028648	554.00	1.87	0.85	-1.13750352374994	Down	0.882585921834843	-	-	-	-	-
Unigene0024482	834.00	10.21	3.95	-1.37005830781334	Down	0.904403903778919	K10405|1|2e-12|75.1|crg:105324632|kinesin family member C1;K05544|3|1e-09|65.9|crg:105340211|tRNA-dihydrouridine synthase 3 [EC:1.3.1.89]	-	-	-	gi|762073627|ref|XP_011434710.1|/1.0589e-58/PREDICTED: uncharacterized protein LOC105333432 [Crassostrea gigas]
Unigene0005356	1315.00	5.38	15.76	1.55058945689975	Up	0.910500516712049	K06776|1|3e-155|550|crg:105317766|receptor-type tyrosine-protein phosphatase kappa [EC:3.1.3.48];K13297|2|1e-88|316|crg:105323578|receptor-type tyrosine-protein phosphatase T [EC:3.1.3.48]	-	-	-	gi|405960925|gb|EKC26795.1|/3.55604e-157/Multiple epidermal growth factor-like domains 10 [Crassostrea gigas]
Unigene0005121	1125.00	46.09	14.22	-1.69653230271723	Down	0.990292627737374	K06491|1|3e-09|65.5|crg:105326551|neural cell adhesion molecule	-	-	-	gi|762085332|ref|XP_011424976.1|/2.18896e-08/PREDICTED: neural cell adhesion molecule 2-like isoform X7 [Crassostrea gigas]
Unigene0026108	696.00	2.405	0.67	-1.84380389331227	Down	0.928900337267539	-	-	-	-	gi|762094939|ref|XP_011429965.1|/1.56358e-101/PREDICTED: uncharacterized protein LOC105330086 [Crassostrea gigas]
Unigene0006028	236.00	1.26	0.25	-2.33342373372519	Down	0.920447419305518	-	-	-	-	gi|762152005|ref|XP_011414000.1|/1.74289e-26/PREDICTED: proteoglycan 4-like isoform X3 [Crassostrea gigas]
Unigene0010316	554.00	96.31	36.69	-1.39229869827353	Down	0.977598149609239	K14683|1|4e-08|59.7|tsp:Tsp_01286|solute carrier family 34 (sodium-dependent phosphate cotransporter);K07223|2|6e-07|55.8|phd:102336611|putative iron-dependent peroxidase	-	GO:0020037//heme binding;GO:0004601//peroxidase activity	GO:0098869//cellular oxidant detoxification;GO:0055114//oxidation-reduction process	gi|762112946|ref|XP_011439220.1|/1.04419e-75/PREDICTED: uncharacterized protein LOC105336555 [Crassostrea gigas]
Unigene0004573	1745.00	19.485	8.48	-1.20022776160584	Down	0.96896033456187	K14951|1|0.0|1015|crg:105318036|cation-transporting ATPase 13A3/4/5 [EC:3.6.3.-]	-	-	-	gi|762150490|ref|XP_011413201.1|/0/PREDICTED: probable cation-transporting ATPase 13A3 isoform X3 [Crassostrea gigas]
Unigene0000426	319.00	18.195	5.735	-1.66567665982584	Down	0.972671609975958	-	-	-	-	-
Unigene0006816	454.00	2.045	0.585	-1.80559231335834	Down	0.957356367787585	-	-	-	-	-
Unigene0008257	1771.00	18.865	9.405	-1.00421225128691	Down	0.961277745359367	K18080|1|9e-11|71.2|dwi:Dwil_GK13836|tensin;K00106|4|1e-09|67.8|dgr:Dgri_GH19392|xanthine dehydrogenase/oxidase [EC:1.17.1.4 1.17.3.2]	-	-	-	gi|762148826|ref|XP_011412344.1|/4.61012e-76/PREDICTED: uncharacterized protein LOC105317396 isoform X3 [Crassostrea gigas]
Unigene0014271	3618.00	3.125	1.3	-1.26534456652099	Down	0.939345014018047	K18598|1|4e-21|106|aqu:100635298|echinoderm microtubule-associated protein-like 6	-	-	-	gi|762105977|ref|XP_011435567.1|/0/PREDICTED: WD repeat-containing protein 66-like [Crassostrea gigas]
Unigene0020846	1189.00	29.095	9.595	-1.60041653455594	Down	0.985687583757988	-	-	-	-	-
Unigene0001391	577.00	2.505	0.9	-1.47681369686553	Down	0.890515044822666	-	-	-	-	-
Unigene0000027	545.00	41.195	18.69	-1.14020267335089	Down	0.973308943116117	-	-	-	-	gi|762077623|ref|XP_011451688.1|/8.11919e-09/PREDICTED: uncharacterized protein LOC105345281 [Crassostrea gigas]
Unigene0009731	483.00	2.4	0.01	-7.90689059560852	Down	0.999997704589927	K09304|1|5e-52|158|crg:105326439|homeobox protein HoxA/B/C/D4	-	-	-	gi|405967565|gb|EKC32713.1|/2.98008e-51/Homeobox protein Hox-B4a [Crassostrea gigas]
Unigene0014030	4030.00	3.1	1.27	-1.28743971850207	Down	0.958087602634061	K16491|1|0.0|2174|crg:105321596|StAR-related lipid transfer protein 9	-	-	-	gi|762080663|ref|XP_011418250.1|/0/PREDICTED: uncharacterized protein LOC105321596 [Crassostrea gigas]
Unigene0011384	288.00	13.48	5.475	-1.29988962669332	Down	0.963716763992719	K01065|1|6e-44|177|crg:105332002|acyloxyacyl hydrolase [EC:3.1.1.77]	-	-	-	gi|762100528|ref|XP_011432720.1|/5.94972e-43/PREDICTED: acyloxyacyl hydrolase-like [Crassostrea gigas]
Unigene0016107	2228.00	10.07	3.675	-1.45424752828306	Down	0.972991603599336	K09365|1|2e-92|342|crg:105338407|POU domain transcription factor, class 3	-	-	-	gi|762117902|ref|XP_011441819.1|/1.77849e-91/PREDICTED: POU domain, class 3, transcription factor 4-like [Crassostrea gigas]
Unigene0006657	537.00	1.015	3.335	1.71620703399941	Up	0.875708356469955	-	-	-	-	gi|762150368|ref|XP_011413141.1|/5.5359e-76/PREDICTED: neurofilament heavy polypeptide-like [Crassostrea gigas]
Unigene0010372	1176.00	30.115	13.45	-1.16287608613901	Down	0.960262873806646	K06499|1|3e-07|58.5|pbi:103056657|carcinoembryonic antigen-related cell adhesion molecule;K17341|3|6e-07|57.8|crg:105321978|hemicentin;K06467|4|8e-07|57.4|mze:101482703|CD22 antigen;K17273|5|2e-06|55.8|cfr:102524148|Fc receptor-like protein 6	-	-	-	gi|762141440|ref|XP_011453906.1|/7.20439e-135/PREDICTED: uncharacterized protein LOC105346857 [Crassostrea gigas]
Unigene0012242	292.00	8.675	1.165	-2.89653380281134	Down	0.972661183537355	-	-	-	-	gi|762091290|ref|XP_011428038.1|/2.12122e-24/PREDICTED: ADAM family mig-17-like [Crassostrea gigas]
Unigene0023489	921.00	3.975	1.83	-1.11911121188768	Down	0.89948116870036	K04148|1|2e-21|105|crg:105333552|dopamine D1-like receptor	-	-	-	gi|405968773|gb|EKC33807.1|/1.7825e-20/Dopamine receptor 1 [Crassostrea gigas]
Unigene0024481	831.00	1.47	0.43	-1.77340759013427	Down	0.966041174224625	-	-	-	-	gi|405975121|gb|EKC39713.1|/1.7241e-53/dpy-19-like protein 3 [Crassostrea gigas]
Unigene0031127	5420.00	10.395	5.02	-1.0501304889076	Down	0.924646632152263	-	-	-	-	gi|762072489|ref|XP_011430613.1|/0/PREDICTED: uncharacterized protein LOC105330553 [Crassostrea gigas]
Unigene0031743	805.00	4.86	2.345	-1.0513683910904	Down	0.959046516102184	-	-	-	-	-
Unigene0015353	2563.00	2.57	1.165	-1.1414384045396	Down	0.897625187738357	K12354|1|3e-28|129|lcm:106704261|ectonucleotide pyrophosphatase/phosphodiesterase family member 7 [EC:3.1.4.12];K01273|2|6e-25|119|pxy:105386179|membrane dipeptidase [EC:3.4.13.19];K12852|3|1e-23|114|pxy:105389086|116 kDa U5 small nuclear ribonucleoprotein component;K00108|4|2e-22|110|pxy:105385050|choline dehydrogenase [EC:1.1.99.1];K04911|5|5e-21|105|api:100568954|potassium voltage-gated channe…	-	-	-	gi|585706911|ref|XP_006823893.1|/3.42487e-113/PREDICTED: RNA-directed DNA polymerase from mobile element jockey-like, partial [Saccoglossus kowalevskii]
Unigene0020798	1202.00	2.09	0.68	-1.61989629083054	Down	0.94891427816755	-	-	-	-	gi|405952090|gb|EKC19940.1|/2.03926e-07/hypothetical protein CGI_10007269 [Crassostrea gigas]
Unigene0019388	1404.00	32.085	71.675	1.15957101624169	Up	0.946181011590258	K07874|1|4e-106|387|crg:105339891|Ras-related protein Rab-1A	-	GO:0036094//small molecule binding;GO:1901363//heterocyclic compound binding;GO:0097159//organic cyclic compound binding	-	gi|762092473|ref|XP_011428668.1|/3.45142e-105/PREDICTED: ras-related protein Rab-1A-like [Crassostrea gigas]
Unigene0015878	2327.00	0.01	1.455	7.18487534290828	Up	0.981741095493988	-	-	-	-	gi|762169916|ref|XP_011423373.1|/0/PREDICTED: uncharacterized protein LOC105325487 [Crassostrea gigas]
Unigene0001476	402.00	13.785	4.165	-1.72671086664464	Down	0.972606079727313	K14411|1|6e-63|240|crg:105336239|RNA-binding protein Musashi	-	-	-	gi|762112088|ref|XP_011438771.1|/5.62595e-62/PREDICTED: RNA-binding protein Musashi homolog 2-like isoform X3 [Crassostrea gigas]
Unigene0019549	1375.00	8.06	1.51	-2.41623128920289	Down	0.963702713419784	K05039|1|4e-28|128|cqu:CpipJ_CPIJ004185|solute carrier family 6 (neurotransmitter transporter, GABA) member 6/8/11/12/13	GO:0016021//integral component of membrane	GO:0005328//neurotransmitter:sodium symporter activity	GO:0006836//neurotransmitter transport;GO:0055085//transmembrane transport	gi|405952433|gb|EKC20246.1|/0/Sodium- and chloride-dependent GABA transporter ine [Crassostrea gigas]
Unigene0029277	519.00	17.915	6.93	-1.37024078607352	Down	0.971233766458992	K09188|1|4e-42|172|crg:105330921|histone-lysine N-methyltransferase MLL3 [EC:2.1.1.43]	-	-	-	gi|762072616|ref|XP_011431241.1|/3.02924e-41/PREDICTED: histone-lysine N-methyltransferase 2C-like isoform X9 [Crassostrea gigas]
Unigene0018449	1577.00	18.785	5.035	-1.89951743263499	Down	0.973354397426929	K06054|1|0.0|744|crg:105321711|hairy and enhancer of split 1	-	-	-	gi|762160422|ref|XP_011418426.1|/0/PREDICTED: protein hairy-like isoform X1 [Crassostrea gigas]
Unigene0002381	402.00	36.215	16.21	-1.15970328444579	Down	0.978644892656077	-	-	-	-	-
Unigene0016500	2085.00	2.205	0.575	-1.93914479461315	Down	0.97067892721043	K16681|1|2e-177|625|crg:105321047|protein crumbs	-	-	-	gi|762080541|ref|XP_011417558.1|/0/PREDICTED: protein crumbs-like isoform X4 [Crassostrea gigas]
Unigene0009847	959.00	5.9	2.705	-1.12508636042239	Down	0.929407331997791	-	-	-	-	gi|762093077|ref|XP_011428984.1|/6.81051e-119/PREDICTED: ELKS/Rab6-interacting/CAST family member 1-like isoform X5 [Crassostrea gigas]
Unigene0009368	779.00	4.12	1.19	-1.79168276387528	Down	0.958619727926313	-	-	-	-	gi|762128312|ref|XP_011447257.1|/1.07801e-99/PREDICTED: DNA repair protein RAD50-like [Crassostrea gigas]
Unigene0019595	1369.00	2.915	1.4	-1.05806905625553	Down	0.927535414759705	K19382|1|1e-06|53.1|crg:105341934|tectonic-1/3	-	-	-	gi|762127825|ref|XP_011447003.1|/8.00444e-06/PREDICTED: tectonic-3-like isoform X1 [Crassostrea gigas]
Unigene0000258	209.00	7.045	2.565	-1.45764088070258	Down	0.973185593059249	-	-	-	-	-
Unigene0009009	1758.00	42.945	5.31	-3.01570640491636	Down	0.979541868040277	K03283|1|0.0|1032|crg:105348304|heat shock 70kDa protein 1/8	-	GO:0032550	GO:0050896//response to stimulus	gi|202072071|gb|ACH95805.1|/0/heat shock protein 70 [Crassostrea hongkongensis]
Unigene0021960	1070.00	1.52	0.62	-1.29373120305671	Down	0.950356180177578	-	-	-	-	-
Unigene0020444	1251.00	2.57	0.845	-1.60474511291169	Down	0.883745994371308	K04958|1|7e-19|97.4|sko:100369931|inositol 1,4,5-triphosphate receptor type 1;K15282|2|6e-16|87.8|asn:102388437|solute carrier family 44 (choline transporter-like protein), member 3;K04306|3|6e-11|71.2|nvi:100115677|relaxin family peptide receptor 1;K13963|4|2e-10|69.3|tsp:Tsp_00173|serpin B;K06238|5|2e-08|62.8|crg:105331269|collagen, type VI, alpha	-	-	-	gi|762160579|ref|XP_011418510.1|/6.79843e-70/PREDICTED: uncharacterized protein LOC105321758 [Crassostrea gigas]
Unigene0017735	1735.00	1.165	2.805	1.26767081595451	Up	0.834731694581221	-	-	-	-	gi|762130782|ref|XP_011448536.1|/4.2665e-18/PREDICTED: uncharacterized protein LOC105343066 [Crassostrea gigas]
Unigene0021424	1126.00	1.93	0.495	-1.96310041718847	Down	0.945877090967112	K16175|1|2e-27|125|crg:105347371|protein scribble	-	-	-	gi|405952555|gb|EKC20352.1|/3.33739e-150/Protein lap4 [Crassostrea gigas]
Unigene0007511	814.00	33.285	9.98	-1.73776044758091	Down	0.978688267311793	-	-	-	-	gi|762100127|ref|XP_011432510.1|/1.50703e-78/PREDICTED: uncharacterized protein LOC105331844 isoform X2 [Crassostrea gigas]
Unigene0021924	1073.00	10.52	2.725	-1.94880656962801	Down	0.978973567354104	-	-	-	-	-
Unigene0010260	1007.00	3.985	1.515	-1.39526193051752	Down	0.946969617254465	-	-	-	-	-
Unigene0005034	248.00	8.045	0.01	-9.65194861072345	Down	0.999999993255039	-	-	-	-	-
Unigene0004688	1595.00	257.665	100.095	-1.36412667192208	Down	0.969958851813957	K09442|1|3e-111|404|crg:105339786|SAM pointed domain-containing ETS transcription factor	-	-	-	gi|762121747|ref|XP_011443811.1|/2.49228e-110/PREDICTED: SAM pointed domain-containing Ets transcription factor-like isoform X2 [Crassostrea gigas]
Unigene0017275	1844.00	2.155	0.975	-1.14421374533949	Down	0.963124936164857	-	-	-	-	gi|762124770|ref|XP_011445404.1|/0/PREDICTED: protein unc-80 homolog isoform X2 [Crassostrea gigas]
Unigene0020374	1259.00	3.835	12.37	1.68954701747344	Up	0.876014026366768	-	-	-	-	gi|762133265|ref|XP_011449830.1|/4.78733e-108/PREDICTED: uncharacterized protein LOC105343986 [Crassostrea gigas]
Unigene0009306	1035.00	2.125	0.64	-1.73131903102506	Down	0.907327258068147	-	-	-	-	-
Unigene0004729	546.00	0.01	7.01	9.45327063401062	Up	1	-	-	-	-	gi|762122701|ref|XP_011444311.1|/1.91022e-50/PREDICTED: uncharacterized protein LOC105340122 isoform X1 [Crassostrea gigas]
Unigene0006413	579.00	18.635	7.69	-1.27695931576702	Down	0.976863685770644	-	-	-	-	-
Unigene0009511	434.00	2.7	0.74	-1.86736223142188	Down	0.941014375557431	K16857|1|6e-15|81.3|pbi:103054107|thrombospondin 1	-	-	-	gi|762118790|ref|XP_011442286.1|/8.44922e-74/PREDICTED: uncharacterized protein LOC105338743 isoform X1 [Crassostrea gigas]
Unigene0001405	1655.00	6.88	2.72	-1.33880191345176	Down	0.96388121665093	-	-	-	-	-
Unigene0012976	279.00	1.275	0.41	-1.63680143224077	Down	0.842898571991842	-	-	-	-	-
Unigene0021556	1115.00	15.46	35.125	1.1839579060708	Up	0.966714220588446	K19867|1|8e-14|80.5|crg:105335510|LIM domain-binding protein 3	-	-	-	gi|762147927|ref|XP_011411887.1|/1.56242e-75/PREDICTED: PDZ and LIM domain protein Zasp-like isoform X2 [Crassostrea gigas]
Unigene0009143	2299.00	11.145	37.505	1.75068632552682	Up	0.914105102205774	K17284|1|1e-20|104|crg:105348543|perilipin-2	-	-	-	gi|762146054|ref|XP_011456320.1|/8.48212e-20/PREDICTED: perilipin-2-like isoform X2 [Crassostrea gigas]
Unigene0015892	2304.00	3.475	1.69	-1.03998973132869	Down	0.94408202293345	-	-	-	-	-
Unigene0018333	1601.00	3.09	0.97	-1.67155018571725	Down	0.963408282425268	K17479|1|4e-104|381|crg:105341954|glutaredoxin domain-containing cysteine-rich protein 1	GO:0005623//cell	GO:0009055//electron carrier activity;GO:0015035//protein disulfide oxidoreductase activity	GO:0045454//cell redox homeostasis;GO:0055114//oxidation-reduction process	gi|762127873|ref|XP_011447024.1|/1.42258e-105/PREDICTED: glutaredoxin domain-containing cysteine-rich protein CG31559-like isoform X2 [Crassostrea gigas]
Unigene0024450	828.00	5.755	2.42	-1.24980888085764	Down	0.963749064996298	-	-	-	-	-
Unigene0024639	821.00	2.925	0.88	-1.73286119583347	Down	0.951131368449519	-	-	-	-	-
Unigene0013182	289.00	1.005	0.39	-1.36564947231668	Down	0.958177154254606	-	-	-	-	-
Unigene0005563	301.00	1.525	0.745	-1.03349691198809	Down	0.919059769371203	-	-	-	-	-
Unigene0031203	291.00	66.225	32.775	-1.01478015814787	Down	0.976462251659873	-	GO:0016020//membrane	-	-	gi|762118915|ref|XP_011442353.1|/1.9184e-33/PREDICTED: trithorax group protein osa-like [Crassostrea gigas]
Unigene0024917	799.00	5.275	2.32	-1.18504628846698	Down	0.922701405847569	-	-	-	-	-
Unigene0033131	281.00	1.665	0.8	-1.0574502721839	Down	0.865565579303939	-	-	-	-	-
Unigene0000168	215.00	3.365	1.65	-1.0281404803645	Down	0.814382629767186	-	-	-	-	gi|405974402|gb|EKC39047.1|/2.06882e-17/hypothetical protein CGI_10018527 [Crassostrea gigas]
Unigene0019864	1330.00	52.725	24.245	-1.12079993628472	Down	0.977824026485622	-	-	-	-	gi|762112843|ref|XP_011439168.1|/4.69339e-64/PREDICTED: flocculation protein FLO11-like isoform X1 [Crassostrea gigas]
Unigene0013822	4596.00	12.86	4.95	-1.37739021236098	Down	0.960756697433059	K16498|1|0.0|2072|crg:105338450|protocadherin delta 1	-	-	-	gi|762118015|ref|XP_011441880.1|/0/PREDICTED: protocadherin-9-like [Crassostrea gigas]
Unigene0001822	325.00	3.34	1.36	-1.29624145122371	Down	0.960894843186881	-	-	-	-	-
Unigene0010059	1281.00	13.475	6.195	-1.12110908549927	Down	0.958475148882059	K09236|1|2e-36|155|lgi:LOTGIDRAFT_155690|teashirt	-	-	-	gi|762093429|ref|XP_011429169.1|/0/PREDICTED: protein tiptop-like isoform X5 [Crassostrea gigas]
Unigene0017881	1698.00	12.865	2.515	-2.35482115192827	Down	0.968400969614512	K02183|1|5e-82|307|crg:105328008|calmodulin	-	GO:0005509//calcium ion binding;GO:0046872//metal ion binding;GO:0016772//transferase activity, transferring phosphorus-containing groups	GO:0006796//phosphate-containing compound metabolic process	gi|405958088|gb|EKC24251.1|/4.50123e-81/Calmodulin [Crassostrea gigas]
Unigene0023490	921.00	42.745	16.32	-1.38911461655865	Down	0.990093394016385	K07883|1|2e-60|234|obi:106876381|Ras-related protein Rab-3C;K07874|2|2e-29|131|smm:Smp_072290|Ras-related protein Rab-1A;K07904|4|1e-28|129|myb:102256661|Ras-related protein Rab-11A;K07930|5|2e-28|128|tad:TRIADDRAFT_24368|Ras-related protein Rab-43	-	-	-	gi|762126888|ref|XP_011446509.1|/1.94628e-83/PREDICTED: putative Ras-related protein RABA4e [Crassostrea gigas]
Unigene0029242	521.00	5.095	22.095	2.11656587959119	Up	0.899421948830287	K16060|1|4e-59|228|crg:105334814|baculoviral IAP repeat-containing protein 2/3	-	-	-	gi|762108144|ref|XP_011436696.1|/2.79367e-58/PREDICTED: baculoviral IAP repeat-containing protein 3-like [Crassostrea gigas]
Unigene0022332	1033.00	29.045	11.185	-1.37672457346146	Down	0.97812984712598	K19572|1|0.0|663|crg:105348777|adenosine deaminase CECR1 [EC:3.5.4.4]	-	GO:0005488//binding;GO:0003824//catalytic activity	GO:0072521;GO:0055086//nucleobase-containing small molecule metabolic process	gi|762146694|ref|XP_011456646.1|/0/PREDICTED: adenosine deaminase CECR1-like [Crassostrea gigas]
Unigene0011646	705.00	1.37	0.375	-1.86921339246465	Down	0.912772256696367	-	-	-	-	gi|762082011|ref|XP_011423149.1|/2.80281e-37/PREDICTED: uncharacterized protein LOC105325326 [Crassostrea gigas]
Unigene0017554	1776.00	11.73	88.445	2.91457757297387	Up	0.993678321419516	K04459|1|0.0|649|crg:105344429|dual specificity MAP kinase phosphatase [EC:3.1.3.16 3.1.3.48]	GO:0005654//nucleoplasm;GO:0005634//nucleus	GO:0004721//phosphoprotein phosphatase activity;GO:0004721//phosphoprotein phosphatase activity	GO:0006470//protein dephosphorylation;GO:0000165//MAPK cascade;GO:0007166//cell surface receptor signaling pathway;GO:0002756//MyD88-independent toll-like receptor signaling pathway;GO:0000165//MAPK cascade	gi|762134563|ref|XP_011450510.1|/0/PREDICTED: dual specificity protein phosphatase 4-like [Crassostrea gigas]
Unigene0008347	494.00	12.765	3.865	-1.72365321848227	Down	0.976644925651736	K10414|1|1e-18|94.0|dgr:Dgri_GH10145|dynein heavy chain 2, cytosolic;K16669|2|2e-14|80.1|cqu:CpipJ_CPIJ002422|protocadherin Fat 4	-	-	-	gi|762095530|ref|XP_011430269.1|/1.31702e-90/PREDICTED: neural-cadherin-like [Crassostrea gigas]
Unigene0012372	388.00	22.25	10.065	-1.14445816381978	Down	0.964178432719433	K10592|1|4e-28|125|crg:105318881|E3 ubiquitin-protein ligase HUWE1 [EC:2.3.2.26]	-	-	-	gi|762152946|ref|XP_011414493.1|/3.48676e-27/PREDICTED: E3 ubiquitin-protein ligase HUWE1-like isoform X4 [Crassostrea gigas]
Unigene0031148	1155.00	3.865	1.14	-1.76143458976011	Down	0.97693433970671	-	-	-	-	-
Unigene0023892	883.00	7.85	3.07	-1.35445399840881	Down	0.965444363221163	-	-	-	-	-
Unigene0007128	264.00	7.825	2.385	-1.71410148581447	Down	0.951629342654038	-	-	-	-	-
Unigene0028628	556.00	4.395	1.04	-2.07927963700231	Down	0.97756775381842	K14459|1|1e-16|88.2|apla:101799820|hexosaminidase [EC:3.2.1.52];K06622|2|2e-06|54.3|myb:102257630|cyclin-dependent kinase inhibitor 2C;K20175|4|4e-06|53.1|cqu:CpipJ_CPIJ007773|ankyrin repeat domain-containing protein 27;K15503|5|4e-06|53.1|aag:AaeL_AAEL014668|serine/threonine-protein phosphatase 6 regulatory ankyrin repeat subunit B	-	-	-	gi|762093518|ref|XP_011429216.1|/6.81548e-51/PREDICTED: caskin-2-like isoform X2 [Crassostrea gigas]
Unigene0021694	1096.00	2.49	1.16	-1.10202093694051	Down	0.910639816416471	-	-	-	-	-
Unigene0012268	415.00	1.32	0.65	-1.02202630633	Down	0.80192823298246	-	-	-	-	-
Unigene0012457	370.00	1.215	0.59	-1.04216945424394	Down	0.87087923950539	K05039|1|3e-17|89.0|crg:105344109|solute carrier family 6 (neurotransmitter transporter, GABA) member 6/8/11/12/13;K05038|3|2e-11|69.3|bfo:BRAFLDRAFT_261161|solute carrier family 6 (neurotransmitter transporter, amino acid) member 5/7/9/14	GO:0031224//intrinsic component of membrane	GO:0015291//secondary active transmembrane transporter activity;GO:0005326//neurotransmitter transporter activity	GO:0044765//single-organism transport	gi|762133673|ref|XP_011450046.1|/2.71194e-16/PREDICTED: sodium- and chloride-dependent GABA transporter ine-like [Crassostrea gigas]
Unigene0016704	2009.00	5.865	2.31	-1.34423825661245	Down	0.962159119108094	K08106|1|0.0|859|crg:105342523|N-acetylgalactosamine 4-sulfate 6-O-sulfotransferase [EC:2.8.2.33]	-	-	-	gi|405960108|gb|EKC26055.1|/0/TBC1 domain family member 25 [Crassostrea gigas]
Unigene0002819	317.00	0.185	3.66	4.30624647265509	Up	0.903922115542725	-	-	-	-	-
Unigene0027438	623.00	1.035	0.01	-6.69348695749933	Down	0.999999999999992	K03910|1|2e-59|230|crg:105342482|alpha-2-macroglobulin	-	-	-	gi|762076873|ref|XP_011447751.1|/1.62886e-58/PREDICTED: alpha-2-macroglobulin-like [Crassostrea gigas]
Unigene0033293	707.00	3.335	1.54	-1.11475641048968	Down	0.922904694351431	-	-	-	-	gi|762132715|ref|XP_011449547.1|/5.5308e-110/PREDICTED: MKRN2 opposite strand protein-like [Crassostrea gigas]
Unigene0000084	226.00	3.235	0.52	-2.63718218385142	Down	0.958547140137175	-	-	-	-	gi|762071993|ref|XP_011427994.1|/6.44374e-10/PREDICTED: uncharacterized protein LOC105328699 [Crassostrea gigas]
Unigene0000848	504.00	4.125	0.01	-8.68825030913318	Down	0.993597135251345	-	-	-	-	-
Unigene0017701	1740.00	4.76	2.105	-1.17714134024155	Down	0.962520110537115	-	-	-	-	-
Unigene0001933	349.00	23.315	6.51	-1.84052898117426	Down	0.987284375783031	-	-	-	-	-
Unigene0020700	1216.00	3.23	1.335	-1.27469442300637	Down	0.946592326740678	-	-	-	-	gi|762121667|ref|XP_011443768.1|/1.22957e-92/PREDICTED: uncharacterized protein DDB_G0283697-like [Crassostrea gigas]
Unigene0022213	1040.00	1.555	0.245	-2.66606092601539	Down	0.967828888254512	K11997|1|2e-25|118|crg:105332634|tripartite motif-containing protein 2/3;K12035|2|9e-25|116|crg:105333781|tripartite motif-containing protein 71 [EC:2.3.2.27]	-	-	-	gi|405961111|gb|EKC26964.1|/1.92101e-24/Tripartite motif-containing protein 2 [Crassostrea gigas]
Unigene0007819	3874.00	3.685	1.315	-1.48660181980277	Down	0.95845183841175	-	-	-	-	gi|762129047|ref|XP_011447641.1|/0/PREDICTED: girdin-like isoform X5 [Crassostrea gigas]
Unigene0029087	529.00	9.56	4.585	-1.06008888438569	Down	0.96343033834703	-	-	-	-	gi|762157983|ref|XP_011417155.1|/1.44537e-65/PREDICTED: trihelix transcription factor GT-2-like [Crassostrea gigas]
Unigene0011211	447.00	7.33	2.575	-1.50924076606323	Down	0.979141664080568	-	-	-	-	-
Unigene0019146	1445.00	108.4	504.93	2.21971863978112	Up	0.99999999999999	K04216|1|2e-23|112|lgi:LOTGIDRAFT_159904|nociceptin receptor;K04284|2|3e-21|105|crg:105323253|growth hormone secretagogue receptor;K08430|4|6e-17|91.3|dre:100000501|G protein-coupled receptor 142;K04215|5|7e-16|87.8|obi:106877704|mu-type opioid receptor	-	-	-	gi|405978047|gb|EKC42463.1|/0/FMRFamide receptor [Crassostrea gigas]
Unigene0010326	788.00	4.63	0.59	-2.9722253338984	Down	0.972552324744655	-	-	-	-	gi|762084017|ref|XP_011424477.1|/2.31469e-81/PREDICTED: uncharacterized protein LOC105326253 [Crassostrea gigas]
Unigene0009487	1821.00	22.415	10.21	-1.13448163317289	Down	0.963684925495332	-	-	-	-	gi|762080850|ref|XP_011419251.1|/3.3231e-69/PREDICTED: uncharacterized protein LOC105322306 [Crassostrea gigas]
Unigene0030169	448.00	2.235	0.95	-1.23427541285237	Down	0.91267312642408	-	-	-	-	-
Unigene0004102	704.00	5.76	1.175	-2.29340805487731	Down	0.979134989240434	-	-	-	-	gi|405950201|gb|EKC18202.1|/6.88082e-12/KN motif and ankyrin repeat domain-containing protein 1 [Crassostrea gigas]
Unigene0025822	733.00	8.575	2.465	-1.79854902468226	Down	0.960484328950958	-	-	-	-	-
Unigene0029713	488.00	10.125	2.825	-1.8415991353568	Down	0.973031732776906	-	-	-	-	-
Unigene0012224	399.00	23.33	8.5	-1.45665156095914	Down	0.960315021273635	K09935|1|2e-47|183|crg:105323674|uncharacterized protein	-	-	-	gi|405971322|gb|EKC36165.1|/1.76551e-54/hypothetical protein CGI_10020230 [Crassostrea gigas]
Unigene0021587	1099.00	8.965	4.28	-1.06669278646723	Down	0.947689559862791	-	-	-	-	gi|405971491|gb|EKC36326.1|/3.0246e-07/Neuropeptide Y receptor type 1 [Crassostrea gigas]
Unigene0007652	503.00	1.625	0.32	-2.34429590791582	Down	0.952750072092309	-	-	-	-	-
Unigene0026870	660.00	3.46	1.12	-1.62727330557912	Down	0.967228089247981	-	-	-	-	-
Unigene0002125	306.00	1.265	0.38	-1.73506606125072	Down	0.900370001607517	-	-	-	-	-
Unigene0013289	324.00	3.885	1.195	-1.70090398042696	Down	0.965791883052687	K10798|1|3e-13|75.9|crg:105321916|poly [ADP-ribose] polymerase [EC:2.4.2.30]	-	-	-	gi|762160974|ref|XP_011418705.1|/2.37821e-12/PREDICTED: poly [ADP-ribose] polymerase 4-like [Crassostrea gigas]
Unigene0006338	578.00	45.715	11.7	-1.96615909006762	Down	0.981000600473736	-	-	-	-	gi|762135679|ref|XP_011451092.1|/2.14352e-101/PREDICTED: uncharacterized protein LOC105344879 isoform X3 [Crassostrea gigas]
Unigene0022476	1018.00	13.905	3.65	-1.92963537557931	Down	0.980000051285166	K16617|1|1e-84|315|crg:105336585|collagen, type XIII, alpha	-	-	-	gi|762074871|ref|XP_011439284.1|/1.69575e-86/PREDICTED: collagen alpha-5(IV) chain-like isoform X5 [Crassostrea gigas]
Unigene0007266	995.00	13.23	5.075	-1.38233333420614	Down	0.971914024873021	-	-	-	-	-
Unigene0001438	248.00	15.235	4.405	-1.79017557576607	Down	0.973038156683326	-	-	-	-	gi|762103855|ref|XP_011434458.1|/8.02642e-24/PREDICTED: uncharacterized protein LOC105333255 isoform X2 [Crassostrea gigas]
Unigene0018427	1575.00	22.985	11.02	-1.06056844224565	Down	0.958436494248156	K11997|1|9e-46|187|crg:105345435|tripartite motif-containing protein 2/3;K12035|3|5e-42|174|crg:105344398|tripartite motif-containing protein 71 [EC:2.3.2.27]	-	-	-	gi|762101431|ref|XP_011433194.1|/1.97857e-152/PREDICTED: tripartite motif-containing protein 2-like [Crassostrea gigas]
Unigene0024081	860.00	1.11	0.295	-1.91177281698827	Down	0.952611782196053	K10522|1|5e-69|261|crg:105319883|diablo	-	-	-	gi|762155602|ref|XP_011415910.1|/3.86121e-68/PREDICTED: diablo homolog, mitochondrial-like [Crassostrea gigas]
Unigene0010899	345.00	1.17	0.165	-2.82597060022495	Down	0.948179555287044	-	-	-	-	gi|762089793|ref|XP_011427252.1|/7.27198e-17/PREDICTED: uncharacterized protein LOC105328182 [Crassostrea gigas]
Unigene0028017	590.00	2.405	20.935	3.12180811897026	Up	0.974851784191095	-	-	-	-	-
Unigene0002491	464.00	3.67	1.145	-1.68043246474627	Down	0.969701652168406	-	-	-	-	-
Unigene0023939	872.00	34.26	10.335	-1.72898676265855	Down	0.992030714102703	-	-	-	-	gi|762117427|ref|XP_011441568.1|/1.50671e-50/PREDICTED: EGF-containing fibulin-like extracellular matrix protein 1 [Crassostrea gigas]
Unigene0004403	699.00	24.295	11.995	-1.01822627482385	Down	0.963929338433399	-	-	-	-	-
Unigene0026293	697.00	1.53	0.445	-1.78165441172625	Down	0.963746455809765	-	-	-	-	gi|762092955|ref|XP_011428922.1|/1.14417e-27/PREDICTED: uncharacterized protein LOC105329386 [Crassostrea gigas]
Unigene0009469	359.00	5.645	12.8	1.18109832411436	Up	0.846777791162881	-	-	-	-	-
Unigene0017988	1671.00	54.82	21.595	-1.34400501161875	Down	0.980018372073362	-	-	-	-	-
Unigene0010598	1097.00	1.915	0.835	-1.19749628945091	Down	0.939454258402125	K14000|1|8e-06|53.9|oas:101121793|ribosome-binding protein 1	-	-	-	gi|762161533|ref|XP_011418993.1|/2.61771e-160/PREDICTED: uncharacterized protein LOC105322151 [Crassostrea gigas]
Unigene0002477	578.00	1.225	0.18	-2.76671293756026	Down	0.968608740814795	K12567|1|2e-97|356|crg:105342773|titin [EC:2.7.11.1]	-	-	-	gi|762129970|ref|XP_011448113.1|/1.58966e-96/PREDICTED: titin-like [Crassostrea gigas]
Unigene0028879	540.00	19.23	9.065	-1.08497983759574	Down	0.9632745377149	-	-	-	-	-
Unigene0004012	616.00	15.665	6.365	-1.2993123504697	Down	0.962721586645016	-	-	-	-	gi|762094972|ref|XP_011429983.1|/6.27087e-31/PREDICTED: TPR and ankyrin repeat-containing protein 1-like [Crassostrea gigas]
Unigene0017135	1876.00	1.3	0.505	-1.36415633027666	Down	0.923469547211898	K06709|1|0.0|598|crg:105346814|jumonji domain-containing protein 2 [EC:1.14.11.-]	-	-	-	gi|762141309|ref|XP_011453839.1|/0/PREDICTED: uncharacterized protein LOC105346814 [Crassostrea gigas]
Unigene0023017	958.00	1.745	0.64	-1.44708322620965	Down	0.92295861713992	-	-	-	-	gi|961811540|ref|XP_014834493.1|/6.68427e-38/PREDICTED: uncharacterized protein LOC106912169 isoform X1 [Poecilia mexicana]
Unigene0012284	207.00	1.195	0.01	-6.90086680798075	Down	0.996487804404628	-	-	-	-	-
Unigene0000463	283.00	4.115	1.235	-1.73638138883695	Down	0.972874609370466	-	-	-	-	-
Unigene0001498	715.00	13.46	3.11	-2.11369192447971	Down	0.981304132766246	-	-	-	-	-
Unigene0002483	4496.00	36.915	17.03	-1.11612872350077	Down	0.960477053463943	K17495|1|0.0|2020|crg:105325093|CUB and sushi domain-containing protein	-	-	-	gi|762168784|ref|XP_011422778.1|/0/PREDICTED: sushi, von Willebrand factor type A, EGF and pentraxin domain-containing protein 1-like [Crassostrea gigas]
Unigene0006959	2254.00	2.18	0.84	-1.37586690199817	Down	0.948007201874281	K15503|1|7e-85|317|aag:AaeL_AAEL014668|serine/threonine-protein phosphatase 6 regulatory ankyrin repeat subunit B	-	-	-	gi|762098352|ref|XP_011431567.1|/0/PREDICTED: transient receptor potential cation channel subfamily A member 1 homolog [Crassostrea gigas]
Unigene0011203	603.00	3.775	1.175	-1.68381588764744	Down	0.938993823617706	-	-	-	-	-
Unigene0010859	243.00	6.19	1.665	-1.894417232143	Down	0.955242472886817	-	-	-	-	-
Unigene0028697	550.00	66.155	212.14	1.68109456874892	Up	0.963395206765778	K03909|1|4e-10|66.2|acs:103280186|tissue factor pathway inhibitor	-	-	-	gi|762122006|ref|XP_011443948.1|/3.54302e-52/PREDICTED: chelonianin-like [Crassostrea gigas]
Unigene0018993	1469.00	3.6	1.61	-1.16093621821506	Down	0.958461345993548	K06776|1|2e-33|146|crg:105344808|receptor-type tyrosine-protein phosphatase kappa [EC:3.1.3.48];K18032|3|7e-21|104|lgi:LOTGIDRAFT_118054|receptor-type tyrosine-protein phosphatase A [EC:3.1.3.48];K05693|5|8e-15|84.3|sko:102804991|receptor-type tyrosine-protein phosphatase mu [EC:3.1.3.48]	-	-	-	gi|762135498|ref|XP_011451001.1|/1.43099e-32/PREDICTED: receptor-type tyrosine-protein phosphatase kappa-like isoform X4 [Crassostrea gigas]
Unigene0021166	1157.00	108.645	24.895	-2.12569386061843	Down	0.969142638570948	-	-	-	-	gi|762159249|ref|XP_011417824.1|/1.90205e-39/PREDICTED: proline-rich transmembrane protein 1-like [Crassostrea gigas]
Unigene0000368	2486.00	2.68	1.105	-1.27818663106634	Down	0.943807477093918	K06086|1|0.0|1572|crg:105332198|sorbin and SH3 domain containing 1;K04574|2|4e-06|56.2|cge:100753127|neurofilament heavy polypeptide	-	-	-	gi|762101087|ref|XP_011433014.1|/0/PREDICTED: uncharacterized protein LOC105332198 isoform X25 [Crassostrea gigas]
Unigene0010789	888.00	7.535	2.765	-1.44632803136312	Down	0.971015696487676	-	-	-	-	gi|762088304|ref|XP_011426466.1|/7.41607e-45/PREDICTED: uncharacterized protein LOC105327591 isoform X2 [Crassostrea gigas]
Unigene0022422	1023.00	4.05	1.295	-1.64496981008543	Down	0.976240277479161	-	-	-	-	gi|762156702|ref|XP_011416486.1|/3.26966e-61/PREDICTED: uncharacterized protein LOC105320306 [Crassostrea gigas]
Unigene0012072	585.00	17.285	4.84	-1.8364416509878	Down	0.977425799067851	-	-	-	-	-
Unigene0003874	1867.00	1.17	0.455	-1.36257007938471	Down	0.906470902500375	K17300|1|1e-17|94.4|lcm:102345626|galectin-3-binding protein;K10461|2|5e-17|92.0|lgi:LOTGIDRAFT_227286|kelch-like protein 24/35;K10449|3|1e-16|90.9|cmk:103185739|kelch-like protein 11;K10445|4|2e-16|90.1|bfo:BRAFLDRAFT_58798|kelch-like protein 7	-	-	-	gi|762081361|ref|XP_011421753.1|/0/PREDICTED: BTB/POZ domain-containing protein 17-like isoform X1 [Crassostrea gigas]
Unigene0015806	2359.00	7.965	2.625	-1.60135693897182	Down	0.965417299863875	K19897|1|7e-55|208|crg:105334182|fasciclin 1	-	-	-	gi|762106505|ref|XP_011435845.1|/6.37852e-54/PREDICTED: fasciclin-1-like isoform X2 [Crassostrea gigas]
Unigene0028850	541.00	3.3	1.46	-1.1764976553658	Down	0.946429191376022	-	-	-	-	-
Unigene0027978	592.00	6.34	0.71	-3.15859191063473	Down	0.972825756741888	-	-	-	-	gi|762165486|ref|XP_011421067.1|/7.61248e-44/PREDICTED: uncharacterized protein LOC105323693 [Crassostrea gigas]
Unigene0008632	790.00	10.245	4.43	-1.20954138045623	Down	0.961013885228427	-	-	-	-	-
Unigene0001815	232.00	10.695	4.775	-1.16336384424193	Down	0.924949601570271	-	-	-	-	-
Unigene0021182	1156.00	1.645	0.57	-1.5290537595705	Down	0.890000629267621	-	-	-	-	gi|762097657|ref|XP_011431404.1|/1.27582e-35/PREDICTED: uncharacterized protein LOC105331065 [Crassostrea gigas]
Unigene0014240	3655.00	2	0.565	-1.82367722735954	Down	0.946248240556521	K08730|1|2e-06|47.4|crg:105343224|phosphatidylserine synthase 2 [EC:2.7.8.29]	-	-	-	gi|762129815|ref|XP_011448035.1|/0/PREDICTED: stimulated by retinoic acid gene 6 protein homolog [Crassostrea gigas]
Unigene0016573	2056.00	1.6	0.56	-1.51457317282976	Down	0.968364897258576	-	-	-	-	-
Unigene0008370	917.00	9.565	4.735	-1.01440054287773	Down	0.958614971440373	K10395|1|2e-138|409|crg:105336357|kinesin family member 4/21/27	-	-	-	gi|762070235|ref|XP_011439278.1|/4.33381e-141/PREDICTED: kinesin-like protein KIF21B isoform X5 [Crassostrea gigas]
Unigene0004058	1031.00	3.545	1.375	-1.36635400882749	Down	0.963746861811004	-	-	-	-	-
Unigene0007833	2916.00	57.815	28.72	-1.00938809681906	Down	0.980946831738519	K11653|1|0.0|1326|crg:105347668|AT-rich interactive domain-containing protein 1	-	-	-	gi|762143755|ref|XP_011455135.1|/0/PREDICTED: trithorax group protein osa-like isoform X5 [Crassostrea gigas]
Unigene0006300	781.00	2.385	0.725	-1.71793636599058	Down	0.963482300203116	-	-	-	-	gi|762160508|ref|XP_011418473.1|/3.05919e-70/PREDICTED: uncharacterized protein LOC105321734 [Crassostrea gigas]
Unigene0012060	1074.00	3.485	1.655	-1.07432743906121	Down	0.891359912816211	K16768|1|1e-169|598|crg:105322268|centrosomal protein CEP350;K15177|2|1e-05|53.5|dme:Dmel_CG1433|RNA polymerase-associated protein LEO1	-	-	-	gi|762161926|ref|XP_011419210.1|/8.65263e-169/PREDICTED: centrosome-associated protein 350-like isoform X1 [Crassostrea gigas]
Unigene0013169	224.00	3.485	1.57	-1.1503940969768	Down	0.908777745468818	K08889|1|2e-26|119|crg:105320370|tyrosine-protein kinase Fer [EC:2.7.10.2]	-	-	-	gi|762156902|ref|XP_011416592.1|/1.43193e-25/PREDICTED: tyrosine-protein kinase Fps85D-like [Crassostrea gigas]
Unigene0000450	341.00	43.915	15.595	-1.49363025104273	Down	0.958159079537703	K20051|1|9e-51|200|crg:105318557|low-density lipoprotein receptor-related protein 4	-	-	-	gi|762152126|ref|XP_011414062.1|/8.55039e-50/PREDICTED: low-density lipoprotein receptor-related protein 4-like [Crassostrea gigas]
Unigene0005977	771.00	6.105	2.27	-1.42729899769649	Down	0.948311891659619	-	-	-	-	gi|762117016|ref|XP_011441355.1|/1.36291e-38/PREDICTED: uncharacterized protein LOC105338076 [Crassostrea gigas]
Unigene0028002	587.00	3.89	1.69	-1.20274690870401	Down	0.909946855646399	-	-	-	-	gi|762078243|ref|XP_011452957.1|/6.82342e-79/PREDICTED: uncharacterized protein LOC105346168 [Crassostrea gigas]
Unigene0002330	1591.00	13.785	6.09	-1.17858513410386	Down	0.963733853535495	K06091|1|0.0|929|crg:105335272|MAGUK p55 subfamily member 5	-	-	-	gi|762109457|ref|XP_011437386.1|/0/PREDICTED: MAGUK p55 subfamily member 5-like isoform X1 [Crassostrea gigas]
Unigene0025772	735.00	2.485	0.28	-3.14974711950468	Down	0.970922584029387	K04284|1|4e-31|137|obi:106868770|growth hormone secretagogue receptor;K08374|3|5e-06|53.5|sko:100313640|KISS1 receptor	-	-	-	gi|762074264|ref|XP_011438094.1|/2.86809e-104/PREDICTED: somatostatin receptor type 2-like [Crassostrea gigas]
Unigene0028394	569.00	13.4	6.37	-1.07286772308883	Down	0.923829903735779	K18744|1|1e-07|58.2|ola:101161935|caprin-2;K03986|2|1e-07|58.2|asn:102386091|complement C1q subcomponent subunit A	-	-	-	gi|405951353|gb|EKC19273.1|/1.54962e-72/Cerebellin-1 [Crassostrea gigas]
Unigene0033221	618.00	7.09	1.86	-1.93048300613148	Down	0.969039375499137	-	-	-	-	-
Unigene0013624	5588.00	2.7	0.55	-2.29545588352617	Down	0.964937277569048	K04600|1|0.0|1839|crg:105325917|cadherin EGF LAG seven-pass G-type receptor 1	GO:0016020//membrane	GO:0004871//signal transducer activity	GO:0007165//signal transduction	gi|762082394|ref|XP_011424008.1|/0/PREDICTED: cadherin EGF LAG seven-pass G-type receptor 1-like [Crassostrea gigas]
Unigene0013625	5578.00	1.765	0.29	-2.60554337814361	Down	0.978858380749303	K16507|1|0.0|3101|crg:105333173|protocadherin-16/23	-	-	-	gi|762103591|ref|XP_011434320.1|/0/PREDICTED: protein dachsous-like [Crassostrea gigas]
Unigene0001464	522.00	9.485	1.95	-2.28217364966186	Down	0.977440480861947	K16498|1|3e-56|219|crg:105339011|protocadherin delta 1	-	-	-	gi|762119566|ref|XP_011442693.1|/2.26626e-55/PREDICTED: protocadherin-9-like isoform X2 [Crassostrea gigas]
Unigene0012031	395.00	328.59	149.275	-1.13831600661394	Down	0.958632529200998	-	-	-	-	gi|762167211|ref|XP_011421928.1|/3.69883e-37/PREDICTED: perlucin-like protein [Crassostrea gigas]
Unigene0001428	495.00	3.165	11.975	1.9197482511952	Up	0.876803071555167	K17582|1|1e-79|296|crg:105317992|antigen KI-67	-	-	-	gi|762150364|ref|XP_011413138.1|/1.23556e-80/PREDICTED: nascent polypeptide-associated complex subunit alpha, muscle-specific form-like isoform X5 [Crassostrea gigas]
Unigene0020416	1256.00	1.5	0.725	-1.04890960048095	Down	0.900940428243576	K17813|1|0.0|719|crg:105349146|cytochrome P450, family 1, subfamily D	-	-	-	gi|762147651|ref|XP_011457142.1|/0/PREDICTED: cytochrome P450 1A1-like isoform X1 [Crassostrea gigas]
Unigene0022481	1017.00	7.995	3.155	-1.34145802849778	Down	0.948377930619879	-	-	-	-	gi|762075864|ref|XP_011444545.1|/4.85706e-25/PREDICTED: pre-mRNA polyadenylation factor FIP1-like isoform X2 [Crassostrea gigas]
Unigene0006173	1057.00	13.05	4.955	-1.39709284427076	Down	0.966036663552534	-	-	-	-	-
Unigene0004621	523.00	1.26	0.505	-1.31906844074812	Down	0.912223387890066	-	-	-	-	gi|405973872|gb|EKC38561.1|/3.12479e-17/Spectrin beta chain, erythrocyte [Crassostrea gigas]
Unigene0009557	266.00	0.23	1.285	2.48206259313687	Up	0.808345520572156	-	-	-	-	-
Unigene0002256	1887.00	7.795	3.665	-1.08873582456397	Down	0.937057293588131	K10380|1|0.0|1233|crg:105334014|ankyrin	-	-	-	gi|762106006|ref|XP_011435582.1|/0/PREDICTED: ankyrin-2-like isoform X5 [Crassostrea gigas]
Unigene0001557	203.00	3.355	0.3	-3.48327836059167	Down	0.974606204227236	-	-	-	-	-
Unigene0010077	341.00	8.505	3.39	-1.32702596252704	Down	0.962981543938273	-	-	-	-	-
Unigene0000332	267.00	13.805	4.685	-1.55906993492888	Down	0.978941138462882	-	-	-	-	-
Unigene0028613	556.00	8.79	2.835	-1.63251443020118	Down	0.976306757669459	-	-	-	-	-
Unigene0026746	669.00	77.855	38.16	-1.0287285236265	Down	0.963705176774082	K16060|1|1e-12|75.5|crg:105335321|baculoviral IAP repeat-containing protein 2/3;K16061|3|2e-12|74.3|crg:105348033|baculoviral IAP repeat-containing protein 7/8	-	-	-	gi|926632322|ref|XP_013781922.1|/1.90142e-13/PREDICTED: putative inhibitor of apoptosis [Limulus polyphemus]
Unigene0021877	1077.00	3.425	1.315	-1.38104118855559	Down	0.923639908226336	K12373|1|4e-53|211|crg:105327085|hexosaminidase [EC:3.2.1.52]	-	GO:0003824//catalytic activity	-	gi|762086805|ref|XP_011425683.1|/2.98939e-52/PREDICTED: putative beta-hexosaminidase [Crassostrea gigas]
Unigene0016192	2200.00	14.73	6.95	-1.08367254742498	Down	0.960263016205338	K15261|1|0.0|1305|crg:105326217|poly [ADP-ribose] polymerase 10/14/15 [EC:2.4.2.30];K06058|2|1e-70|270|crg:105318158|deltex [EC:2.3.2.27]	-	-	-	gi|762083906|ref|XP_011424417.1|/0/PREDICTED: uncharacterized protein LOC105326217 [Crassostrea gigas]
Unigene0019926	1321.00	2.225	0.835	-1.41395723337971	Down	0.911795797394493	-	-	-	-	-
Unigene0024869	805.00	2.65	1.025	-1.37036844994512	Down	0.912814517382436	-	-	-	-	-
Unigene0017251	1847.00	1.375	0.245	-2.48857796429681	Down	0.965821865884727	-	-	-	-	gi|762104151|ref|XP_011434607.1|/0/PREDICTED: uncharacterized protein LOC105333371, partial [Crassostrea gigas]
Unigene0006673	1087.00	2.9	1.445	-1.00498340751426	Down	0.908365599349937	-	-	-	-	gi|762097874|ref|XP_011431522.1|/9.14205e-174/PREDICTED: zinc finger protein 106-like isoform X3 [Crassostrea gigas]
Unigene0005120	2229.00	48.795	20.04	-1.28385081456708	Down	0.979107093492031	K06491|1|0.0|1161|crg:105326551|neural cell adhesion molecule	-	-	-	gi|762085322|ref|XP_011424971.1|/0/PREDICTED: neural cell adhesion molecule 1-like isoform X2 [Crassostrea gigas]
Unigene0017192	1853.00	1.34	0.485	-1.46617634827064	Down	0.961130086429652	-	-	-	-	gi|762134877|ref|XP_011450677.1|/0/PREDICTED: uncharacterized protein LOC105344582 isoform X2 [Crassostrea gigas]
Unigene0011906	262.00	0.225	1.31	2.54156990520778	Up	0.814928436869798	K05641|1|2e-43|176|crg:105322394|ATP-binding cassette, subfamily A (ABC1), member 1	-	GO:0017111//nucleoside-triphosphatase activity;GO:0097159//organic cyclic compound binding;GO:1901363//heterocyclic compound binding;GO:0036094//small molecule binding	-	gi|762162260|ref|XP_011419386.1|/1.70125e-42/PREDICTED: ATP-binding cassette sub-family A member 7-like [Crassostrea gigas]
Unigene0024236	855.00	4.4	10.85	1.30211961380718	Up	0.885371896920018	K10226|1|5e-11|70.5|aqu:100632154|acyl-CoA 6-desaturase (Delta-6 desaturase) [EC:1.14.19.3];K19703|2|2e-10|68.9|lcm:102362617|4-hydroxysphinganine ceramide fatty acyl 2-hydroxylase [EC:1.14.18.6]	-	GO:0016491//oxidoreductase activity;GO:0005488//binding	-	gi|762165055|ref|XP_011420848.1|/2.30928e-48/PREDICTED: cytochrome b5-like, partial [Crassostrea gigas]
Unigene0028211	580.00	1.41	0.63	-1.16227142889888	Down	0.803890317267614	-	-	-	-	gi|762082291|ref|XP_011423952.1|/4.1795e-44/PREDICTED: uncharacterized protein LOC105325895 [Crassostrea gigas]
Unigene0013280	715.00	10.665	5.15	-1.05023962826999	Down	0.944632966708112	K16537|1|2e-89|330|crg:105346877|pericentriolar material 1 protein	-	-	-	gi|762141483|ref|XP_011453929.1|/1.59363e-88/PREDICTED: pericentriolar material 1 protein-like [Crassostrea gigas]
Unigene0005771	292.00	3.185	1.345	-1.24368719969968	Down	0.913006014447938	K05731|1|1e-23|110|crg:105331449|T-lymphoma invasion and metastasis-inducing protein 1	-	-	-	gi|762099089|ref|XP_011431958.1|/1.16656e-22/PREDICTED: protein still life, isoforms C/SIF type 2-like isoform X8 [Crassostrea gigas]
Unigene0012710	231.00	31.74	72.25	1.18669545944022	Up	0.87395418032428	-	-	-	-	-
Unigene0004267	323.00	520.09	216.42	-1.26492746990715	Down	0.972915923323687	-	-	-	-	-
Unigene0026164	704.00	21.49	1.475	-3.86487862317858	Down	0.983401007140852	K10380|1|5e-44|147|crg:105333531|ankyrin	-	-	-	gi|762121597|ref|XP_011443733.1|/3.95077e-60/PREDICTED: ankyrin repeat domain-containing protein 29-like [Crassostrea gigas]
Unigene0025320	768.00	4.205	1.81	-1.21611610317194	Down	0.949366125348646	-	-	-	-	gi|762118579|ref|XP_011442180.1|/1.85657e-118/PREDICTED: uncharacterized protein LOC105338658 [Crassostrea gigas]
Unigene0026544	682.00	2.525	0.985	-1.35808775818278	Down	0.871081079874685	-	-	-	-	-
Unigene0000976	710.00	159.24	8.145	-4.28914426756583	Down	0.979289803507587	K13912|1|2e-09|65.1|crg:105319839|deleted in malignant brain tumors 1 protein;K08778|2|2e-09|65.1|cmk:103187829|astacin-like metalloendopeptidase [EC:3.4.-.-];K08606|3|1e-08|62.4|lgi:LOTGIDRAFT_194410|meprin B [EC:3.4.24.63];K01315|4|7e-08|59.7|crg:105334419|plasminogen [EC:3.4.21.7]	-	-	-	gi|762157423|ref|XP_011416865.1|/2.38877e-93/PREDICTED: MAM and LDL-receptor class A domain-containing protein 1-like isoform X2 [Crassostrea gigas]
Unigene0002684	879.00	26.72	10.63	-1.32977841094295	Down	0.973128236987582	K18709|1|2e-114|360|crg:105339907|speckle targeted PIP5K1A-regulated poly(A) polymerase [EC:2.7.7.19 2.7.7.52]	-	-	-	gi|405976062|gb|EKC40583.1|/1.31358e-113/Poly(A) RNA polymerase, mitochondrial [Crassostrea gigas]
Unigene0024380	839.00	1.265	0.365	-1.79316901581429	Down	0.961598084052212	-	-	-	-	-
Unigene0014815	2988.00	7.165	2.83	-1.34016465143026	Down	0.94766828201497	-	-	-	-	gi|762075814|ref|XP_011444267.1|/1.52095e-104/PREDICTED: cell wall protein DAN4-like isoform X2 [Crassostrea gigas]
Unigene0005048	612.00	25.07	7.68	-1.70678378011278	Down	0.979458305457883	-	-	-	-	-
Unigene0031663	225.00	50.295	22.295	-1.17369478420104	Down	0.978701686559551	-	-	-	-	-
Unigene0010353	911.00	2.745	1.065	-1.36595271877936	Down	0.896504457470847	K06238|1|2e-128|460|crg:105321913|collagen, type VI, alpha	-	-	-	gi|762160968|ref|XP_011418701.1|/1.64094e-127/PREDICTED: collagen alpha-3(VI) chain-like [Crassostrea gigas]
Unigene0008897	1081.00	4.965	1.55	-1.67952550225414	Down	0.963778159745571	K16681|1|0.0|785|crg:105321047|protein crumbs	-	-	-	gi|762080541|ref|XP_011417558.1|/0/PREDICTED: protein crumbs-like isoform X4 [Crassostrea gigas]
Unigene0011766	488.00	16.03	6.96	-1.20361521430582	Down	0.977093081356128	K09188|1|8e-88|323|crg:105330921|histone-lysine N-methyltransferase MLL3 [EC:2.1.1.43];K09187|3|1e-18|94.0|xma:102237866|histone-lysine N-methyltransferase MLL2 [EC:2.1.1.43]	-	-	-	gi|762072616|ref|XP_011431241.1|/5.03975e-87/PREDICTED: histone-lysine N-methyltransferase 2C-like isoform X9 [Crassostrea gigas]
Unigene0012552	370.00	4	1.965	-1.02547068751612	Down	0.936779815060217	-	-	-	-	-
Unigene0001758	1518.00	3.525	1.69	-1.06060001100397	Down	0.953602962924558	-	-	-	-	-
Unigene0007971	3802.00	4.795	1.93	-1.31292996775005	Down	0.953682962280346	-	-	-	-	gi|762108428|ref|XP_011436839.1|/0/PREDICTED: uncharacterized protein LOC105334921 [Crassostrea gigas]
Unigene0022291	1036.00	2.59	0.295	-3.13416523832471	Down	0.976544605300702	-	-	-	-	-
Unigene0022378	1025.00	17.43	6.895	-1.3379501126117	Down	0.964947824514487	-	-	-	-	-
Unigene0026147	712.00	5.745	2.835	-1.01895815770388	Down	0.926942637029619	K04135|1|2e-81|304|crg:105326628|adrenergic receptor alpha-1A;K04165|3|2e-14|81.6|nvi:100122987|Octopamine receptor;K04143|4|2e-14|81.6|bfo:BRAFLDRAFT_89856|adrenergic receptor beta-3	GO:0016020//membrane	GO:0004871//signal transducer activity	GO:0007165//signal transduction	gi|405964261|gb|EKC29764.1|/1.22628e-80/Alpha-1A adrenergic receptor [Crassostrea gigas]
Unigene0005895	208.00	4.13	1.435	-1.52509104474376	Down	0.96469555554008	-	-	-	-	-
Unigene0013066	299.00	2.12	0.57	-1.89503044039846	Down	0.929845808982305	-	-	-	-	gi|762077067|ref|XP_011448813.1|/2.25619e-26/PREDICTED: serine/arginine-rich splicing factor 4-like [Crassostrea gigas]
Unigene0025112	783.00	7.385	1.19	-2.63363634745685	Down	0.973055281505704	-	-	-	-	gi|762091026|ref|XP_011427899.1|/2.22606e-44/PREDICTED: leucine-rich repeat-containing protein 74B-like isoform X4 [Crassostrea gigas]
Unigene0006376	359.00	14.46	5.785	-1.32167868784363	Down	0.977574026255335	K15603|1|1e-18|90.5|crg:105345239|transcription factor 4/12	-	-	-	gi|405953014|gb|EKC20751.1|/1.20739e-17/Transcription factor 12 [Crassostrea gigas]
Unigene0023561	909.00	1.045	0.175	-2.57807611513592	Down	0.958478243917526	K04958|1|3e-16|88.2|sko:100369931|inositol 1,4,5-triphosphate receptor type 1;K15282|2|9e-15|83.2|asn:102388437|solute carrier family 44 (choline transporter-like protein), member 3;K13963|3|5e-12|73.9|tsp:Tsp_00173|serpin B;K14297|4|2e-11|72.4|ola:101162063|nuclear pore complex protein Nup98-Nup96;K06238|5|3e-11|71.2|crg:105331269|collagen, type VI, alpha	-	-	-	gi|919069787|ref|XP_013416379.1|/2.15975e-79/PREDICTED: uncharacterized protein LOC106177966 [Lingula anatina]
Unigene0031945	626.00	1.465	0.5	-1.55090066464752	Down	0.963816328426936	-	-	-	-	-
Unigene0025852	727.00	2.28	0.28	-3.02553509210714	Down	0.977371113487301	K08018|1|1e-84|314|crg:105329799|Rap guanine nucleotide exchange factor 2	-	-	-	gi|762094126|ref|XP_011429539.1|/9.41115e-84/PREDICTED: rap guanine nucleotide exchange factor 2-like isoform X16 [Crassostrea gigas]
Unigene0021915	1071.00	2.895	0.72	-2.00749453654692	Down	0.944493628866193	-	-	-	-	gi|762136417|ref|XP_011451482.1|/1.65071e-132/PREDICTED: uncharacterized protein LOC105345135 isoform X1 [Crassostrea gigas]
Unigene0000486	374.00	2.585	1.015	-1.34868455312976	Down	0.897877844980947	-	-	-	-	-
Unigene0004779	386.00	5.31	1.52	-1.80464053736057	Down	0.95589695868205	-	-	-	-	-
Unigene0007866	4346.00	12.84	5.16	-1.31520223169905	Down	0.966428865399642	K06252|1|1e-55|221|mze:101467890|tenascin	-	-	-	gi|762081419|ref|XP_011421977.1|/0/PREDICTED: teneurin-m-like isoform X3 [Crassostrea gigas]
Unigene0030015	469.00	3.995	1.59	-1.32916873764362	Down	0.943471958787569	-	-	-	-	-
Unigene0019978	1308.00	4.76	1.58	-1.59103701513084	Down	0.961769696665908	-	-	-	-	-
Unigene0015167	2709.00	6.925	3.365	-1.04120756632623	Down	0.948730463436724	-	-	-	-	gi|762093310|ref|XP_011429107.1|/0/PREDICTED: uncharacterized protein LOC105329522 isoform X2 [Crassostrea gigas]
Unigene0008623	1664.00	2.98	0.875	-1.76795740862983	Down	0.972657386855729	-	-	-	-	gi|762090389|ref|XP_011427574.1|/0/PREDICTED: uncharacterized protein LOC105328408 isoform X1 [Crassostrea gigas]
Unigene0004120	287.00	10.5	4.7	-1.15965666598849	Down	0.970999226474363	-	-	-	-	-
Unigene0023308	932.00	1.085	0.275	-1.98019151891982	Down	0.917364857680822	K02599|1|2e-115|276|crg:105319391|Notch;K06238|3|5e-11|53.1|crg:105337864|collagen, type VI, alpha	-	-	-	gi|762114863|ref|XP_011440226.1|/9.25219e-116/PREDICTED: cartilage matrix protein-like [Crassostrea gigas]
Unigene0001096	1646.00	1.17	0.55	-1.08900500605875	Down	0.891608176385431	K05734|1|3e-12|75.9|gja:107116363|p21-activated kinase 4 [EC:2.7.11.1];K01113|2|1e-09|67.4|cel:CELE_Y105C5B.3|alkaline phosphatase D [EC:3.1.3.1]	-	-	-	gi|762099964|ref|XP_011432424.1|/2.964e-122/PREDICTED: iron/zinc purple acid phosphatase-like protein isoform X2 [Crassostrea gigas]
Unigene0026593	680.00	3.25	1.145	-1.50509211981887	Down	0.943825609198965	-	-	-	-	gi|762147163|ref|XP_011456886.1|/1.77918e-06/PREDICTED: uncharacterized protein KIAA1467 homolog [Crassostrea gigas]
Unigene0000651	422.00	30.32	64.035	1.0785909097977	Up	0.999941476056784	-	-	-	-	-
Unigene0003987	232.00	3.07	0.01	-8.26209484537018	Down	0.999999999999983	-	-	-	-	-
Unigene0004800	607.00	4.875	1.465	-1.73450155421473	Down	0.977685210501403	-	-	-	-	gi|762156702|ref|XP_011416486.1|/1.66038e-89/PREDICTED: uncharacterized protein LOC105320306 [Crassostrea gigas]
Unigene0011649	509.00	0.22	1.875	3.09131516674595	Up	0.855215792934094	-	-	-	-	-
Unigene0014855	2943.00	9.025	3.045	-1.5674847038682	Down	0.965135247731979	-	-	-	-	gi|762129413|ref|XP_011447832.1|/0/PREDICTED: uncharacterized protein LOC105342545 [Crassostrea gigas]
Unigene0006396	216.00	1.685	0.82	-1.03905277656377	Down	0.882219894994671	-	-	-	-	gi|762095781|ref|XP_011430403.1|/2.91724e-10/PREDICTED: uncharacterized protein LOC105330428 [Crassostrea gigas]
Unigene0001156	2416.00	15.265	6.17	-1.30688519505736	Down	0.962445330837032	-	-	-	-	gi|762107842|ref|XP_011436538.1|/9.8629e-152/PREDICTED: uncharacterized protein LOC105334685 [Crassostrea gigas]
Unigene0008690	258.00	1.84	0.45	-2.03170885972734	Down	0.926796686685519	-	-	-	-	-
Unigene0033201	538.00	10.875	4.705	-1.20874877289492	Down	0.940416949092122	-	-	-	-	-
Unigene0022344	1033.00	0.11	9.925	6.49549167339302	Up	0.979915003604938	K04595|1|3e-08|61.6|mgp:100538898|latrophilin and seven transmembrane domain containing 1;K14462|2|3e-06|55.1|cfa:475680|apolipoprotein B;K13211|3|4e-06|54.7|cfo:105257329|GC-rich sequence DNA-binding factor	-	-	-	gi|762124408|ref|XP_011445213.1|/1.44221e-173/PREDICTED: vitellogenin-6-like isoform X2 [Crassostrea gigas]
Unigene0000813	328.00	11.33	2.695	-2.07179068306801	Down	0.977568570923653	-	-	-	-	-
Unigene0023021	951.00	11.835	4.83	-1.29296461189884	Down	0.963696707023686	K02599|1|1e-13|79.7|crg:105337909|Notch;K19013|4|6e-12|73.9|bfo:BRAFLDRAFT_143784|stabilin-2	-	-	-	gi|762109383|ref|XP_011437346.1|/1.09096e-128/PREDICTED: fibrillin-2-like [Crassostrea gigas]
Unigene0007107	838.00	1.9	0.49	-1.95514576421574	Down	0.958262218682185	-	-	-	-	gi|762145121|ref|XP_011455839.1|/6.51058e-125/PREDICTED: uncharacterized protein LOC105348209 [Crassostrea gigas]
Unigene0009316	1878.00	9.11	4.27	-1.09321498418156	Down	0.945875244559938	K15004|1|1e-142|509|crg:105340526|cytochrome P450, family 12 [EC:1.14.-.-];K17960|3|5e-85|171|lgi:LOTGIDRAFT_152935|cytochrome P450, family 49, subfamily A	-	-	-	gi|762123869|ref|XP_011444932.1|/8.91888e-142/PREDICTED: cytochrome P450 27C1-like [Crassostrea gigas]
Unigene0004226	2371.00	29.805	80.195	1.42795791698651	Up	0.993941652409033	K19874|1|0.0|474|crg:105341769|selenoprotein N	-	-	-	gi|762127387|ref|XP_011446774.1|/0/PREDICTED: LOW QUALITY PROTEIN: selenoprotein N-like [Crassostrea gigas]
Unigene0007853	6490.00	20.11	9.755	-1.04369930369633	Down	0.962917439374978	K10691|1|0.0|3469|crg:105344270|E3 ubiquitin-protein ligase UBR4 [EC:2.3.2.27]	-	-	-	gi|762134177|ref|XP_011450311.1|/0/PREDICTED: E3 ubiquitin-protein ligase UBR4-like [Crassostrea gigas]
Unigene0025309	770.00	1.305	0.47	-1.47331714489225	Down	0.927944819431204	-	-	-	-	gi|762082734|ref|XP_011424076.1|/2.86231e-97/PREDICTED: uncharacterized protein LOC105325961 isoform X2 [Crassostrea gigas]
Unigene0029913	471.00	68.785	30.815	-1.15846119845727	Down	0.993329111142199	-	-	-	-	-
Unigene0028262	578.00	1.235	0.095	-3.70043971814109	Down	0.964591475032294	-	-	-	-	gi|762072642|ref|XP_011431385.1|/4.29142e-09/PREDICTED: mucin-2-like [Crassostrea gigas]
Unigene0023205	946.00	50.18	23.975	-1.06558165550368	Down	0.978907894368427	K14389|1|4e-125|449|crg:105323707|solute carrier family 5 (sodium/glucose cotransporter), member 9;K14391|3|2e-113|410|crg:105329375|solute carrier family 5 (sodium/myo-inositol cotransporter), member 11	GO:0016021//integral component of membrane;GO:0016020//membrane	GO:0005215//transporter activity	GO:0055085//transmembrane transport;GO:0051234//establishment of localization	gi|405971638|gb|EKC36463.1|/3.91293e-119/Sodium/glucose cotransporter 4 [Crassostrea gigas]
Unigene0030023	466.00	1.425	0.575	-1.30932805810773	Down	0.876422834394217	-	-	-	-	gi|405953069|gb|EKC20797.1|/1.40384e-68/hypothetical protein CGI_10005317 [Crassostrea gigas]
Unigene0021385	1133.00	37.63	84.555	1.16800677879449	Up	0.975815221398955	K04294|1|1e-13|79.7|crg:105347680|lysophosphatidic acid receptor 3;K04194|2|2e-13|79.0|crg:105319837|cholecystokinin A receptor;K04282|4|6e-11|70.9|crg:105341560|thyrotropin-releasing hormone receptor;K04239|5|3e-10|68.6|crg:105334467|hypocretin (orexin) receptor 2	-	-	-	gi|405951138|gb|EKC19077.1|/4.48764e-94/hypothetical protein CGI_10009766 [Crassostrea gigas]
Unigene0009992	1496.00	43.05	14.77	-1.54334341151942	Down	0.977205630568579	-	GO:0016021//integral component of membrane	-	-	gi|762097775|ref|XP_011431466.1|/2.21882e-105/PREDICTED: uncharacterized protein LOC105331109 [Crassostrea gigas]
Unigene0021920	1073.00	20.185	7.86	-1.3606823692219	Down	0.963748727011685	-	-	-	-	gi|762084602|ref|XP_011424797.1|/1.11765e-91/PREDICTED: uncharacterized protein LOC105326445 isoform X2 [Crassostrea gigas]
Unigene0008383	3517.00	224.295	541.76	1.27225641822341	Up	0.976021495883855	K04372|1|0.0|804|crg:105348083|MAP kinase interacting serine/threonine kinase [EC:2.7.11.1]	-	GO:0004672//protein kinase activity;GO:0032550;GO:0004672//protein kinase activity;GO:0000166//nucleotide binding	GO:0006464//cellular protein modification process	gi|762144844|ref|XP_011455691.1|/0/PREDICTED: MAP kinase-interacting serine/threonine-protein kinase 1-like isoform X2 [Crassostrea gigas]
Unigene0013051	298.00	1.555	0.75	-1.05195207963472	Down	0.829123915482128	-	-	-	-	-
Unigene0004848	261.00	8.915	4.305	-1.05022156022815	Down	0.951036172232692	K01025|1|9e-27|120|crg:105341505|	-	GO:0008146//sulfotransferase activity	-	gi|762126612|ref|XP_011446367.1|/8.50109e-26/PREDICTED: sulfotransferase family cytosolic 1B member 1-like [Crassostrea gigas]
Unigene0003973	1451.00	6.695	2.91	-1.20206490241603	Down	0.958460920241669	-	-	-	-	gi|762122496|ref|XP_011444200.1|/2.89108e-78/PREDICTED: somatomedin-B and thrombospondin type-1 domain-containing protein-like [Crassostrea gigas]
Unigene0002207	2784.00	11.78	5.655	-1.05874060984064	Down	0.958663592524344	-	-	-	-	gi|762127869|ref|XP_011447022.1|/0/PREDICTED: muscle M-line assembly protein unc-89-like isoform X4 [Crassostrea gigas]
Unigene0022187	1045.00	3.07	1.315	-1.22317585607788	Down	0.94890398885808	K04946|1|2e-114|414|crg:105346291|potassium channel subfamily T member 1	-	-	-	gi|762139505|ref|XP_011453104.1|/1.2997e-113/PREDICTED: potassium channel subfamily T member 2-like [Crassostrea gigas]
Unigene0027475	623.00	29.375	10.725	-1.45361120395282	Down	0.977649577566642	-	-	-	-	-
Unigene0015684	2427.00	7.31	3.265	-1.16278841440601	Down	0.959094333728019	-	-	-	-	gi|919010980|ref|XP_013389914.1|/2.40981e-89/PREDICTED: UPF0469 protein KIAA0907-like isoform X2 [Lingula anatina]
Unigene0001668	625.00	3	1.08	-1.47393118833241	Down	0.949596706470066	-	-	-	-	-
Unigene0026794	666.00	2.975	0.935	-1.66985139830767	Down	0.963676877978272	-	-	-	-	-
Unigene0027832	598.00	6.12	2.705	-1.17790305886584	Down	0.962646859989721	-	-	-	-	-
Unigene0000927	747.00	18.72	9.05	-1.04859073761284	Down	0.96612609372289	-	-	-	-	gi|762085471|ref|XP_011425049.1|/1.43589e-85/PREDICTED: uncharacterized protein LOC105326615 isoform X1 [Crassostrea gigas]
Unigene0030668	272.00	3.225	7.29	1.17661965401632	Up	0.845246311701072	-	-	-	-	-
Unigene0016295	2151.00	22.895	8.62	-1.40927279058445	Down	0.976443286148736	-	-	GO:0016787//hydrolase activity	-	gi|762091113|ref|XP_011427943.1|/2.42701e-21/PREDICTED: serine/arginine repetitive matrix protein 2-like isoform X2 [Crassostrea gigas]
Unigene0012442	250.00	6.405	1.845	-1.79557775428125	Down	0.958747556682243	K11810|1|1e-06|53.5|crg:105333637|MFS transporter, MCP family, solute carrier family 16 (monocarboxylic acid transporters), member 12	-	-	-	-
Unigene0010966	894.00	5.93	2.865	-1.0494969657891	Down	0.91106466731801	-	-	-	-	-
Unigene0000025	364.00	45.31	22.52	-1.00862266343316	Down	0.963006337512581	-	-	-	-	gi|762077623|ref|XP_011451688.1|/5.516e-09/PREDICTED: uncharacterized protein LOC105345281 [Crassostrea gigas]
Unigene0008101	2466.00	31.13	10.06	-1.62967527166365	Down	0.984493311922946	K05741|1|4e-31|139|crg:105331485|diaphanous 2	-	-	-	gi|762099177|ref|XP_011432005.1|/3.37063e-30/PREDICTED: protein diaphanous homolog 2-like isoform X1 [Crassostrea gigas]
Unigene0033242	1625.00	68.225	29.25	-1.22186386480337	Down	0.968321544072054	-	GO:0016021//integral component of membrane	-	-	gi|762085399|ref|XP_011425011.1|/3.32392e-113/PREDICTED: uncharacterized protein LOC105326582 [Crassostrea gigas]
Unigene0010148	364.00	4.655	1.355	-1.78048831620492	Down	0.958615462198402	K02599|1|2e-67|255|crg:105331739|Notch	-	-	-	gi|762099850|ref|XP_011432364.1|/2.19822e-66/PREDICTED: fibropellin-1-like isoform X1 [Crassostrea gigas]
Unigene0006554	4120.00	8.295	3.94	-1.07404635149949	Down	0.953685920444656	K05110|1|0.0|926|crg:105343139|Eph receptor B1 [EC:2.7.10.1]	-	-	-	gi|762131001|ref|XP_011448653.1|/0/PREDICTED: ephrin type-B receptor 1-B-like isoform X3 [Crassostrea gigas]
Unigene0012008	719.00	0.08	1.365	4.09275714091985	Up	0.876189194890681	K06527|1|2e-11|71.6|aam:106499671|vascular cell adhesion molecule 1;K06499|2|1e-10|68.6|pon:100436113|carcinoembryonic antigen-related cell adhesion molecule;K17341|5|2e-09|64.7|pss:102460858|hemicentin	-	-	-	gi|762166932|ref|XP_011421780.1|/7.84562e-35/PREDICTED: cell adhesion molecule 3-like [Crassostrea gigas]
Unigene0023175	947.00	1.445	0.325	-2.15255786947222	Down	0.97289829081273	-	-	-	-	-
Unigene0032077	269.00	34.54	16.675	-1.05058132145698	Down	0.977449052721796	-	-	-	-	-
Unigene0025302	770.00	4.38	1.275	-1.78043362274232	Down	0.945735861978894	-	-	-	-	-
Unigene0017972	1672.00	1.245	0.42	-1.56768450928932	Down	0.947690134737775	-	-	-	-	gi|405954883|gb|EKC22197.1|/0/TPR repeat-containing protein C10orf93 [Crassostrea gigas]
Unigene0029197	523.00	6.645	1.815	-1.87229965128042	Down	0.97264135004197	-	-	-	-	-
Unigene0002370	446.00	1.87	0.24	-2.96193195916648	Down	0.966987662837538	-	-	-	-	-
Unigene0012799	478.00	6.27	2.345	-1.41887752028666	Down	0.935924150556911	-	-	-	-	gi|405968947|gb|EKC33970.1|/5.2206e-27/Putative RNA-directed DNA polymerase from transposon BS [Crassostrea gigas]
Unigene0011702	257.00	11.495	4.885	-1.2345759987498	Down	0.958505923972824	K15261|1|2e-38|159|crg:105334624|poly [ADP-ribose] polymerase 10/14/15 [EC:2.4.2.30]	-	-	-	gi|762073951|ref|XP_011436463.1|/1.65502e-37/PREDICTED: uncharacterized protein LOC105334624 isoform X2 [Crassostrea gigas]
Unigene0027628	613.00	4.415	2.05	-1.10678952814302	Down	0.905079848207544	K16288|1|2e-09|64.3|bfo:BRAFLDRAFT_68304|receptor-interacting serine/threonine-protein kinase 5 [EC:2.7.11.1];K00485|3|5e-07|56.2|bfo:BRAFLDRAFT_125648|dimethylaniline monooxygenase (N-oxide forming) [EC:1.14.13.8];K06030|4|5e-06|53.1|dwi:Dwil_GK16527|mitofusin [EC:3.6.5.-]	-	GO:0097159//organic cyclic compound binding;GO:1901363//heterocyclic compound binding;GO:0003824//catalytic activity	-	gi|762102196|ref|XP_011433587.1|/1.12389e-40/PREDICTED: transmembrane GTPase Marf-like [Crassostrea gigas]
Unigene0011364	333.00	7.665	2.665	-1.5241502588996	Down	0.934421795762639	-	-	-	-	gi|762146747|ref|XP_011456672.1|/7.59532e-14/PREDICTED: uncharacterized protein LOC105348801 [Crassostrea gigas]
Unigene0024063	869.00	1.59	0.65	-1.2905151422559	Down	0.910108667413861	-	-	-	-	-
Unigene0008366	395.00	6.68	2.05	-1.70422419296861	Down	0.961986710971822	K06709|1|2e-22|75.9|crg:105346814|jumonji domain-containing protein 2 [EC:1.14.11.-]	-	-	-	gi|762141309|ref|XP_011453839.1|/1.5761e-21/PREDICTED: uncharacterized protein LOC105346814 [Crassostrea gigas]
Unigene0019954	1313.00	88.705	36.37	-1.2862665008512	Down	0.978144219043247	-	-	GO:0043565//sequence-specific DNA binding;GO:0003700//transcription factor activity, sequence-specific DNA binding	GO:0006355//regulation of transcription, DNA-templated	gi|762114196|ref|XP_011439871.1|/3.20707e-41/PREDICTED: cyclic AMP-dependent transcription factor ATF-3-like [Crassostrea gigas]
Unigene0022382	1027.00	1.195	0.105	-3.50854938520199	Down	0.963321896697046	-	-	-	-	gi|762128968|ref|XP_011447597.1|/2.59616e-67/PREDICTED: uncharacterized protein LOC105342371 [Crassostrea gigas]
Unigene0001497	838.00	8.635	2.94	-1.55438002269256	Down	0.960386577887843	-	-	-	-	gi|762085655|ref|XP_011425145.1|/1.88655e-23/PREDICTED: protein couch potato-like isoform X15 [Crassostrea gigas]
Unigene0011619	424.00	47.39	10.66	-2.15237522287342	Down	0.9947998115413	-	-	-	-	gi|762081924|ref|XP_011422687.1|/2.58082e-46/PREDICTED: nidogen-2-like [Crassostrea gigas]
Unigene0024024	873.00	19.555	5.46	-1.84056467981309	Down	0.96345492366031	K04261|1|4e-102|373|crg:105331561|prostaglandin E receptor 4	-	-	-	gi|762099388|ref|XP_011432117.1|/3.19877e-101/PREDICTED: prostaglandin E2 receptor EP4 subtype-like [Crassostrea gigas]
Unigene0018150	1639.00	4.09	1.225	-1.73931909393918	Down	0.968964095662505	K09856|1|0.0|923|crg:105322396|Ras association domain-containing protein 9/10	-	-	-	gi|405952000|gb|EKC19860.1|/0/Ras association domain-containing protein 9 [Crassostrea gigas]
Unigene0012023	334.00	15.325	3.62	-2.08182547149494	Down	0.963245571815363	-	GO:0016021//integral component of membrane	-	-	gi|762134243|ref|XP_011450344.1|/2.5407e-50/PREDICTED: uncharacterized protein LOC105344292 [Crassostrea gigas]
Unigene0001095	634.00	1.87	0.825	-1.18057224564182	Down	0.909811308118053	-	-	-	-	-
Unigene0019699	1355.00	0.01	1.925	7.58871463558226	Up	0.993894311471625	-	-	-	-	gi|762123545|ref|XP_011444756.1|/1.86033e-124/PREDICTED: uncharacterized protein LOC105340421 [Crassostrea gigas]
Unigene0030183	418.00	1.725	0.26	-2.73001283352444	Down	0.96290218640644	-	-	-	-	-
Unigene0019427	1396.00	9.975	3.565	-1.48441476466582	Down	0.963691064912487	K11997|1|0.0|663|crg:105329557|tripartite motif-containing protein 2/3	-	-	-	gi|762127007|ref|XP_011446573.1|/0/PREDICTED: uncharacterized protein LOC105341647 [Crassostrea gigas]
Unigene0018502	1566.00	20.09	5.75	-1.80484370290155	Down	0.978652544582137	K06759|1|8e-120|433|crg:105324927|contactin 1;K06761|2|5e-82|307|crg:105333953|contactin 3;K06760|3|8e-72|273|obi:106868129|contactin 2;K06762|4|2e-70|269|hro:HELRODRAFT_185513|contactin 4;K06763|5|1e-67|259|obi:106874959|contactin 5	-	-	-	gi|762091523|ref|XP_011428163.1|/0/PREDICTED: contactin-like [Crassostrea gigas]
Unigene0025048	789.00	8.235	2.155	-1.93408078063726	Down	0.976494438926302	K08000|1|2e-92|340|crg:105336066|matrix metalloproteinase-21 [EC:3.4.24.-]	-	GO:0046872//metal ion binding;GO:0008237//metallopeptidase activity	-	gi|405978534|gb|EKC42914.1|/1.88915e-91/Matrix metalloproteinase-21 [Crassostrea gigas]
Unigene0015320	2607.00	16.695	7.145	-1.2244101769673	Down	0.97270850542509	K10380|1|2e-10|70.5|crg:105333531|ankyrin;K19867|2|6e-06|55.8|crg:105320251|LIM domain-binding protein 3	-	-	-	gi|762148961|ref|XP_011412405.1|/1.67827e-80/PREDICTED: uncharacterized protein LOC105317463 [Crassostrea gigas]
Unigene0012244	202.00	3.635	1.195	-1.60494474593885	Down	0.884932646458775	-	-	-	-	-
Unigene0023388	928.00	3.84	0.55	-2.8036027871965	Down	0.968439399516687	K09488|1|1e-18|95.9|lgi:LOTGIDRAFT_237567|TNF receptor-associated protein 1	-	-	-	gi|405953234|gb|EKC20936.1|/3.50117e-56/hypothetical protein CGI_10004990 [Crassostrea gigas]
Unigene0029063	529.00	1.125	0.01	-6.81378119121704	Down	0.999974657406124	K16526|1|5e-09|62.4|xtr:100485025|A-kinase anchor protein 10;K07305|2|1e-07|42.4|xtr:100486046|peptide-methionine (R)-S-oxide reductase [EC:1.8.4.12];K09593|4|4e-06|52.8|xtr:100485031|GRB2-associated-binding protein 1	-	-	-	gi|762103289|ref|XP_011434162.1|/1.38973e-80/PREDICTED: uncharacterized protein LOC105333058 [Crassostrea gigas]
Unigene0006431	800.00	9.86	3.79	-1.37938979820682	Down	0.962513236786883	-	-	-	-	-
Unigene0020502	1241.00	6.52	21.14	1.69703150715161	Up	0.840923852539989	-	-	-	-	gi|762125554|ref|XP_011445806.1|/2.68418e-151/PREDICTED: uncharacterized protein LOC105341147 isoform X3 [Crassostrea gigas]
Unigene0027837	599.00	4.585	1.92	-1.2558154228739	Down	0.961115799739784	-	-	-	-	gi|762132587|ref|XP_011449482.1|/1.01631e-75/PREDICTED: filamin-interacting protein FAM101B-like [Crassostrea gigas]
Unigene0002328	640.00	7.305	2.575	-1.50431184073292	Down	0.958527889682224	-	-	-	-	-
Unigene0032228	296.00	33.05	6.245	-2.4038767947871	Down	0.993095313775255	K06491|1|2e-15|82.8|crg:105326551|neural cell adhesion molecule	-	-	-	gi|762085328|ref|XP_011424974.1|/1.98556e-14/PREDICTED: neural cell adhesion molecule 1-like isoform X5 [Crassostrea gigas]
Unigene0012887	215.00	3.655	0.82	-2.15617559133435	Down	0.96106913385293	-	-	-	-	-
Unigene0010004	628.00	2.895	1.165	-1.31323339333496	Down	0.962436523300561	-	-	-	-	gi|405970162|gb|EKC35093.1|/6.58528e-07/Fibropellin-3 [Crassostrea gigas]
Unigene0012997	286.00	3.24	1.57	-1.045229253993	Down	0.892138419093425	-	-	-	-	-
Unigene0028891	536.00	4.46	0.685	-2.70286781695978	Down	0.991245190880966	K19761|1|3e-41|169|crg:105330230|gamma-glutamylaminecyclotransferase [EC:2.3.2.-]	-	-	-	gi|405962858|gb|EKC28499.1|/9.53082e-44/hypothetical protein CGI_10007575 [Crassostrea gigas]
Unigene0032115	846.00	1.265	0.485	-1.38308073250718	Down	0.883814189940684	-	-	-	-	-
Unigene0024539	828.00	10.445	2.915	-1.84124470386661	Down	0.963658127827389	-	-	-	-	gi|762129612|ref|XP_011447932.1|/3.74194e-42/PREDICTED: uncharacterized protein LOC105342640 [Crassostrea gigas]
Unigene0005337	1453.00	20.36	76.1	1.90215889231521	Up	0.99999990395029	K00831|1|0.0|735|crg:105325247|phosphoserine aminotransferase [EC:2.6.1.52]	-	GO:0043168//anion binding;GO:0008483//transaminase activity;GO:0004648//O-phospho-L-serine:2-oxoglutarate aminotransferase activity	GO:0006563//L-serine metabolic process;GO:0006564//L-serine biosynthetic process	gi|405972342|gb|EKC37115.1|/0/Phosphoserine aminotransferase [Crassostrea gigas]
Unigene0021505	1117.00	2.305	0.865	-1.41399471279261	Down	0.907879121524635	-	-	-	-	gi|762108044|ref|XP_011436642.1|/4.58461e-176/PREDICTED: protein MLP1-like isoform X4 [Crassostrea gigas]
Unigene0022933	971.00	1.415	0.425	-1.73526730669418	Down	0.903331815061691	K10405|1|3e-14|81.6|crg:105324041|kinesin family member C1;K05544|3|9e-10|66.6|crg:105340211|tRNA-dihydrouridine synthase 3 [EC:1.3.1.89]	-	-	-	gi|762141975|ref|XP_011454193.1|/3.69285e-120/PREDICTED: uncharacterized protein LOC105347022 [Crassostrea gigas]
Unigene0010513	1266.00	2.35	0.8	-1.55458885167764	Down	0.964988971538809	K10594|1|0.0|719|crg:105330809|E3 ubiquitin-protein ligase HERC1 [EC:2.3.2.26]	-	-	-	gi|762096943|ref|XP_011431024.1|/0/PREDICTED: probable E3 ubiquitin-protein ligase HERC1, partial [Crassostrea gigas]
Unigene0012496	721.00	2.655	1.29	-1.0413407953809	Down	0.866471454695899	-	-	-	-	gi|871238174|ref|XP_012938972.1|/3.62965e-80/PREDICTED: uncharacterized protein LOC101845473 isoform X2 [Aplysia californica]
Unigene0030175	443.00	9.355	4.22	-1.1484946545336	Down	0.953907442589948	-	-	-	-	gi|762129656|ref|XP_011447952.1|/1.54618e-35/PREDICTED: uncharacterized protein LOC105342660 isoform X6 [Crassostrea gigas]
Unigene0032162	2865.00	1.85	0.775	-1.25525705524207	Down	0.850638363367665	K17495|1|8e-31|138|mze:101480964|CUB and sushi domain-containing protein	-	-	-	gi|762073407|ref|XP_011433505.1|/0/PREDICTED: proprotein convertase subtilisin/kexin type 5-like [Crassostrea gigas]
Unigene0027827	602.00	2.24	0.87	-1.36441142620888	Down	0.944486315932038	-	-	-	-	-
Unigene0005272	261.00	1.815	0.225	-3.01197264166608	Down	0.963674123956536	-	-	-	-	-
Unigene0007683	259.00	18.55	6.85	-1.43724329366028	Down	0.963585719629299	-	-	-	-	-
Unigene0002614	370.00	7.325	2.65	-1.46683639985905	Down	0.958522820654864	-	-	-	-	-
Unigene0000280	391.00	4	1.795	-1.15601615595167	Down	0.933705807181998	-	-	-	-	-
Unigene0003430	554.00	21.45	9.425	-1.18641312423088	Down	0.974455144064594	-	-	-	-	-
Unigene0005853	982.00	1.51	0.675	-1.16158914227425	Down	0.869821532976816	K10382|1|2e-180|634|crg:105323136|dystonin	-	-	-	gi|762164205|ref|XP_011420412.1|/1.2334e-179/PREDICTED: microtubule-actin cross-linking factor 1, isoforms 1/2/3/5-like isoform X9 [Crassostrea gigas]
Unigene0013605	5754.00	9.445	4.015	-1.23415080887106	Down	0.965033956693064	K14033|1|7e-123|421|crg:105335191|nuclear receptor subfamily 1 group F member 4	-	-	-	gi|405950647|gb|EKC18621.1|/6.22715e-122/Putative nuclear hormone receptor HR3 [Crassostrea gigas]
Unigene0002895	5146.00	19.335	6.445	-1.58496250072116	Down	0.980325538062443	K03909|1|3e-39|167|hgl:101710461|tissue factor pathway inhibitor	-	-	-	gi|762127426|ref|XP_011446795.1|/0/PREDICTED: papilin-like isoform X2 [Crassostrea gigas]
Unigene0026513	679.00	31.135	9.995	-1.63925880713264	Down	0.978320838080416	-	-	-	-	gi|762091302|ref|XP_011428045.1|/1.18239e-34/PREDICTED: uncharacterized protein LOC105328742 isoform X3 [Crassostrea gigas]
Unigene0025985	717.00	1.27	0.435	-1.54574119092344	Down	0.939087158449284	K00753|1|2e-40|167|crg:105341741|glycoprotein 3-alpha-L-fucosyltransferase [EC:2.4.1.214];K14464|3|4e-33|143|isc:IscW_ISCW004236|alpha-1,3-fucosyltransferase [EC:2.4.1.-]	-	-	-	gi|762076661|ref|XP_011446726.1|/1.38167e-39/PREDICTED: glycoprotein 3-alpha-L-fucosyltransferase A-like [Crassostrea gigas]
Unigene0028473	563.00	6.8	3.165	-1.10332924670936	Down	0.928811769792365	-	GO:0016021//integral component of membrane	-	-	gi|762156524|ref|XP_011416392.1|/6.10904e-50/PREDICTED: macrophage-expressed gene 1 protein-like [Crassostrea gigas]
Unigene0021911	1057.00	4.99	1.785	-1.48311574130816	Down	0.948253680216984	-	-	-	-	gi|919077200|ref|XP_013419712.1|/2.3106e-38/PREDICTED: uncharacterized protein LOC106180300 [Lingula anatina]
Unigene0030623	250.00	15.965	5.91	-1.43368251739256	Down	0.955680321077874	-	-	-	-	-
Unigene0002742	2220.00	5.8	1.61	-1.84899221190032	Down	0.95730255306534	-	-	-	-	-
Unigene0003839	625.00	6.35	14.09	1.14984311465011	Up	0.817802412242067	-	-	-	-	-
Unigene0026024	716.00	5.79	2.89	-1.00249385548856	Down	0.935825147618984	-	-	-	-	-
Unigene0018236	1617.00	2.43	0.87	-1.48186900775705	Down	0.96961075134809	K05119|1|0.0|947|crg:105337970|anaplastic lymphoma kinase [EC:2.7.10.1]	GO:0016020//membrane	GO:0097159//organic cyclic compound binding;GO:0004713//protein tyrosine kinase activity;GO:1901363//heterocyclic compound binding;GO:0036094//small molecule binding	GO:0006468//protein phosphorylation;GO:0007165//signal transduction	gi|762116759|ref|XP_011441225.1|/0/PREDICTED: uncharacterized protein LOC105337970 [Crassostrea gigas]
Unigene0024687	818.00	2.405	0.88	-1.45046146513274	Down	0.938879644565666	-	-	-	-	gi|762094027|ref|XP_011429485.1|/2.69902e-51/PREDICTED: uncharacterized protein LOC105329770 [Crassostrea gigas]
Unigene0018472	1572.00	56.36	15.915	-1.82428445467372	Down	0.979237723383722	K08378|1|3e-176|577|crg:105334809|G protein-coupled receptor 103	-	-	-	gi|405953036|gb|EKC20770.1|/1.16051e-175/Pyroglutamylated RFamide peptide receptor [Crassostrea gigas]
Unigene0003881	1706.00	3.44	1.62	-1.08641475181747	Down	0.914539759608287	K06085|1|0.0|915|crg:105328822|synovial sarcoma, X breakpoint 2 interacting protein	-	-	-	gi|762072023|ref|XP_011428148.1|/0/PREDICTED: afadin- and alpha-actinin-binding protein-like isoform X1 [Crassostrea gigas]
Unigene0001023	342.00	3.8	1.77	-1.10225005824795	Down	0.94620121973058	-	-	-	-	gi|762097269|ref|XP_011431196.1|/3.35455e-46/PREDICTED: ankyrin repeat domain-containing protein 26-like isoform X4 [Crassostrea gigas]
Unigene0011843	605.00	1.17	0.265	-2.14244426502021	Down	0.914315004246492	K17571|1|2e-107|390|crg:105338768|protein phosphatase 1 regulatory subunit 32	-	-	-	gi|405964735|gb|EKC30184.1|/1.01973e-107/Uncharacterized protein C11orf66-like protein [Crassostrea gigas]
Unigene0027007	653.00	1.485	0.715	-1.05444778402238	Down	0.86213807679456	K04351|1|4e-18|93.6|crg:105320113|Rap guanine nucleotide exchange factor 4	-	-	-	gi|762156185|ref|XP_011416215.1|/2.6699e-17/PREDICTED: rap guanine nucleotide exchange factor 4-like [Crassostrea gigas]
Unigene0000220	524.00	8.56	3.635	-1.23565543248155	Down	0.922194182713969	-	-	-	-	-
Unigene0005135	2489.00	4.455	9.465	1.08717707418178	Up	0.855936877535708	K01487|1|0.0|932|crg:105345833|guanine deaminase [EC:3.5.4.3]	-	-	-	gi|762138275|ref|XP_011452452.1|/0/PREDICTED: guanine deaminase-like [Crassostrea gigas]
Unigene0030268	427.00	1.555	0.255	-2.60834542815911	Down	0.960014121552963	-	-	-	-	-
Unigene0026308	699.00	1323.335	630.27	-1.07013642449691	Down	0.993290250621849	K04565|1|1e-17|92.0|crg:105324007|superoxide dismutase, Cu-Zn family [EC:1.15.1.1];K16627|2|5e-08|60.1|apla:101804513|superoxide dismutase, Cu-Zn family [EC:1.15.1.1]	-	GO:0003824//catalytic activity;GO:0016209//antioxidant activity;GO:0043169//cation binding	GO:0044710;GO:0072593//reactive oxygen species metabolic process	gi|758343815|gb|AJO68013.1|/8.32935e-87/superoxide dismutase [Crassostrea hongkongensis]
Unigene0002182	369.00	4.56	2.06	-1.14638948698152	Down	0.91161593246215	-	-	-	-	-
Unigene0027268	634.00	1.78	0.575	-1.63024338002202	Down	0.968498606020142	-	-	-	-	-
Unigene0026569	672.00	5.495	2.165	-1.34375245622251	Down	0.970251036262706	-	-	-	-	-
Unigene0019798	1339.00	1.425	0.23	-2.63125615299509	Down	0.946443573360538	K00503|1|2e-17|93.2|crg:105321753|dopamine beta-monooxygenase [EC:1.14.17.1]	-	-	-	gi|405959117|gb|EKC25182.1|/2.40981e-84/Temptin [Crassostrea gigas]
Unigene0023902	884.00	26.67	12.225	-1.12538335971133	Down	0.968964000312651	K04194|1|3e-56|220|crg:105333205|cholecystokinin A receptor;K04294|2|1e-30|135|crg:105347680|lysophosphatidic acid receptor 3;K04207|4|6e-23|110|crg:105342895|neuropeptide Y receptor type 5	-	-	-	gi|762103670|ref|XP_011434361.1|/2.69928e-55/PREDICTED: cholecystokinin receptor type A-like [Crassostrea gigas]
Unigene0011966	329.00	7.6	3.695	-1.0404250541848	Down	0.949659338465184	-	-	-	-	-
Unigene0011329	729.00	1.97	0.92	-1.09848986339936	Down	0.911188339016884	-	-	-	-	-
Unigene0024225	851.00	2.12	0.905	-1.22807456747999	Down	0.947242994678593	-	-	-	-	-
Unigene0003153	1373.00	30.185	14.325	-1.07529666216846	Down	0.978250131171554	K13094|1|7e-08|61.2|crg:105331958|RNA-binding protein 5/10	-	-	-	gi|762100409|ref|XP_011432654.1|/5.52186e-07/PREDICTED: RNA-binding protein 5-like [Crassostrea gigas]
Unigene0001466	1170.00	8.665	2.55	-1.76470250230131	Down	0.97743844583474	K16498|1|0.0|654|crg:105339011|protocadherin delta 1	-	-	-	gi|762119566|ref|XP_011442693.1|/0/PREDICTED: protocadherin-9-like isoform X2 [Crassostrea gigas]
Unigene0010624	277.00	2.515	0.415	-2.5993751584586	Down	0.960210063864606	-	-	-	-	gi|762125722|ref|XP_011445894.1|/5.26649e-28/PREDICTED: uncharacterized protein LOC105341211 [Crassostrea gigas]
Unigene0010791	302.00	7.75	3.51	-1.14272527985704	Down	0.909283354187013	-	-	-	-	-
Unigene0003062	213.00	1.165	0.01	-6.86418614465428	Down	0.993617990614466	-	-	-	-	-
Unigene0001413	339.00	17.775	1.055	-4.07453465579959	Down	0.981204801721245	-	-	-	-	-
Unigene0006777	2523.00	3.205	1.505	-1.09056086985904	Down	0.928187898752585	-	GO:0016021//integral component of membrane	-	-	gi|762078251|ref|XP_011452996.1|/9.30896e-76/PREDICTED: clarin-1-like [Crassostrea gigas]
Unigene0012543	572.00	1.825	0.18	-3.34182765232507	Down	0.969711333097431	-	-	-	-	-
Unigene0019768	1343.00	1.405	0.525	-1.4201808025548	Down	0.928711380937618	K08041|1|2e-60|235|crg:105340585|adenylate cyclase 1 [EC:4.6.1.1]	-	-	-	gi|762124025|ref|XP_011445013.1|/2.06796e-59/PREDICTED: adenylate cyclase type 1-like [Crassostrea gigas]
Unigene0001728	366.00	8.07	3.715	-1.11920646273918	Down	0.956317654405261	-	-	-	-	-
Unigene0025333	768.00	11.485	4.895	-1.23037009177423	Down	0.899820862684744	-	-	-	-	gi|762080234|ref|XP_011415925.1|/3.06024e-67/PREDICTED: uncharacterized protein LOC105319897 isoform X1 [Crassostrea gigas]
Unigene0013301	378.00	7.845	3.6	-1.12377654063842	Down	0.947782126312505	-	-	-	-	-
Unigene0009043	508.00	7.455	2.165	-1.78384132755672	Down	0.977018811985894	-	-	-	-	-
Unigene0013288	222.00	2.455	1.055	-1.21848002560751	Down	0.960285477521809	K10798|1|2e-35|149|crg:105321916|poly [ADP-ribose] polymerase [EC:2.4.2.30]	-	-	-	gi|762160974|ref|XP_011418705.1|/2.20875e-34/PREDICTED: poly [ADP-ribose] polymerase 4-like [Crassostrea gigas]
Unigene0000803	533.00	2.465	0.69	-1.83691937959974	Down	0.958822131533018	K04437|1|1e-96|353|crg:105346068|filamin	-	-	-	gi|762070492|ref|XP_011452859.1|/8.03636e-96/PREDICTED: uncharacterized protein LOC105346068 [Crassostrea gigas]
Unigene0003191	408.00	2.87	1.06	-1.43698647211249	Down	0.956238334446172	K12567|1|3e-16|85.5|obi:106873106|titin [EC:2.7.11.1]	-	-	-	gi|762163916|ref|XP_011420259.1|/1.98688e-75/PREDICTED: titin-like isoform X4 [Crassostrea gigas]
Unigene0015509	2521.00	184.75	507.015	1.45645406551103	Up	0.976990751394252	-	-	-	-	-
Unigene0030271	428.00	5.64	1.26	-2.16227142889888	Down	0.955742274141971	-	-	-	-	gi|762138952|ref|XP_011452815.1|/1.90926e-41/PREDICTED: uncharacterized protein LOC105346061 [Crassostrea gigas]
Unigene0031858	217.00	3.655	1.085	-1.75217636350796	Down	0.971069380578501	-	-	-	-	-
Unigene0002706	302.00	14.73	4.635	-1.66811618641032	Down	0.967315921365963	-	-	-	-	-
Unigene0013484	13857.00	12.705	5.905	-1.1053874106562	Down	0.961687527872728	K13190|1|3e-27|129|nve:NEMVE_v1g237983|RNA-binding protein 15	-	GO:0036094//small molecule binding;GO:0097159//organic cyclic compound binding;GO:0004553//hydrolase activity, hydrolyzing O-glycosyl compounds	-	gi|762091113|ref|XP_011427943.1|/0/PREDICTED: serine/arginine repetitive matrix protein 2-like isoform X2 [Crassostrea gigas]
Unigene0027391	629.00	24.925	49.925	1.00216892304578	Up	0.960830641515511	K06776|1|5e-43|176|crg:105330583|receptor-type tyrosine-protein phosphatase kappa [EC:3.1.3.48];K13297|2|1e-42|174|crg:105344922|receptor-type tyrosine-protein phosphatase T [EC:3.1.3.48]	-	-	-	gi|762112789|ref|XP_011439139.1|/1.35686e-92/PREDICTED: uncharacterized protein LOC105336492 [Crassostrea gigas]
Unigene0005512	1025.00	11.295	4.725	-1.25729803628465	Down	0.959144426605993	-	-	-	-	-
Unigene0021534	1118.00	1.115	0.225	-2.30904680359063	Down	0.969364733164096	K19932|1|4e-106|387|crg:105327668|neuronal calcium sensor 1	-	GO:0046872//metal ion binding	-	gi|762088498|ref|XP_011426569.1|/3.24191e-105/PREDICTED: neuronal calcium sensor 1-like [Crassostrea gigas]
Unigene0004859	261.00	2485.73	8908.785	1.84155908782973	Up	0.999999999766224	-	-	-	-	-
Unigene0003396	211.00	3.795	0.57	-2.73506606125072	Down	0.962732125984166	-	-	-	-	-
Unigene0012850	317.00	5.075	2.445	-1.0535733571203	Down	0.908206903174464	-	-	-	-	-
Unigene0027966	592.00	7.415	2.205	-1.74966803689711	Down	0.963733086818251	K06115|1|1e-16|88.2|crg:105340614|spectrin beta	-	-	-	gi|762124126|ref|XP_011445066.1|/3.87446e-16/PREDICTED: spectrin beta chain-like isoform X5 [Crassostrea gigas]
Unigene0025273	773.00	2.605	0.8	-1.70321146739115	Down	0.964117814954181	K01262|1|1e-130|468|crg:105320059|Xaa-Pro aminopeptidase [EC:3.4.11.9]	-	-	-	gi|762156022|ref|XP_011416127.1|/7.52663e-130/PREDICTED: xaa-Pro aminopeptidase 1-like [Crassostrea gigas]
Unigene0012902	372.00	8.605	30.085	1.80579725938965	Up	0.943904694941996	K16061|1|8e-49|193|crg:105332528|baculoviral IAP repeat-containing protein 7/8	-	GO:0046872//metal ion binding	-	gi|405973931|gb|EKC38618.1|/7.81768e-48/Baculoviral IAP repeat-containing protein 7-A [Crassostrea gigas]
Unigene0011455	981.00	5.87	1.87	-1.65032223322242	Down	0.962906165469925	-	-	-	-	gi|762071108|ref|XP_011425360.1|/1.84692e-34/PREDICTED: SPARC-related modular calcium-binding protein 1-like isoform X8 [Crassostrea gigas]
Unigene0028116	578.00	4.785	1.925	-1.31366047890376	Down	0.944067097833405	-	-	-	-	-
Unigene0010849	759.00	13.21	4.015	-1.71815857372951	Down	0.975824855106785	K06052|1|1e-10|52.4|ame:411086|jagged;K02599|3|6e-10|53.5|bfo:BRAFLDRAFT_144207|Notch	-	-	-	gi|405951139|gb|EKC19078.1|/7.84069e-128/Low-density lipoprotein receptor-related protein 1B [Crassostrea gigas]
Unigene0025983	722.00	1.04	0.425	-1.29104878200339	Down	0.848339016481025	-	-	-	-	gi|762092650|ref|XP_011428758.1|/7.0837e-76/PREDICTED: protein FAM183B-like [Crassostrea gigas]
Unigene0027874	599.00	2.795	0.35	-2.99742145589822	Down	0.979408261885935	K10380|1|4e-21|103|crg:105333531|ankyrin	-	-	-	gi|405959245|gb|EKC25302.1|/2.08871e-72/Ankyrin-1 [Crassostrea gigas]
Unigene0010922	453.00	2.555	0.59	-2.11453643157578	Down	0.963686038698275	-	-	-	-	-
Unigene0020369	1259.00	0.045	1.105	4.61797755794912	Up	0.914455376821165	-	-	-	-	gi|762116995|ref|XP_011441344.1|/1.1752e-61/PREDICTED: uncharacterized protein LOC105338067 isoform X1 [Crassostrea gigas]
Unigene0000301	2802.00	12.25	4.72	-1.37592298452809	Down	0.97279249694128	K06265|1|0.0|741|crg:105319458|dystroglycan 1	GO:0016020//membrane	-	-	gi|762154472|ref|XP_011415304.1|/0/PREDICTED: dystroglycan-like [Crassostrea gigas]
Unigene0027721	608.00	9.51	2.835	-1.74609660591833	Down	0.945744619680092	-	-	-	-	-
Unigene0026622	678.00	8.7	0.01	-9.76487159073609	Down	0.933636761004688	-	-	-	-	gi|762085591|ref|XP_011425114.1|/1.39965e-118/PREDICTED: uncharacterized protein KIAA1958-like [Crassostrea gigas]
Unigene0004756	370.00	5.99	1.98	-1.59705557270918	Down	0.958398893515823	-	-	-	-	-
Unigene0000596	248.00	5.055	1.19	-2.08674951859507	Down	0.963873510604759	-	-	-	-	-
Unigene0009133	1576.00	8.005	2.325	-1.78367068652086	Down	0.968084716808523	-	-	-	-	gi|762143579|ref|XP_011455042.1|/3.23935e-164/PREDICTED: uncharacterized protein LOC105347594 isoform X1 [Crassostrea gigas]
Unigene0008116	346.00	0.975	5.745	2.5588327688965	Up	0.899438488848093	-	-	-	-	-
Unigene0007435	320.00	6.47	2.42	-1.41875866471791	Down	0.945036364121225	K19897|1|4e-36|91.3|crg:105334182|fasciclin 1	-	-	-	gi|762106505|ref|XP_011435845.1|/3.66692e-35/PREDICTED: fasciclin-1-like isoform X2 [Crassostrea gigas]
Unigene0010853	416.00	3.89	1.425	-1.44880823593409	Down	0.958617007836551	-	-	-	-	-
Unigene0010074	393.00	1.275	0.55	-1.2129937233342	Down	0.958504217064109	-	-	-	-	-
Unigene0024443	836.00	2.72	0.735	-1.88779049641397	Down	0.979064742795133	-	-	-	-	-
Unigene0018696	1527.00	2.78	1.02	-1.44651573075201	Down	0.963699171763421	-	-	-	-	-
Unigene0007560	229.00	7.305	2.295	-1.67039011938969	Down	0.95860312013454	-	-	-	-	-
Unigene0028352	570.00	1.615	0.46	-1.81182839863691	Down	0.972272962259156	-	-	-	-	-
Unigene0020440	1250.00	1.305	0.245	-2.41319615245468	Down	0.963980556487339	K11997|1|6e-168|592|crg:105343076|tripartite motif-containing protein 2/3	-	-	-	gi|762130808|ref|XP_011448550.1|/1.57373e-167/PREDICTED: tripartite motif-containing protein 3-like isoform X2 [Crassostrea gigas]
Unigene0014736	3053.00	1.25	14.345	3.52054796810658	Up	0.917630854788329	K02915|1|2e-09|67.4|hmg:100207460|large subunit ribosomal protein L34e;K13172|2|2e-09|67.4|hmg:100205341|serine/arginine repetitive matrix protein 2;K11657|3|2e-08|64.7|dan:Dana_GF14316|remodeling and spacing factor 1;K04574|4|2e-08|64.3|myb:102252609|neurofilament heavy polypeptide;K04573|5|2e-08|64.3|bom:102285188|neurofilament medium polypeptide (neurofilament 3)	-	-	-	gi|762164474|ref|XP_011420551.1|/0/PREDICTED: DNA endonuclease RBBP8-like [Crassostrea gigas]
Unigene0007040	1578.00	4.635	2.005	-1.20896710217061	Down	0.958628207186434	K16725|1|0.0|1006|crg:105321838|centrosomal protein CEP192	-	-	-	gi|762160790|ref|XP_011418612.1|/0/PREDICTED: uncharacterized protein LOC105321838 isoform X2 [Crassostrea gigas]
Unigene0025374	764.00	5.125	0.945	-2.43916577017174	Down	0.9657069524973	-	-	-	-	-
Unigene0008423	2983.00	1.575	0.67	-1.23311882792951	Down	0.873941499162398	K19522|1|2e-10|70.9|cge:100762544|membrane transport protein XK	-	-	-	gi|405977574|gb|EKC42017.1|/0/XK-related protein 6 [Crassostrea gigas]
Unigene0000019	272.00	17.505	5.215	-1.74702790390874	Down	0.973122952853373	-	-	-	-	-
Unigene0027977	594.00	17.31	8.54	-1.01929774974615	Down	0.966462549892765	-	-	-	-	-
Unigene0000334	282.00	3.255	1.215	-1.42170122955985	Down	0.94790504977494	-	-	-	-	-
Unigene0004271	1223.00	8.61	19.54	1.18234532457154	Up	0.857178998397861	-	-	-	-	-
Unigene0009566	1683.00	1.27	0.325	-1.96631687374371	Down	0.952585766828388	-	-	-	-	-
Unigene0032784	2311.00	3.885	1.725	-1.17131823674218	Down	0.937487449324156	-	-	-	-	gi|762153905|ref|XP_011415004.1|/1.32865e-105/PREDICTED: uncharacterized protein LOC105319247 isoform X5 [Crassostrea gigas]
Unigene0028060	587.00	1.755	0.715	-1.29545588352617	Down	0.923368234743776	-	-	-	-	-
Unigene0007615	553.00	2.34	0.475	-2.30050911125246	Down	0.963135387153861	-	-	-	-	-
Unigene0000520	681.00	25.835	12.785	-1.01487472318321	Down	0.963713014162309	-	-	-	-	-
Unigene0026911	655.00	29.28	10.725	-1.44893790589713	Down	0.966076448175244	K01283|1|1e-110|371|crg:105337281|peptidyl-dipeptidase A [EC:3.4.15.1]	-	GO:0008238//exopeptidase activity;GO:0008238//exopeptidase activity	GO:0019538//protein metabolic process	gi|762114871|ref|XP_011440230.1|/7.21027e-111/PREDICTED: angiotensin-converting enzyme-like isoform X1 [Crassostrea gigas]
Unigene0001419	584.00	247.78	96.285	-1.36367677567722	Down	0.994926380208223	K10380|1|1e-34|141|crg:105333531|ankyrin	-	-	-	gi|762080749|ref|XP_011418749.1|/7.95949e-83/PREDICTED: serine/threonine-protein phosphatase 6 regulatory ankyrin repeat subunit B-like [Crassostrea gigas]
Unigene0017695	1741.00	17.15	4.33	-1.98576964633345	Down	0.975765671211063	K18152|1|6e-167|590|crg:105319809|ADP-ribosyl cyclase 2 [EC:3.2.2.6 2.4.99.20];K01242|3|2e-28|129|lgi:LOTGIDRAFT_218611|ADP-ribosyl cyclase 1 [EC:3.2.2.6 2.4.99.20]	-	-	-	gi|762080211|ref|XP_011415806.1|/4.69279e-166/PREDICTED: ADP-ribosyl cyclase/cyclic ADP-ribose hydrolase-like [Crassostrea gigas]
Unigene0005423	328.00	41.675	15.48	-1.42877672772937	Down	0.998593744728488	-	-	-	-	-
Unigene0033175	932.00	6.15	2.135	-1.52635034060611	Down	0.972730481846011	K06240|1|1e-169|597|crg:105335256|laminin, alpha 3/5	-	-	-	gi|405969732|gb|EKC34685.1|/8.97235e-169/Laminin subunit alpha [Crassostrea gigas]
Unigene0031906	932.00	31.355	119.01	1.92431537862111	Up	0.990477197316881	-	-	-	-	-
Unigene0012595	655.00	2.465	0.635	-1.95675914960575	Down	0.96698393573604	-	-	-	-	gi|762137670|ref|XP_011452129.1|/1.93252e-23/PREDICTED: uncharacterized protein LOC105345629 isoform X3 [Crassostrea gigas]
Unigene0028690	553.00	1.575	0.76	-1.05128050494369	Down	0.883962852190633	-	-	GO:0005488//binding	-	gi|762089366|ref|XP_011427030.1|/2.05208e-47/PREDICTED: zinc finger CCHC domain-containing protein 4-like [Crassostrea gigas]
Unigene0004940	538.00	2.83	6.355	1.16709007217308	Up	0.814519682576474	K20465|1|2e-09|63.9|crg:105326429|oxysterol-binding protein-related protein 9/10/11	-	-	-	gi|405967554|gb|EKC32702.1|/6.29737e-51/hypothetical protein CGI_10024080 [Crassostrea gigas]
Unigene0026271	699.00	1.54	0.445	-1.7910531097285	Down	0.961703822629747	-	-	-	-	-
Unigene0005534	2343.00	18.3	7.22	-1.34177290628423	Down	0.976311687004602	-	-	-	-	-
Unigene0003567	3128.00	5.45	1.86	-1.55095360855626	Down	0.958432117070092	K17591|1|1e-57|228|lgi:LOTGIDRAFT_85300|RIMS-binding protein 2	-	-	-	gi|762088063|ref|XP_011426340.1|/0/PREDICTED: peripheral-type benzodiazepine receptor-associated protein 1-like isoform X2 [Crassostrea gigas]
Unigene0020990	1175.00	2.675	1.03	-1.37689455410529	Down	0.88534176708124	-	-	-	-	gi|405971909|gb|EKC36711.1|/1.28951e-83/hypothetical protein CGI_10024939 [Crassostrea gigas]
Unigene0015746	2398.00	14.175	7.03	-1.01175214075706	Down	0.958430095815493	K16726|1|0.0|1339|crg:105323237|ankyrin repeat domain-containing protein 17	-	-	-	gi|762081105|ref|XP_011420608.1|/0/PREDICTED: ankyrin repeat domain-containing protein 17-like isoform X4 [Crassostrea gigas]
Unigene0006403	3544.00	80.575	36.36	-1.1479800837528	Down	0.980498427067637	-	-	-	-	gi|762131867|ref|XP_011449112.1|/0/PREDICTED: protein PRRC2C-like [Crassostrea gigas]
Unigene0030407	403.00	6.235	2.415	-1.3683663709939	Down	0.95803198530779	-	-	-	-	gi|405975184|gb|EKC39766.1|/4.22139e-25/hypothetical protein CGI_10015811 [Crassostrea gigas]
Unigene0024367	842.00	5.46	2.26	-1.27257817850467	Down	0.958357805261185	-	-	-	-	-
Unigene0008208	2176.00	5.425	1.4	-1.95419631038688	Down	0.966730685147517	K06753|1|0.0|1109|crg:105317899|roundabout, axon guidance receptor 1;K06754|4|1e-77|293|hro:HELRODRAFT_188972|roundabout, axon guidance receptor 2	-	-	-	gi|762150109|ref|XP_011413008.1|/0/PREDICTED: roundabout homolog 1-like [Crassostrea gigas]
Unigene0002098	445.00	31.165	12.515	-1.31626842172255	Down	0.976942566211285	-	-	-	-	-
Unigene0020006	1310.00	10.85	22.24	1.03546174539167	Up	0.81233273832979	K04194|1|0.0|703|crg:105329972|cholecystokinin A receptor	GO:0016021//integral component of membrane	GO:0004930//G-protein coupled receptor activity	GO:0007186//G-protein coupled receptor signaling pathway	gi|762072327|ref|XP_011429786.1|/0/PREDICTED: gastrin/cholecystokinin type B receptor-like [Crassostrea gigas]
Unigene0026983	650.00	9.425	3.515	-1.42296792908349	Down	0.947044055045067	-	-	-	-	gi|405960020|gb|EKC25973.1|/9.40056e-07/Transient receptor potential cation channel subfamily M member 2 [Crassostrea gigas]
Unigene0026649	676.00	1.57	0.235	-2.74003189721399	Down	0.958596955863458	K17495|1|3e-46|187|bfo:BRAFLDRAFT_67440|CUB and sushi domain-containing protein;K13046|3|2e-16|87.8|lgi:LOTGIDRAFT_172278|tolkin [EC:3.4.24.-]	-	-	-	gi|762070539|ref|XP_011455453.1|/9.73766e-90/PREDICTED: uncharacterized protein LOC105347874 [Crassostrea gigas]
Unigene0021780	1071.00	1.385	0.43	-1.68747741134709	Down	0.916097185661403	-	-	-	-	-
Unigene0006259	1069.00	27.995	8.465	-1.72558720681735	Down	0.979293808758382	-	-	-	-	gi|762146372|ref|XP_011456488.1|/5.28866e-09/PREDICTED: tachykinin-like peptides receptor 99D isoform X2 [Crassostrea gigas]
Unigene0007695	240.00	0.75	36.115	5.58956376454527	Up	0.999964332503556	-	-	-	-	-
Unigene0021031	1177.00	1.085	0.09	-3.59162623100217	Down	0.973114930201369	-	-	-	-	gi|762097071|ref|XP_011431092.1|/7.76433e-121/PREDICTED: uncharacterized protein LOC105330858 isoform X3 [Crassostrea gigas]
Unigene0005651	211.00	6.06	1.69	-1.84229454719077	Down	0.963765805176008	-	-	-	-	-
Unigene0006802	311.00	1.805	0.01	-7.49585502688717	Down	0.999999999971643	-	-	-	-	-
Unigene0001187	239.00	1.005	0.25	-2.0071955014042	Down	0.918353688315162	-	-	-	-	-
Unigene0028420	568.00	11.315	4.26	-1.40931124904105	Down	0.943956926364821	-	-	-	-	-
Unigene0011192	793.00	6.68	3.175	-1.07309151081452	Down	0.945030990536207	-	-	-	-	-
Unigene0000125	263.00	1.79	0.01	-7.48381577726426	Down	0.999999999900462	K06592|1|6e-10|64.7|amj:102572340|poliovirus receptor-related protein 3;K12230|2|1e-09|63.5|ola:101156277|phosphoinositide 3-kinase adapter protein 1;K05109|3|9e-08|57.4|pss:102457429|Eph receptor A8 [EC:2.7.10.1];K20251|4|3e-07|55.8|soc:105196944|glutamate receptor-interacting protein;K04612|5|4e-07|55.5|mze:101472134|calcium-sensing receptor	-	-	-	gi|749724775|gb|KII71135.1|/1.1491e-14/Retrovirus-related Pol polyprotein [Thelohanellus kitauei]
Unigene0013415	606.00	16.8	5.785	-1.53807236855863	Down	0.976924866261715	-	-	-	-	-
Unigene0001547	548.00	31.835	10.18	-1.64487620280814	Down	0.97739669629339	K17353|1|9e-76|284|crg:105342060|tetraspanin-18;K17352|4|2e-07|57.0|lgi:LOTGIDRAFT_157798|tetraspanin-11;K06537|5|5e-06|52.8|sko:100374248|CD151 antigen	-	-	-	gi|762128123|ref|XP_011447157.1|/6.5028e-75/PREDICTED: tetraspanin-18-like isoform X7 [Crassostrea gigas]
Unigene0023135	951.00	0.95	3.65	1.94189704543643	Up	0.83129519728533	-	-	-	-	-
Unigene0033092	392.00	6.25	1.38	-2.17918792277128	Down	0.978335962517327	-	-	-	-	-
Unigene0006365	235.00	3.545	0.99	-1.84028519715991	Down	0.950655321831763	-	-	-	-	-
Unigene0018343	1599.00	14.19	5.89	-1.26853505023009	Down	0.945322455693095	-	-	-	-	gi|405960675|gb|EKC26573.1|/0/hypothetical protein CGI_10010477 [Crassostrea gigas]
Unigene0004772	206.00	1.82	0.01	-7.5077946401987	Down	0.988946720779614	K10408|1|1e-29|130|crg:105327769|dynein heavy chain, axonemal	GO:0030286//dynein complex;GO:0030286//dynein complex	GO:0005524//ATP binding;GO:0003777//microtubule motor activity;GO:0032550;GO:0003774//motor activity	GO:0007018//microtubule-based movement;GO:0009154//purine ribonucleotide catabolic process;GO:0048870//cell motility	gi|762088742|ref|XP_011426695.1|/1.07306e-28/PREDICTED: dynein heavy chain 3, axonemal-like [Crassostrea gigas]
Unigene0005402	2629.00	23.9	11.1	-1.10645094163064	Down	0.958655914391665	K16634|1|2e-30|137|cmy:102943124|ribonuclease inhibitor	-	-	-	gi|405952971|gb|EKC20714.1|/0/NACHT, LRR and PYD domains-containing protein 5 [Crassostrea gigas]
Unigene0019966	1314.00	9.695	4.3	-1.17290423851733	Down	0.928352311532354	K08819|1|6e-06|54.7|ola:101169150|cyclin-dependent kinase 12/13 [EC:2.7.11.22 2.7.11.23]	-	-	-	gi|762167639|ref|XP_011422155.1|/9.61689e-179/PREDICTED: uncharacterized protein LOC105324703 [Crassostrea gigas]
Unigene0018421	1579.00	4.725	1.915	-1.30296993718348	Down	0.91374674542249	-	-	-	-	gi|762105766|ref|XP_011435456.1|/0/PREDICTED: protein sprint-like isoform X4 [Crassostrea gigas]
Unigene0002598	233.00	2.05	1.005	-1.02842840832652	Down	0.865392303042195	-	-	-	-	-
Unigene0011401	795.00	95.84	35.485	-1.43341860178607	Down	0.990669150829258	K09183|1|5e-101|369|crg:105332606|GATA-binding protein 4	-	-	-	gi|762102133|ref|XP_011433557.1|/3.85945e-100/PREDICTED: transcription factor GATA-4-like isoform X3 [Crassostrea gigas]
Unigene0021845	1071.00	20.795	10.08	-1.04474104614644	Down	0.97418275128839	-	-	-	-	-
Unigene0020655	1222.00	5.745	2.73	-1.07340594172626	Down	0.939416537123669	K16470|1|2e-172|607|crg:105319520|zinc finger protein DZIP1	-	-	-	gi|405970007|gb|EKC34947.1|/4.60022e-172/Zinc finger protein DZIP1 [Crassostrea gigas]
Unigene0021989	1066.00	1.93	0.905	-1.09261115018488	Down	0.893052373792502	-	-	-	-	gi|762086615|ref|XP_011425585.1|/2.89349e-116/PREDICTED: uncharacterized threonine-rich GPI-anchored glycoprotein PJ4664.02-like isoform X4 [Crassostrea gigas]
Unigene0009257	597.00	12.41	5.545	-1.16224374996865	Down	0.97139130898931	-	-	-	-	gi|762111054|ref|XP_011438233.1|/4.0058e-64/PREDICTED: uncharacterized protein LOC105335824 [Crassostrea gigas]
Unigene0029333	515.00	21.73	4.615	-2.23528562153551	Down	0.979082674635476	-	-	-	-	gi|762112907|ref|XP_011439200.1|/2.13274e-15/PREDICTED: uncharacterized protein LOC105336538 [Crassostrea gigas]
Unigene0026972	656.00	228.985	770.38	1.75031715400098	Up	0.999999473443635	-	-	-	-	gi|762159253|ref|XP_011417826.1|/1.68905e-27/PREDICTED: proline-rich transmembrane protein 1-like [Crassostrea gigas]
Unigene0024030	873.00	18.115	8.38	-1.11216265675394	Down	0.959607274828181	-	-	-	-	-
Unigene0030903	3040.00	2.2	0.685	-1.68332763056413	Down	0.958525337434222	K05093|1|1e-23|114|aam:106499024|fibroblast growth factor receptor 2 [EC:2.7.10.1]	-	-	-	gi|762143336|ref|XP_011454917.1|/4.62663e-125/PREDICTED: TNF receptor-associated factor family protein DDB_G0272098-like isoform X2 [Crassostrea gigas]
Unigene0027187	642.00	1.53	0.485	-1.65747500050552	Down	0.900745835849448	-	-	-	-	gi|762072642|ref|XP_011431385.1|/1.85195e-68/PREDICTED: mucin-2-like [Crassostrea gigas]
Unigene0008433	276.00	7.425	3.48	-1.0933037198394	Down	0.946681845108269	K10080|1|1e-31|136|crg:105337929|lectin, mannose-binding 1	-	-	-	gi|762116658|ref|XP_011441168.1|/1.13375e-30/PREDICTED: protein ERGIC-53-like [Crassostrea gigas]
Unigene0017999	1671.00	17.42	5.495	-1.66455323764963	Down	0.978854516811988	-	-	-	-	gi|762127660|ref|XP_011446918.1|/1.04387e-106/PREDICTED: protein FAM167A-like [Crassostrea gigas]
Unigene0029857	482.00	20.825	7.16	-1.54028500298865	Down	0.982366274116681	K16308|1|2e-06|53.1|xtr:100145758|citron Rho-interacting kinase [EC:2.7.11.1]	-	-	-	gi|405962072|gb|EKC27780.1|/6.40833e-82/MAM domain-containing glycosylphosphatidylinositol anchor protein 1 [Crassostrea gigas]
Unigene0010447	788.00	5.09	14.21	1.48116899316709	Up	0.832762016242076	K06688|1|1e-92|341|crg:105330453|ubiquitin-conjugating enzyme E2 C [EC:2.3.2.23]	GO:0000152//nuclear ubiquitin ligase complex	GO:0032550;GO:0019787//ubiquitin-like protein transferase activity;GO:0005524//ATP binding	GO:0043161//proteasome-mediated ubiquitin-dependent protein catabolic process;GO:0010993//regulation of ubiquitin homeostasis;GO:0000209//protein polyubiquitination;GO:0000087//mitotic M phase	gi|405952680|gb|EKC20463.1|/1.10753e-91/Ubiquitin-conjugating enzyme E2 C [Crassostrea gigas]
Unigene0013881	4413.00	8.33	3.815	-1.12663343853102	Down	0.962507076050484	K09187|1|0.0|1163|crg:105336526|histone-lysine N-methyltransferase MLL2 [EC:2.1.1.43];K09188|2|0.0|833|obi:106872048|histone-lysine N-methyltransferase MLL3 [EC:2.1.1.43]	-	GO:0016740//transferase activity	-	gi|762112876|ref|XP_011439184.1|/0/PREDICTED: histone-lysine N-methyltransferase 2D-like isoform X3 [Crassostrea gigas]
Unigene0000234	442.00	19.27	9.185	-1.06900494518437	Down	0.953265255143284	-	-	-	-	-
Unigene0018881	1492.00	5.32	27.185	2.35331267729691	Up	0.999955030929507	K04194|1|5e-42|174|crg:105332602|cholecystokinin A receptor;K04239|3|7e-27|124|crg:105319314|hypocretin (orexin) receptor 2	-	-	-	gi|762078361|ref|XP_011453580.1|/0/PREDICTED: uncharacterized protein LOC105346611 [Crassostrea gigas]
Unigene0016409	2116.00	3.125	1.09	-1.51952805477252	Down	0.958501256125414	-	-	-	-	gi|762123845|ref|XP_011444918.1|/1.21097e-158/PREDICTED: uncharacterized protein LOC105340519 [Crassostrea gigas]
Unigene0033325	361.00	1.56	0.305	-2.35466488129936	Down	0.954633791105315	-	-	-	-	-
Unigene0025619	746.00	4.275	1.105	-1.95187805038183	Down	0.978431519371855	-	-	-	-	gi|762089433|ref|XP_011427066.1|/7.06772e-114/PREDICTED: uncharacterized protein LOC105328039 [Crassostrea gigas]
Unigene0004344	429.00	3.09	10.605	1.77906587762618	Up	0.87601119644451	K05868|1|1e-37|156|crg:105347974|cyclin B	-	-	-	gi|340764463|gb|AEK69413.1|/2.85301e-37/cyclin B3 [Crassostrea gigas]
Unigene0029553	501.00	1.205	0.315	-1.93560941273005	Down	0.958602903399476	-	-	-	-	-
Unigene0009414	1680.00	44.025	16.615	-1.40583671102654	Down	0.95845712842808	K09557|1|6e-129|463|crg:105334580|BCL2-associated athanogene 3;K09558|5|1e-14|84.0|ocu:100353212|BCL2-associated athanogene 4	-	-	-	gi|405978223|gb|EKC42633.1|/4.85065e-128/BAG family molecular chaperone regulator 4 [Crassostrea gigas]
Unigene0016742	2004.00	1.845	0.45	-2.03562390973072	Down	0.945795021860875	K01183|1|0.0|1063|crg:105332622|chitinase [EC:3.2.1.14]	-	GO:0016798//hydrolase activity, acting on glycosyl bonds	GO:0071704//organic substance metabolic process	gi|762102165|ref|XP_011433571.1|/0/PREDICTED: probable chitinase 3 [Crassostrea gigas]
Unigene0014996	2836.00	16.635	8.095	-1.0391188805803	Down	0.958654234895649	K10586|1|0.0|1110|crg:105334740|baculoviral IAP repeat-containing protein 6 (apollon) [EC:2.3.2.23]	-	GO:0004842//ubiquitin-protein transferase activity	GO:0032465//regulation of cytokinesis;GO:0016567//protein ubiquitination;GO:0006915//apoptotic process	gi|762107956|ref|XP_011436597.1|/0/PREDICTED: baculoviral IAP repeat-containing protein 6-like [Crassostrea gigas]
Unigene0003727	2130.00	2.19	0.66	-1.73039294024272	Down	0.963221414271834	K01183|1|0.0|451|crg:105331572|chitinase [EC:3.2.1.14]	-	GO:0016798//hydrolase activity, acting on glycosyl bonds	GO:0071704//organic substance metabolic process	gi|405971297|gb|EKC36143.1|/0/Acidic mammalian chitinase [Crassostrea gigas]
Unigene0005403	315.00	4.395	1.76	-1.32028773650611	Down	0.914479171640452	-	-	-	-	-
Unigene0002967	272.00	19.345	40.18	1.05451683529008	Up	0.937632438426991	K04721|1|7e-21|100|crg:105346253|tumor necrosis factor ligand superfamily member 10	-	-	-	gi|762139418|ref|XP_011453058.1|/6.90947e-20/PREDICTED: tumor necrosis factor ligand superfamily member 10-like [Crassostrea gigas]
Unigene0012617	235.00	0.265	6.4	4.59400764032416	Up	0.933296001718975	-	-	-	-	gi|762115107|ref|XP_011440357.1|/6.21226e-24/PREDICTED: uncharacterized protein LOC105337364 isoform X2 [Crassostrea gigas]
Unigene0008330	1152.00	2.145	0.62	-1.79063752711267	Down	0.9422130693879	K14844|1|9e-21|103|crg:105341601|pumilio homology domain family member 6	-	-	-	gi|762076621|ref|XP_011446499.1|/7.45198e-20/PREDICTED: pumilio domain-containing protein KIAA0020-like [Crassostrea gigas]
Unigene0002093	334.00	144.63	66.945	-1.1113186231444	Down	0.970777345127444	-	-	-	-	-
Unigene0009204	1511.00	6.595	2.89	-1.19030316675087	Down	0.958631719455357	-	-	-	-	-
Unigene0000579	499.00	62.595	24.29	-1.36568493134869	Down	0.994470759854705	-	-	-	-	-
Unigene0017485	1791.00	2.145	0.98	-1.13012399338434	Down	0.903783365925351	-	-	-	-	gi|762140363|ref|XP_011453349.1|/7.14237e-109/PREDICTED: pre-mRNA-splicing factor CWC25-like isoform X6 [Crassostrea gigas]
Unigene0029295	517.00	126.035	43.1	-1.54806465227142	Down	0.999944183757916	-	-	-	-	gi|405965403|gb|EKC30780.1|/2.31941e-41/hypothetical protein CGI_10021685 [Crassostrea gigas]
Unigene0010839	1005.00	11.55	4.515	-1.35509495882256	Down	0.958586650602237	K02602|1|3e-155|550|crg:105339684|cytoplasmic polyadenylation element-binding protein	-	-	-	gi|762075700|ref|XP_011443647.1|/2.43097e-154/PREDICTED: cytoplasmic polyadenylation element-binding protein 2-like [Crassostrea gigas]
Unigene0001038	632.00	2.695	0.66	-2.02974734339405	Down	0.942088921129526	-	-	-	-	gi|405954881|gb|EKC22196.1|/1.35693e-23/Cytosolic carboxypeptidase 2 [Crassostrea gigas]
Unigene0007456	1181.00	19.17	4.545	-2.07649813747404	Down	0.975852978740782	K19721|1|3e-10|68.6|bfo:BRAFLDRAFT_69134|collagen, type V/XI/XXIV/XXVII, alpha;K19479|2|2e-07|59.3|bfo:BRAFLDRAFT_89395|collagen, type X, alpha	-	-	-	gi|762086646|ref|XP_011425602.1|/7.63876e-76/PREDICTED: collagen alpha-1(VIII) chain-like [Crassostrea gigas]
Unigene0006825	306.00	9.2	3.14	-1.55086930205275	Down	0.963719814715872	-	-	-	-	-
Unigene0000642	226.00	72.955	33.44	-1.12543200979236	Down	0.990764009713473	-	-	-	-	-
Unigene0025422	762.00	408.305	164.32	-1.31313914778192	Down	0.976955272870294	-	-	-	-	gi|762074175|ref|XP_011437618.1|/7.32227e-21/PREDICTED: uncharacterized protein LOC105335453 [Crassostrea gigas]
Unigene0021655	1101.00	108.775	48.14	-1.1760389699534	Down	0.988619427532883	K14389|1|2e-145|517|crg:105323707|solute carrier family 5 (sodium/glucose cotransporter), member 9	-	-	-	gi|762165522|ref|XP_011421086.1|/2.03177e-144/PREDICTED: sodium/glucose cotransporter 4-like [Crassostrea gigas]
Unigene0023111	951.00	22.575	9.24	-1.28876123095216	Down	0.963724190386042	-	-	-	-	gi|405952058|gb|EKC19911.1|/2.00798e-62/hypothetical protein CGI_10007252 [Crassostrea gigas]
Unigene0028448	566.00	2.365	0.74	-1.67624300771045	Down	0.884547145939037	-	-	-	-	-
Unigene0001793	299.00	10.82	5.3	-1.02963623437625	Down	0.966068141401064	-	-	-	-	-
Unigene0016368	2127.00	2.97	1.005	-1.56326742962184	Down	0.949534386529078	K01301|1|0.0|1118|crg:105322897|N-acetylated-alpha-linked acidic dipeptidase [EC:3.4.17.21];K06503|4|1e-31|140|pss:102461118|transferrin receptor	-	-	-	gi|762163621|ref|XP_011420102.1|/0/PREDICTED: N-acetylated-alpha-linked acidic dipeptidase 2-like isoform X1 [Crassostrea gigas]
Unigene0000344	770.00	35.56	17.46	-1.02620176520033	Down	0.973993622333395	K13162|1|9e-41|169|crg:105333153|poly(rC)-binding protein 2/3/4	-	-	-	gi|762103546|ref|XP_011434296.1|/7.1655e-40/PREDICTED: poly(rC)-binding protein 3-like isoform X3 [Crassostrea gigas]
Unigene0025693	738.00	0.01	18.9	10.8841705191084	Up	0.999999999999943	-	-	-	-	gi|762088048|ref|XP_011426332.1|/6.41986e-120/PREDICTED: cephalotoxin-like protein [Crassostrea gigas]
Unigene0023040	957.00	9.78	3.84	-1.34872815423108	Down	0.977577454780807	-	-	-	-	-
Unigene0029742	484.00	2.145	0.875	-1.29362272566722	Down	0.965296955491431	-	-	-	-	-
Unigene0022114	1053.00	3.68	1.35	-1.44674635900618	Down	0.967619157467227	-	-	-	-	-
Unigene0026988	655.00	123.215	30.43	-2.01761165918069	Down	0.994888471230825	K14616|1|3e-73|276|crg:105327358|cubilin	-	-	-	gi|762087580|ref|XP_011426084.1|/2.22381e-72/PREDICTED: cubilin-like [Crassostrea gigas]
Unigene0031951	299.00	1.155	0.56	-1.04439411935845	Down	0.905691551863977	-	-	-	-	-
Unigene0009811	900.00	3.7	1.54	-1.26459491982141	Down	0.944801344335016	-	-	-	-	gi|762106281|ref|XP_011435725.1|/7.14779e-21/PREDICTED: uncharacterized protein LOC105334099 isoform X1 [Crassostrea gigas]
Unigene0008758	209.00	60.535	124.29	1.0378688030103	Up	0.847057168261139	-	-	-	-	-
Unigene0029388	512.00	2.135	0.93	-1.19893344851246	Down	0.895061743329011	K08834|1|7e-85|314|crg:105323058|myosin III [EC:2.7.11.1]	-	-	-	gi|762081059|ref|XP_011420341.1|/1.07983e-88/PREDICTED: myosin-IIIa-like isoform X4 [Crassostrea gigas]
Unigene0019886	1320.00	3.335	1.585	-1.07320392104518	Down	0.935757650665448	-	-	-	-	gi|762132511|ref|XP_011449442.1|/9.1372e-137/PREDICTED: uncharacterized protein LOC105343690 isoform X2 [Crassostrea gigas]
Unigene0030942	348.00	92	45.39	-1.01925937289384	Down	0.979044657939831	-	-	-	-	-
Unigene0031947	2948.00	11.825	5.89	-1.0055006443963	Down	0.950073108428847	-	-	-	-	gi|762136043|ref|XP_011451282.1|/2.13861e-26/PREDICTED: uncharacterized protein LOC105345013 isoform X4 [Crassostrea gigas]
Unigene0019279	1422.00	16.915	2.91	-2.5392121188857	Down	0.976869621290752	-	-	-	-	gi|762126874|ref|XP_011446502.1|/1.118e-143/PREDICTED: uncharacterized protein LOC105341608 [Crassostrea gigas]
Unigene0000649	347.00	7.28	3.045	-1.25749622229236	Down	0.960443099688857	-	-	-	-	-
Unigene0029254	521.00	2.11	0.81	-1.38124918582256	Down	0.8872339450858	K06831|1|9e-62|237|crg:105333977|galectin-3;K10091|2|3e-15|83.2|lcm:102357137|galectin-4	-	-	-	gi|762105905|ref|XP_011435530.1|/6.01413e-61/PREDICTED: annexin A7-like [Crassostrea gigas]
Unigene0028877	542.00	0.56	3.41	2.60627300696657	Up	0.83767865520583	-	-	-	-	gi|405967899|gb|EKC33018.1|/2.72093e-25/hypothetical protein CGI_10013646 [Crassostrea gigas]
Unigene0000397	2808.00	1.05	0.34	-1.62678267641578	Down	0.93583117666842	K12567|1|0.0|1740|crg:105342773|titin [EC:2.7.11.1]	-	-	-	gi|762129970|ref|XP_011448113.1|/0/PREDICTED: titin-like [Crassostrea gigas]
Unigene0007448	221.00	4.67	1.325	-1.8174301902591	Down	0.95973907200227	-	-	-	-	-
Unigene0029205	523.00	5.195	2.01	-1.36992824772528	Down	0.94796592468467	-	-	-	-	-
Unigene0023532	903.00	29.395	117.7	2.00147163736755	Up	0.987867524233741	-	GO:0016020//membrane	-	-	gi|762107170|ref|XP_011436182.1|/3.07994e-78/PREDICTED: uncharacterized protein LOC105334440 isoform X1 [Crassostrea gigas]
Unigene0026493	684.00	4.63	2.12	-1.12694792869704	Down	0.946408739796549	-	-	-	-	-
Unigene0001947	232.00	17.85	3.27	-2.44856153341838	Down	0.987535151859775	-	-	-	-	-
Unigene0020364	1256.00	1.085	0.2	-2.43962313755712	Down	0.977068603785687	-	-	-	-	-
Unigene0025933	725.00	9.945	3.435	-1.53366127201564	Down	0.978589009042822	K06780|1|1e-43|178|crg:105325033|cell adhesion molecule 3	-	-	-	gi|405960226|gb|EKC26167.1|/1.49152e-73/Cell adhesion molecule 3 [Crassostrea gigas]
Unigene0001649	416.00	6.545	2.97	-1.13993026114448	Down	0.949496183973991	-	-	-	-	-
Unigene0024296	846.00	2.755	0.485	-2.50599566638403	Down	0.973604512832294	-	-	-	-	-
Unigene0025645	743.00	1.795	0.49	-1.87313018970784	Down	0.947956074560627	K11517|1|3e-40|167|sko:100377536|(S)-2-hydroxy-acid oxidase [EC:1.1.3.15];K14325|2|1e-06|55.8|bfo:BRAFLDRAFT_126915|RNA-binding protein with serine-rich domain 1;K00477|3|2e-06|54.7|phu:Phum_PHUM274820|phytanoyl-CoA hydroxylase [EC:1.14.11.18]	-	-	-	gi|405978044|gb|EKC42460.1|/6.13533e-110/Ectoine hydroxylase [Crassostrea gigas]
Unigene0030475	380.00	52.615	22.05	-1.25469550001972	Down	0.977480577005052	-	-	-	-	gi|762159069|ref|XP_011417734.1|/1.13852e-43/PREDICTED: extensin-like [Crassostrea gigas]
Unigene0006818	1468.00	1.99	0.65	-1.61425680751519	Down	0.958225789880033	-	-	-	-	gi|762147405|ref|XP_011457013.1|/6.51655e-07/PREDICTED: serine/arginine repetitive matrix protein 1-like [Crassostrea gigas]
Unigene0010481	1454.00	2.465	8.09	1.71455205605207	Up	0.900549383992401	K04482|1|2e-171|604|crg:105332417|DNA repair protein RAD51	GO:0016604//nuclear body;GO:0000795//synaptonemal complex;GO:0044429;GO:0000785//chromatin;GO:0000784//nuclear chromosome, telomeric region;GO:0016605//PML body;GO:0005730//nucleolus;GO:0035861//site of double-strand break;GO:0000800//lateral element;GO:0048471//perinuclear region of cytoplasm;GO:0005739//mitochondrion	GO:0008094//DNA-dependent ATPase activity;GO:0032550;GO:0005515//protein binding;GO:0043566//structure-specific DNA binding;GO:0008022//protein C-terminus binding;GO:0000400//four-way junction DNA binding;GO:0043142//single-stranded DNA-dependent ATPase activity;GO:0003697//single-stranded DNA binding;GO:0000150//recombinase activity;GO:0042802//identical protein binding;GO:0070182//DNA polymeras…	GO:0042221//response to chemical;GO:0007127//meiosis I;GO:0006261//DNA-dependent DNA replication;GO:0045003//double-strand break repair via synthesis-dependent strand annealing;GO:0051259//protein oligomerization;GO:0006266//DNA ligation;GO:0042148//strand invasion;GO:0010165//response to X-ray;GO:0007131//reciprocal meiotic recombination;GO:0010569//regulation of double-strand break repair via h…	gi|762101668|ref|XP_011433321.1|/1.44835e-170/PREDICTED: DNA repair protein RAD51 homolog 1 isoform X1 [Crassostrea gigas]
Unigene0009756	859.00	1.67	0.835	-1	Down	0.865602692761422	K15503|1|8e-36|152|aag:AaeL_AAEL014668|serine/threonine-protein phosphatase 6 regulatory ankyrin repeat subunit B	-	-	-	gi|762141534|ref|XP_011453956.1|/3.07758e-141/PREDICTED: ankyrin repeat and death domain-containing protein 1A-like isoform X4 [Crassostrea gigas]
Unigene0006193	231.00	5.575	2.38	-1.22801023149972	Down	0.925832701130159	-	-	-	-	-
Unigene0015727	2414.00	10.525	2.81	-1.90517819773283	Down	0.981326937970294	K09084|1|0.0|641|crg:105341455|atonal protein 8	-	-	-	gi|405963383|gb|EKC28960.1|/0/atonal-like protein 8 [Crassostrea gigas]
Unigene0028686	552.00	1.185	0.285	-2.05585323473352	Down	0.958643362695505	-	-	-	-	gi|762135249|ref|XP_011450869.1|/2.47958e-85/PREDICTED: unconventional myosin-XVIIIa-like isoform X5 [Crassostrea gigas]
Unigene0011620	417.00	1.34	0.135	-3.3112016882943	Down	0.96353926724872	-	-	-	-	-
Unigene0024376	836.00	2.71	0.61	-2.15141170379099	Down	0.970042166488867	K14075|1|1e-98|361|crg:105331423|pancreatic lipase-related protein 2 [EC:3.1.1.3]	-	-	-	gi|405950171|gb|EKC18174.1|/1.15725e-97/Pancreatic lipase-related protein 2 [Crassostrea gigas]
Unigene0032901	2656.00	1.54	0.01	-7.2667865406949	Down	0.993863115319396	K15266|1|2e-89|216|bfo:BRAFLDRAFT_125270|dimethyladenosine transferase 1, mitochondrial [EC:2.1.1.-]	-	-	-	gi|405976178|gb|EKC40694.1|/0/DBH-like monooxygenase protein 1 [Crassostrea gigas]
Unigene0024961	798.00	6.83	29.06	2.08907721934275	Up	0.921617303455675	-	-	-	-	gi|762118400|ref|XP_011442086.1|/5.21037e-122/PREDICTED: uncharacterized protein LOC105338592 [Crassostrea gigas]
Unigene0018523	1546.00	3.85	0.945	-2.02647221136119	Down	0.959350015516057	K10955|1|7e-09|64.7|cmy:102931860|intestinal mucin-2	-	-	-	gi|762087863|ref|XP_011426235.1|/5.43312e-38/PREDICTED: uncharacterized protein LOC105327443 [Crassostrea gigas]
Unigene0027709	607.00	1.33	0.255	-2.38285709352969	Down	0.974780552871499	-	-	-	-	-
Unigene0006205	1724.00	6.055	2.53	-1.25898957500002	Down	0.966497915798258	-	-	-	-	-
Unigene0013197	253.00	1.175	0.235	-2.32192809488736	Down	0.941004034855881	-	-	-	-	-
Unigene0005502	691.00	6.14	2.4	-1.35520424976166	Down	0.949995256012882	K12567|1|3e-14|80.5|obi:106877301|titin [EC:2.7.11.1]	-	-	-	gi|762129968|ref|XP_011448112.1|/3.79647e-76/PREDICTED: titin-like [Crassostrea gigas]
Unigene0012603	339.00	4.5	1.945	-1.21015484623085	Down	0.9446729974138	K06468|1|6e-10|64.7|crg:105342298|Fc receptor, IgE, low affinity II;K06560|3|3e-07|55.8|ccw:104689213|mannose receptor, C type;K17513|4|5e-07|55.1|crg:105327388|C-type lectin superfamily 17 member A	-	-	-	gi|762087974|ref|XP_011426293.1|/6.59246e-34/PREDICTED: perlucin-like protein [Crassostrea gigas]
Unigene0019670	1360.00	1.58	0.415	-1.92874131683018	Down	0.973114373805086	-	-	-	-	-
Unigene0016013	2269.00	37.205	7.19	-2.37143284314941	Down	0.976929381932636	K03283|1|0.0|1195|crg:105334234|heat shock 70kDa protein 1/8	-	GO:0032550	GO:0050896//response to stimulus	gi|405954209|gb|EKC21713.1|/0/Heat shock protein 70 B2 [Crassostrea gigas]
Unigene0008229	1988.00	2.585	1.23	-1.07150596497569	Down	0.888049577308918	K04148|1|3e-61|239|crg:105333552|dopamine D1-like receptor	-	-	-	gi|405968773|gb|EKC33807.1|/2.40639e-60/Dopamine receptor 1 [Crassostrea gigas]
Unigene0022305	1036.00	2.14	0.935	-1.19457252651351	Down	0.873262605824703	-	-	-	-	-
Unigene0003007	250.00	22.06	1.125	-4.29343588437435	Down	0.982148645313624	K01158|1|4e-30|131|crg:105335715|deoxyribonuclease II [EC:3.1.22.1]	-	-	-	gi|405966636|gb|EKC31896.1|/4.99331e-42/Plancitoxin-1 [Crassostrea gigas]
Unigene0002715	343.00	38.015	12.005	-1.66293338750369	Down	0.981067591405226	-	-	-	-	-
Unigene0004611	370.00	0.885	2.35	1.408911396482	Up	0.824206506068658	K10129|1|7e-32|137|crg:105334894|G-2 and S-phase expressed protein 1	-	-	-	gi|762108363|ref|XP_011436804.1|/6.64883e-31/PREDICTED: G2 and S phase-expressed protein 1-like isoform X2 [Crassostrea gigas]
Unigene0001838	296.00	45.385	20.24	-1.16500626736588	Down	0.982144111605878	-	-	-	-	-
Unigene0025918	721.00	23.405	10.135	-1.20747067624506	Down	0.962944817729848	-	-	-	-	gi|762141123|ref|XP_011453747.1|/6.24895e-48/PREDICTED: interferon alpha-inducible protein 27-like protein 2B isoform X4 [Crassostrea gigas]
Unigene0029543	504.00	11.48	3.885	-1.56313613826798	Down	0.977105033292508	-	-	-	-	-
Unigene0008541	1482.00	16.525	5.505	-1.58583580283068	Down	0.97213565901623	-	-	-	-	-
Unigene0006200	776.00	59.51	297.205	2.32025436420857	Up	0.988992259102729	K04261|1|9e-121|434|crg:105320131|prostaglandin E receptor 4;K04263|5|2e-59|231|crg:105321049|prostacyclin receptor	-	-	-	gi|695935436|gb|AIT37779.1|/3.08882e-123/prostaglandin E receptor 4 [Crassostrea hongkongensis]
Unigene0029909	476.00	8.275	2.905	-1.51022114829005	Down	0.972562548970702	-	-	-	-	gi|405947304|gb|EKC17807.1|/4.76349e-32/hypothetical protein CGI_10000176 [Crassostrea gigas]
Unigene0029595	498.00	1.095	6.56	2.58276494501691	Up	0.851959431260654	K18032|1|1e-35|150|crg:105335146|receptor-type tyrosine-protein phosphatase A [EC:3.1.3.48];K05695|3|7e-31|134|crg:105332268|receptor-type tyrosine-protein phosphatase F [EC:3.1.3.48];K13297|5|5e-23|108|crg:105323578|receptor-type tyrosine-protein phosphatase T [EC:3.1.3.48]	-	-	-	gi|762109112|ref|XP_011437206.1|/2.56278e-81/PREDICTED: multiple epidermal growth factor-like domains protein 10 [Crassostrea gigas]
Unigene0005319	592.00	1.735	0.795	-1.12590889729391	Down	0.942958035455468	-	-	-	-	-
Unigene0004722	690.00	22.06	8.385	-1.39555010202704	Down	0.973398883474645	-	-	-	-	-
Unigene0000654	676.00	2.47	0.92	-1.42480527552766	Down	0.937102676623243	-	-	-	-	-
Unigene0002511	427.00	31.24	14.575	-1.09989857005412	Down	0.965695616374487	K13297|1|4e-33|137|crg:105344922|receptor-type tyrosine-protein phosphatase T [EC:3.1.3.48];K06776|5|1e-30|131|crg:105333679|receptor-type tyrosine-protein phosphatase kappa [EC:3.1.3.48]	-	-	-	gi|405955858|gb|EKC22798.1|/4.61805e-49/Receptor-type tyrosine-protein phosphatase epsilon [Crassostrea gigas]
Unigene0002198	2432.00	38.1	18.735	-1.02405502005157	Down	0.973127166852341	K06255|1|0.0|1390|crg:105328642|heparan sulfate proteoglycan 2 (perlecan)	-	-	-	gi|762091045|ref|XP_011427908.1|/0/PREDICTED: basement membrane-specific heparan sulfate proteoglycan core protein-like isoform X3 [Crassostrea gigas]
Unigene0028260	578.00	1.49	0.725	-1.03925943044723	Down	0.91245362524711	-	-	-	-	-
Unigene0018994	1461.00	12.795	4.685	-1.44945919438026	Down	0.979602818274601	-	-	-	-	gi|762075028|ref|XP_011440081.1|/8.05954e-36/PREDICTED: signal peptide, CUB and EGF-like domain-containing protein 1 isoform X3 [Crassostrea gigas]
Unigene0015137	2729.00	8.05	1.895	-2.08679093483089	Down	0.977267357825864	K16681|1|0.0|1231|crg:105321047|protein crumbs	-	-	-	gi|762080541|ref|XP_011417558.1|/0/PREDICTED: protein crumbs-like isoform X4 [Crassostrea gigas]
Unigene0009249	1737.00	2.755	1.305	-1.07800251200127	Down	0.904064235372051	-	-	-	-	gi|440902532|gb|ELR53315.1|/1.62881e-09/hypothetical protein M91_20997, partial [Bos mutus]
Unigene0026844	663.00	2.825	0.55	-2.36074734377789	Down	0.95855662548032	-	-	-	-	-
Unigene0024325	845.00	5.765	1.76	-1.71174517901448	Down	0.97621284519197	K10380|1|2e-09|65.5|crg:105333531|ankyrin;K12855|2|9e-08|59.7|crg:105326398|pre-mRNA-processing factor 6;K19867|3|1e-07|59.3|crg:105320251|LIM domain-binding protein 3	-	-	-	gi|762148963|ref|XP_011412406.1|/5.96427e-41/PREDICTED: uncharacterized protein LOC105317464 [Crassostrea gigas]
Unigene0013118	291.00	1.785	0.77	-1.2129937233342	Down	0.892856113883823	-	-	-	-	-
Unigene0032066	1507.00	1.575	0.135	-3.54432051622381	Down	0.977260942675572	-	-	-	-	gi|762137446|ref|XP_011452018.1|/0/PREDICTED: uncharacterized protein LOC105345534 [Crassostrea gigas]
Unigene0009223	1826.00	2.925	1.34	-1.12620362401299	Down	0.924454207683642	K13171|1|7e-06|55.1|hmg:100211742|serine/arginine repetitive matrix protein 1	-	-	-	gi|762134907|ref|XP_011450692.1|/0/PREDICTED: uncharacterized protein LOC105344592 isoform X2 [Crassostrea gigas]
Unigene0025260	773.00	17.695	8.395	-1.0757395314882	Down	0.966689441906363	-	-	-	-	-
Unigene0010588	264.00	2.685	0.86	-1.64251352328331	Down	0.938953926480741	-	-	-	-	-
Unigene0001085	448.00	2.89	0.86	-1.74866092779858	Down	0.958475666907878	-	-	-	-	-
Unigene0024456	837.00	133.725	45.495	-1.55548929988819	Down	0.999561492312488	-	-	-	-	-
Unigene0027920	589.00	8.735	4.265	-1.03426196159847	Down	0.963724596779223	-	-	-	-	-
Unigene0030584	263.00	0.445	3.035	2.76981927528928	Up	0.990281504925732	-	-	-	-	gi|762142893|ref|XP_011454678.1|/9.40027e-17/PREDICTED: TBC1 domain family member 16-like [Crassostrea gigas]
Unigene0025779	598.00	157.71	5.345	-4.88294038257254	Down	0.991705139816519	K01315|1|3e-18|87.4|crg:105328831|plasminogen [EC:3.4.21.7]	-	-	-	gi|762157427|ref|XP_011416867.1|/1.08969e-64/PREDICTED: MAM and LDL-receptor class A domain-containing protein 1-like [Crassostrea gigas]
Unigene0010825	324.00	3.56	1.365	-1.38297629004655	Down	0.90714492650988	-	-	-	-	-
Unigene0000801	552.00	4.145	0.86	-2.26896353679365	Down	0.975965535177474	K04437|1|9e-103|374|crg:105346068|filamin	-	-	-	gi|762070492|ref|XP_011452859.1|/6.49502e-102/PREDICTED: uncharacterized protein LOC105346068 [Crassostrea gigas]
Unigene0025319	764.00	8.61	4.275	-1.01008881762358	Down	0.958577965144959	-	-	-	-	gi|405953835|gb|EKC21417.1|/6.42951e-09/hypothetical protein CGI_10003925 [Crassostrea gigas]
Unigene0027893	598.00	99.49	38.15	-1.38286846683337	Down	0.963315096766991	K19914|1|8e-88|324|crg:105346922|synaptotagmin-15	-	-	-	gi|762141630|ref|XP_011454007.1|/5.65588e-87/PREDICTED: synaptotagmin-15-like isoform X1 [Crassostrea gigas]
Unigene0022012	1065.00	2.76	0.765	-1.85113661408552	Down	0.973343190132178	K09098|1|3e-35|151|crg:105331716|neuronal PAS domain-containing protein 1/3	-	-	-	gi|762099786|ref|XP_011432328.1|/2.11226e-34/PREDICTED: protein trachealess-like isoform X3 [Crassostrea gigas]
Unigene0000689	220.00	0.01	1.305	7.02790599656988	Up	0.98822626131586	-	-	-	-	-
Unigene0016097	2235.00	198.58	1020.32	2.3612294572696	Up	0.999999987333022	K06238|1|2e-74|283|crg:105329078|collagen, type VI, alpha	-	-	-	gi|405966044|gb|EKC31369.1|/0/Collagen alpha-1(XII) chain [Crassostrea gigas]
Unigene0031857	485.00	4.575	0.115	-5.31406597711439	Down	0.978771317151613	-	-	-	-	-
Unigene0000615	922.00	5.135	2.545	-1.0126986202425	Down	0.929051741874654	-	-	-	-	-
Unigene0007782	234.00	1.28	0.25	-2.35614381022528	Down	0.951552101052623	-	-	-	-	-
Unigene0014297	3577.00	1.815	0.26	-2.80338601985466	Down	0.973802622035533	K13912|1|0.0|1264|crg:105323205|deleted in malignant brain tumors 1 protein	-	-	-	gi|762164397|ref|XP_011420510.1|/0/PREDICTED: deleted in malignant brain tumors 1 protein-like [Crassostrea gigas]
Unigene0009141	1486.00	3.3	1.085	-1.60477098180134	Down	0.958472712203758	K03362|1|2e-13|80.1|bmor:101738795|F-box and WD-40 domain protein 1/11;K16482|3|3e-13|79.0|ola:101161307|centriolar protein POC1;K14555|4|6e-13|78.2|aqu:100639686|U3 small nucleolar RNA-associated protein 13	-	-	-	gi|762139225|ref|XP_011452953.1|/0/PREDICTED: mitogen-activated protein kinase-binding protein 1-like isoform X5 [Crassostrea gigas]
Unigene0006964	1363.00	28.7	13.28	-1.11179559021613	Down	0.978512075422617	-	-	-	-	-
Unigene0001842	219.00	18.45	4.285	-2.10625370683526	Down	0.979111535699443	-	-	-	-	-
Unigene0002890	442.00	26.685	11.14	-1.26027977864828	Down	0.973115966334969	-	-	-	-	gi|762078505|ref|XP_011454305.1|/4.78504e-61/PREDICTED: titin-like isoform X9 [Crassostrea gigas]
Unigene0016777	1995.00	3.725	7.92	1.08826000473009	Up	0.832614399505689	K03257|1|0.0|803|crg:105324495|translation initiation factor 4A	-	GO:0004004//ATP-dependent RNA helicase activity;GO:0003676//nucleic acid binding;GO:0000166//nucleotide binding;GO:0003676//nucleic acid binding;GO:0042623//ATPase activity, coupled;GO:0032550	GO:0006413//translational initiation;GO:0010501//RNA secondary structure unwinding;GO:0010468//regulation of gene expression	gi|762167137|ref|XP_011421889.1|/0/PREDICTED: ATP-dependent RNA helicase eIF4A-like [Crassostrea gigas]
Unigene0020852	1197.00	1.135	0.505	-1.16833700453912	Down	0.883891879408938	-	-	-	-	-
Unigene0026280	698.00	4.365	0.815	-2.42110968939836	Down	0.981348213488667	-	-	-	-	-
Unigene0007269	462.00	19.12	1.62	-3.56101680509612	Down	0.978938933117148	-	-	-	-	-
Unigene0001500	228.00	11.78	1.675	-2.81410653848533	Down	0.976976546493354	-	-	-	-	gi|762085628|ref|XP_011425130.1|/3.39308e-35/PREDICTED: protein couch potato-like isoform X2 [Crassostrea gigas]
Unigene0026789	663.00	1.055	0.16	-2.72109918870719	Down	0.958752980896481	-	-	-	-	-
Unigene0003494	892.00	1.305	0.18	-2.85798099512757	Down	0.963699255892787	-	-	-	-	-
Unigene0012408	331.00	3.12	0.835	-1.9016979263882	Down	0.956976940591308	-	GO:0016021//integral component of membrane	-	-	gi|762143302|ref|XP_011454899.1|/2.19533e-34/PREDICTED: uncharacterized protein LOC105347486 [Crassostrea gigas]
Unigene0010406	1107.00	0.01	4.59	8.84235034341381	Up	0.999999999999998	-	-	-	-	gi|405946458|gb|EKC17644.1|/6.14479e-141/hypothetical protein CGI_10000413 [Crassostrea gigas]
Unigene0007067	1682.00	10.765	2.39	-2.17126579618648	Down	0.966986086239783	K08428|1|2e-06|57.0|hro:HELRODRAFT_122103|G protein-coupled receptor 139	-	-	-	gi|762108596|ref|XP_011436925.1|/2.15748e-168/PREDICTED: uncharacterized protein LOC105334970 [Crassostrea gigas]
Unigene0030874	6957.00	8.59	3.31	-1.37582691433125	Down	0.952554143104613	K06084|1|0.0|1683|crg:105329851|F-box protein 20	-	-	-	gi|762094282|ref|XP_011429618.1|/0/PREDICTED: LIM and calponin homology domains-containing protein 1-like isoform X2 [Crassostrea gigas]
Unigene0023002	964.00	5.64	2.275	-1.30982861731274	Down	0.960061657855319	-	-	-	-	gi|405953440|gb|EKC21101.1|/6.07584e-91/Zinc finger protein Noc [Crassostrea gigas]
Unigene0019503	1387.00	11.915	35.405	1.57117416487687	Up	0.964387763426179	K11810|1|0.0|838|crg:105332430|MFS transporter, MCP family, solute carrier family 16 (monocarboxylic acid transporters), member 12;K08181|3|1e-67|259|crg:105330197|MFS transporter, MCP family, solute carrier family 16 (monocarboxylic acid transporters), member 4;K08190|4|4e-61|238|lgi:LOTGIDRAFT_231274|MFS transporter, MCP family, solute carrier family 16 (monocarboxylic acid transporters), membe…	-	-	-	gi|762101715|ref|XP_011433346.1|/0/PREDICTED: monocarboxylate transporter 12-B-like [Crassostrea gigas]
Unigene0011745	394.00	17.495	62.145	1.82869565646051	Up	0.979487531503958	-	-	-	-	-
Unigene0023200	945.00	5.855	1.51	-1.95512062117614	Down	0.954802237119075	K20051|1|3e-44|181|crg:105340396|low-density lipoprotein receptor-related protein 4	-	-	-	gi|762146540|ref|XP_011456571.1|/8.06488e-157/PREDICTED: low-density lipoprotein receptor-related protein 4-like isoform X2 [Crassostrea gigas]
Unigene0006261	1059.00	16.455	5.42	-1.60216126977048	Down	0.978382706070083	K04225|1|3e-24|114|crg:105348651|tachykinin-like receptor	-	-	-	gi|405951836|gb|EKC19713.1|/2.83431e-23/Tachykinin-like peptide receptor 99D [Crassostrea gigas]
Unigene0008645	1490.00	6.54	2.6	-1.33077901246963	Down	0.96571718176677	-	-	-	-	-
Unigene0017705	1740.00	2.89	1.38	-1.06640122572251	Down	0.909010488500818	-	GO:0016021//integral component of membrane	-	-	gi|762128406|ref|XP_011447304.1|/1.94093e-103/PREDICTED: uncharacterized protein LOC105342143 [Crassostrea gigas]
Unigene0014437	3391.00	5.45	1.76	-1.63068080102699	Down	0.914818867409008	-	-	-	-	gi|762153223|ref|XP_011414639.1|/5.24389e-133/PREDICTED: serine/threonine-protein kinase pakD-like [Crassostrea gigas]
Unigene0027879	592.00	3.26	1.15	-1.5032381032867	Down	0.938305074984043	K11428|1|2e-16|62.0|isc:IscW_ISCW020034|histone-lysine N-methyltransferase SETD8 [EC:2.1.1.43]	-	-	-	gi|405977558|gb|EKC42001.1|/5.1299e-24/Thyroid peroxidase [Crassostrea gigas]
Unigene0000718	705.00	1.145	0.225	-2.34735069176727	Down	0.962741978743132	-	-	-	-	-
Unigene0008830	248.00	31.97	80.54	1.33298672816523	Up	0.987067530284582	-	-	-	-	gi|762125327|ref|XP_011445684.1|/2.32992e-31/PREDICTED: uncharacterized protein LOC105341082 isoform X1 [Crassostrea gigas]
Unigene0015112	2749.00	6.55	2.17	-1.59379986398033	Down	0.970043889089232	-	-	-	-	-
Unigene0005414	1227.00	2.215	1.07	-1.04969590215387	Down	0.946943575896637	-	-	-	-	-
Unigene0030388	407.00	41.895	18.605	-1.17108768387533	Down	0.908837848117257	-	-	-	-	-
Unigene0002618	350.00	4.21	1.095	-1.94288936346522	Down	0.97385177090452	K05701|1|4e-49|194|crg:105334159|tight junction protein 1	GO:0044464	-	GO:0006915//apoptotic process	gi|762106448|ref|XP_011435813.1|/3.5674e-48/PREDICTED: tight junction protein ZO-1-like isoform X12 [Crassostrea gigas]
Unigene0009386	876.00	8.465	2.23	-1.92446635797534	Down	0.966043728523108	K14085|1|1e-67|258|crg:105327683|aldehyde dehydrogenase family 7 member A1 [EC:1.2.1.31 1.2.1.8 1.2.1.3]	-	GO:0016620//oxidoreductase activity, acting on the aldehyde or oxo group of donors, NAD or NADP as acceptor;GO:0016620//oxidoreductase activity, acting on the aldehyde or oxo group of donors, NAD or NADP as acceptor	GO:0044237//cellular metabolic process;GO:0044710;GO:0055114//oxidation-reduction process	gi|762088534|ref|XP_011426588.1|/1.15596e-66/PREDICTED: alpha-aminoadipic semialdehyde dehydrogenase-like [Crassostrea gigas]
Unigene0025969	723.00	2.285	0.22	-3.37661873642077	Down	0.97276026149783	K19721|1|2e-06|54.7|bfo:BRAFLDRAFT_69134|collagen, type V/XI/XXIV/XXVII, alpha;K11997|2|7e-06|53.1|bfo:BRAFLDRAFT_93307|tripartite motif-containing protein 2/3	-	-	-	gi|762108500|ref|XP_011436876.1|/3.18711e-68/PREDICTED: complement C1q-like protein 4 [Crassostrea gigas]
Unigene0018284	1608.00	1.495	0.5	-1.58014548442338	Down	0.940249432643122	-	-	-	GO:0007050//cell cycle arrest	gi|762073619|ref|XP_011434657.1|/7.25931e-142/PREDICTED: branchpoint-bridging protein-like [Crassostrea gigas]
Unigene0013038	277.00	2.535	10.38	2.03374879135454	Up	0.877595331826712	-	-	-	-	-
Unigene0015621	2463.00	5	2.35	-1.08926733809709	Down	0.921925136457323	K15706|1|2e-12|77.0|cmy:102942880|E3 ubiquitin-protein ligase RNF167 [EC:2.3.2.27];K16743|2|5e-07|59.3|lgi:LOTGIDRAFT_232956|abnormal spindle-like microcephaly-associated protein	-	-	-	gi|762119197|ref|XP_011442499.1|/7.91832e-72/PREDICTED: calmodulin-binding transcription activator 2-like isoform X4 [Crassostrea gigas]
Unigene0021700	1089.00	1.555	0.745	-1.06160224966844	Down	0.902128191323204	-	-	-	-	-
Unigene0012930	222.00	2.755	0.53	-2.37798805400796	Down	0.962694138255313	-	-	-	-	-
Unigene0013895	4361.00	2.455	0.93	-1.40042040320666	Down	0.959446705706318	K10955|1|1e-20|105|myb:102241796|intestinal mucin-2	-	-	-	gi|762088119|ref|XP_011426369.1|/0/PREDICTED: uncharacterized threonine-rich GPI-anchored glycoprotein PJ4664.02-like isoform X2 [Crassostrea gigas]
Unigene0004383	485.00	5.555	0.805	-2.78672622327448	Down	0.979058345531733	-	-	-	-	-
Unigene0001226	1265.00	3.32	1.475	-1.17046828709772	Down	0.899467127363222	-	-	-	-	gi|762153901|ref|XP_011415002.1|/0/PREDICTED: uncharacterized protein LOC105319247 isoform X3 [Crassostrea gigas]
Unigene0006024	298.00	1.555	0.75	-1.05195207963472	Down	0.863687621161542	-	-	-	-	-
Unigene0028584	555.00	0.105	1.615	3.94307293191516	Up	0.896527359574042	-	-	-	-	-
Unigene0010999	821.00	8.535	1.25	-2.77146305836565	Down	0.985673106035333	-	GO:0016021//integral component of membrane	-	-	gi|762147083|ref|XP_011456843.1|/2.99696e-26/PREDICTED: uncharacterized protein LOC105348930 [Crassostrea gigas]
Unigene0027642	611.00	16.595	7.35	-1.17493247435457	Down	0.961258876379705	-	-	-	-	-
Unigene0001424	1035.00	4.62	11.385	1.30116953472056	Up	0.837202302857929	K17582|1|4e-116|420|crg:105317992|antigen KI-67	-	-	-	gi|762150364|ref|XP_011413138.1|/3.05642e-115/PREDICTED: nascent polypeptide-associated complex subunit alpha, muscle-specific form-like isoform X5 [Crassostrea gigas]
Unigene0000046	2937.00	0.13	1.7	3.70895121799661	Up	0.859620701491337	K04612|1|5e-26|122|mze:101472134|calcium-sensing receptor;K05109|2|3e-24|116|pss:102457429|Eph receptor A8 [EC:2.7.10.1];K06592|3|8e-23|112|amj:102572340|poliovirus receptor-related protein 3;K10289|4|4e-20|103|cmy:102943828|F-box protein 1 (cyclin F);K14401|5|7e-20|102|pxy:105386838|cleavage and polyadenylation specificity factor subunit 1	-	-	-	gi|919069625|ref|XP_013416295.1|/1.27786e-63/PREDICTED: uncharacterized protein LOC106177898 [Lingula anatina]
Unigene0001714	717.00	6.3	2.955	-1.09219369820975	Down	0.887252555664779	K06550|1|2e-34|147|crg:105322288|L1 cell adhesion molecule;K06756|2|2e-09|65.1|isc:IscW_ISCW020054|neuronal cell adhesion molecule;K05094|5|7e-08|59.7|pxy:105390898|fibroblast growth factor receptor 3 [EC:2.7.10.1]	-	-	-	gi|762103719|ref|XP_011434386.1|/4.79829e-85/PREDICTED: neuroglian-like isoform X4 [Crassostrea gigas]
Unigene0029866	475.00	22.11	10.66	-1.05249158705705	Down	0.934474169353828	-	-	-	-	-
Unigene0020457	1249.00	9.01	28.42	1.65730754342924	Up	0.963031758359409	K04194|1|0.0|503|crg:105326021|cholecystokinin A receptor;K04239|3|2e-84|315|crg:105329130|hypocretin (orexin) receptor 2	-	-	-	gi|762082906|ref|XP_011424155.1|/0/PREDICTED: orexin receptor type 2-like [Crassostrea gigas]
Unigene0017151	1869.00	1.2	0.405	-1.56704059272389	Down	0.940072907429813	-	-	-	-	gi|405952491|gb|EKC20295.1|/0/Iporin [Crassostrea gigas]
Unigene0018425	1584.00	25.085	11.9	-1.07586336456899	Down	0.972887692622588	K04402|1|1e-81|306|crg:105340465|growth arrest and DNA-damage-inducible protein	-	-	-	gi|405973337|gb|EKC38056.1|/9.16497e-81/Growth arrest and DNA-damage-inducible protein GADD45 alpha [Crassostrea gigas]
Unigene0031954	4680.00	9.815	3.305	-1.57033799595848	Down	0.96179656655819	K10361|1|0.0|1055|crg:105345954|myosin XV	-	-	-	gi|762138665|ref|XP_011452665.1|/0/PREDICTED: unconventional myosin-XV-like isoform X15 [Crassostrea gigas]
Unigene0025894	727.00	0.075	1.64	4.45066140900957	Up	0.923653166999317	K18085|1|3e-71|270|sko:102804649|myotubularin-related protein 10/11/12;K12646|2|2e-16|87.8|sko:102805200|ATP-dependent RNA helicase DDX58 [EC:3.6.3.14];K04829|3|2e-14|81.3|sko:102805736|acid-sensing ion channel 1;K01896|4|9e-06|52.8|sko:102804956|medium-chain acyl-CoA synthetase [EC:6.2.1.2]	-	-	-	gi|585691527|ref|XP_006821273.1|/3.34725e-81/PREDICTED: uncharacterized protein LOC102806496, partial [Saccoglossus kowalevskii]
Unigene0027649	610.00	2.38	0.685	-1.79678568034742	Down	0.966491960652763	-	-	-	-	-
Unigene0011521	1014.00	1.87	5.71	1.61045247547521	Up	0.833557412867963	-	-	-	-	-
Unigene0012551	369.00	15.605	5.41	-1.52830785809239	Down	0.977079565347198	-	-	-	-	-
Unigene0012984	343.00	2.315	0.64	-1.85486838326024	Down	0.959817907617333	K07253|1|2e-34|145|crg:105343631|phenylpyruvate tautomerase [EC:5.3.2.1]	-	-	-	gi|762132364|ref|XP_011449367.1|/1.90925e-33/PREDICTED: macrophage migration inhibitory factor-like [Crassostrea gigas]
Unigene0018318	1605.00	1.88	0.815	-1.20586069744656	Down	0.892201705745914	K09228|1|6e-14|81.6|umr:103682223|KRAB domain-containing zinc finger protein	-	GO:0003676//nucleic acid binding;GO:0046872//metal ion binding	-	gi|762118353|ref|XP_011442061.1|/0/PREDICTED: myoneurin-like [Crassostrea gigas]
Unigene0028463	564.00	12.23	5.945	-1.04067568878173	Down	0.939599318229462	-	-	-	-	gi|762155190|ref|XP_011415692.1|/6.22217e-50/PREDICTED: ovarian cancer G-protein coupled receptor 1-like [Crassostrea gigas]
Unigene0003410	413.00	3.88	11.71	1.59361251831409	Up	0.851281415273612	-	-	-	-	gi|762116224|ref|XP_011440937.1|/2.71602e-16/PREDICTED: uncharacterized protein LOC105337756 [Crassostrea gigas]
Unigene0000295	249.00	11.645	5.78	-1.01056924171019	Down	0.957984345709351	-	-	-	-	-
Unigene0023996	869.00	5.335	1.415	-1.91468621799254	Down	0.958883984852522	-	-	-	-	-
Unigene0003951	217.00	10.36	3.055	-1.76177971786782	Down	0.977001263129086	-	-	-	-	-
Unigene0002048	4587.00	3.585	1.09	-1.71764498392498	Down	0.963244169254988	K04600|1|0.0|1420|crg:105325917|cadherin EGF LAG seven-pass G-type receptor 1	-	-	-	gi|762082394|ref|XP_011424008.1|/0/PREDICTED: cadherin EGF LAG seven-pass G-type receptor 1-like [Crassostrea gigas]
Unigene0005902	686.00	4.615	1.815	-1.34636109965002	Down	0.937829098323661	-	-	-	-	gi|762153464|ref|XP_011414769.1|/7.19966e-96/PREDICTED: coiled-coil alpha-helical rod protein 1-like isoform X3 [Crassostrea gigas]
Unigene0010114	270.00	1.075	0.01	-6.74819284958946	Down	0.99334299592323	-	-	-	-	-
Unigene0033099	414.00	2.025	0.78	-1.37637587890974	Down	0.907426020019022	-	-	-	-	gi|762097874|ref|XP_011431522.1|/3.63645e-37/PREDICTED: zinc finger protein 106-like isoform X3 [Crassostrea gigas]
Unigene0012536	346.00	43.765	6.845	-2.67665512387313	Down	0.975971571549516	-	-	-	-	gi|405964534|gb|EKC30009.1|/9.40507e-15/hypothetical protein CGI_10013506 [Crassostrea gigas]
Unigene0024759	813.00	6.875	2.21	-1.63731334390795	Down	0.966671265304761	-	-	-	-	gi|762127244|ref|XP_011446699.1|/1.31107e-98/PREDICTED: CKLF-like MARVEL transmembrane domain-containing protein 4 [Crassostrea gigas]
Unigene0023943	881.00	39.245	297.65	2.92303612976379	Up	0.999999999999906	K04261|1|9e-06|53.1|crg:105345512|prostaglandin E receptor 4;K08385|2|9e-06|53.1|asn:102370926|G0-opsin	-	-	-	gi|762146888|ref|XP_011456742.1|/3.43778e-151/PREDICTED: cyclic AMP receptor-like protein A [Crassostrea gigas]
Unigene0028300	575.00	5.495	1.73	-1.66734744331251	Down	0.953664939024061	K17280|1|1e-06|55.1|tru:101078400|chordin-like protein 2;K06236|2|2e-06|54.3|myd:102772822|collagen, type I, alpha;K16720|4|5e-06|52.8|dgr:Dgri_GH16983|reduction in cnn dots 2	-	-	-	gi|405959622|gb|EKC25636.1|/1.24939e-61/Brorin [Crassostrea gigas]
Unigene0027023	651.00	5.065	1.9	-1.41456285047019	Down	0.962233499410207	-	-	-	-	-
Unigene0012069	371.00	5.925	2.05	-1.53119124428018	Down	0.962074651190951	K07419|1|2e-28|126|crg:105342705|vitamin D 25-hydroxylase [EC:1.14.14.24]	-	-	-	gi|762102135|ref|XP_011433558.1|/8.09003e-45/PREDICTED: cytochrome P450 2C31-like [Crassostrea gigas]
Unigene0021052	1174.00	41.255	11.325	-1.86505793061566	Down	0.991287214930555	-	-	-	-	-
Unigene0003277	1511.00	4.465	1.43	-1.64264502834283	Down	0.964850042543631	K17352|1|7e-46|187|obi:106870977|tetraspanin-11;K17350|2|1e-26|123|hro:HELRODRAFT_187946|tetraspanin-9;K17353|3|3e-25|119|lgi:LOTGIDRAFT_157853|tetraspanin-18	-	-	-	gi|762119839|ref|XP_011442835.1|/2.91189e-137/PREDICTED: CD82 antigen-like [Crassostrea gigas]
Unigene0031143	351.00	73.97	28.585	-1.37168198551392	Down	0.979523977084681	-	-	-	-	-
Unigene0030310	421.00	3.53	0.775	-2.18739996799694	Down	0.94746392338263	-	-	-	-	-
Unigene0000514	385.00	1.255	0.46	-1.44798159789376	Down	0.88995772867445	-	-	-	-	-
Unigene0024269	849.00	12.38	4.405	-1.49079739029385	Down	0.952871125224369	-	-	GO:0046872//metal ion binding	-	gi|405963559|gb|EKC29122.1|/3.9641e-93/Sarcoplasmic calcium-binding protein [Crassostrea gigas]
Unigene0016043	2254.00	2.63	0.51	-2.36649364732081	Down	0.980361825721008	K14388|1|2e-36|157|mze:106674571|solute carrier family 5 (sodium-coupled monocarboxylate transporter), member 8/12	-	-	-	gi|957853550|ref|XP_014676676.1|/1.72863e-126/PREDICTED: uncharacterized protein LOC106816566, partial [Priapulus caudatus]
Unigene0006091	1126.00	9.16	3.11	-1.55843301796634	Down	0.963310880620925	K06550|1|6e-70|266|crg:105322288|L1 cell adhesion molecule;K06756|2|1e-20|102|obi:106879415|neuronal cell adhesion molecule	-	-	-	gi|762103717|ref|XP_011434385.1|/0/PREDICTED: neuroglian-like isoform X3 [Crassostrea gigas]
Unigene0002021	1197.00	1.185	0.465	-1.34958443779023	Down	0.930108490423831	-	-	-	-	-
Unigene0001978	296.00	4.705	2.08	-1.17761119458744	Down	0.930569519871101	-	-	-	-	-
Unigene0010936	673.00	4.145	1.7	-1.28583735535805	Down	0.948257128132814	K04987|1|1e-43|178|crg:105329347|polycystin 1L1	-	-	-	gi|762072166|ref|XP_011428865.1|/8.82927e-43/PREDICTED: polycystic kidney disease protein 1-like 1 [Crassostrea gigas]
Unigene0007626	288.00	6.925	2.925	-1.24337744646578	Down	0.897157885575174	-	GO:0016021//integral component of membrane	-	-	gi|762098270|ref|XP_011431526.1|/7.04451e-36/PREDICTED: uncharacterized protein LOC105331143 [Crassostrea gigas]
Unigene0027064	645.00	2.84	0.085	-5.06228427825434	Down	0.981269398831983	-	-	-	-	-
Unigene0004489	376.00	7.31	2.705	-1.43424281212562	Down	0.913405566646537	-	-	-	-	-
Unigene0006282	1021.00	110.505	641.935	2.53831557423938	Up	0.999999999999972	K05619|1|0.0|670|crg:105334492|transglutaminase 1 [EC:2.3.2.13]	-	-	-	gi|762070176|ref|XP_011436394.1|/0/PREDICTED: protein-glutamine gamma-glutamyltransferase K-like isoform X2 [Crassostrea gigas]
Unigene0024463	835.00	2.765	1.055	-1.39003648152752	Down	0.819584375740917	-	-	-	-	-
Unigene0026173	708.00	1.055	0.08	-3.72109918870719	Down	0.977012510165797	-	-	-	-	-
Unigene0016995	1924.00	3.425	1.43	-1.2600888410695	Down	0.92498383673367	-	-	-	-	-
Unigene0023814	892.00	1.38	0.46	-1.58496250072116	Down	0.883418705306563	-	-	-	-	-
Unigene0010273	2076.00	1.58	0.505	-1.64556926542531	Down	0.907346562814127	K04612|1|3e-66|255|mze:101472134|calcium-sensing receptor;K05109|2|1e-34|150|pss:102457429|Eph receptor A8 [EC:2.7.10.1];K14401|3|4e-33|145|pxy:105386838|cleavage and polyadenylation specificity factor subunit 1;K00025|4|3e-27|126|soc:105204759|malate dehydrogenase [EC:1.1.1.37];K06712|5|8e-27|124|asn:106723393|butyrophilin	-	-	-	gi|999972492|gb|KXJ11666.1|/3.39658e-97/Retrovirus-related Pol polyprotein from transposon 297, partial [Exaiptasia pallida]
Unigene0018241	1615.00	1.44	0.155	-3.21572869105544	Down	0.98585962874947	K06238|1|2e-12|76.3|crg:105331269|collagen, type VI, alpha;K04306|2|2e-11|73.6|nvi:100115677|relaxin family peptide receptor 1;K13963|3|3e-09|65.9|tsp:Tsp_00173|serpin B;K01127|4|2e-07|59.7|xtr:100493665|glycosylphosphatidylinositol phospholipase D [EC:3.1.4.50];K16932|5|3e-06|55.8|pss:102452472|C->U-editing enzyme APOBEC1 [EC:3.5.4.36]	-	-	-	gi|861591666|gb|KMQ82837.1|/1.5644e-43/integrase core domain protein [Lasius niger]
Unigene0016547	2064.00	71.47	11.61	-2.62196981606984	Down	0.977292755628755	K14636|1|2e-09|67.4|crg:105321957|MFS transporter, DHA1 family, solute carrier family 18 (vesicular acetylcholine transporter), member 3;K08155|2|4e-09|65.9|cmk:103185206|MFS transporter, DHA1 family, solute carrier family 18 (vesicular amine transporter), member 1/2	-	-	-	gi|762088358|ref|XP_011426493.1|/0/PREDICTED: MFS-type transporter SLC18B1-like isoform X1 [Crassostrea gigas]
Unigene0011285	219.00	15.475	6.18	-1.32426066619725	Down	0.966328255133519	-	-	-	-	gi|762088810|ref|XP_011426730.1|/2.36532e-28/PREDICTED: uncharacterized protein LOC105327802 isoform X2 [Crassostrea gigas]
Unigene0030416	389.00	2.01	0.7	-1.52176867423396	Down	0.934953471959443	-	-	-	-	-
Unigene0008343	600.00	7.2	3.22	-1.16093621821506	Down	0.958539031499409	-	-	-	-	-
Unigene0028488	564.00	18.985	3.725	-2.34954766826957	Down	0.980321964028639	-	-	-	-	gi|762136002|ref|XP_011451259.1|/3.74077e-15/PREDICTED: uncharacterized protein LOC105344998 isoform X1 [Crassostrea gigas]
Unigene0027593	610.00	3.185	1.025	-1.63566946275085	Down	0.964002657846534	-	-	-	-	-
Unigene0002779	738.00	9.47	4.12	-1.20072008828517	Down	0.963652462327092	-	-	-	-	-
Unigene0003223	2079.00	8.52	2.43	-1.80989711662006	Down	0.969889508188246	-	-	-	-	gi|762167401|ref|XP_011422031.1|/2.83429e-152/PREDICTED: uncharacterized threonine-rich GPI-anchored glycoprotein PJ4664.02-like [Crassostrea gigas]
Unigene0009709	451.00	34.16	14.655	-1.22091500693095	Down	0.979937223890526	-	-	-	-	-
Unigene0004459	557.00	1.96	0.665	-1.55942740861402	Down	0.903323177410283	K05038|1|6e-99|361|crg:105338902|solute carrier family 6 (neurotransmitter transporter, amino acid) member 5/7/9/14	-	-	-	gi|405972814|gb|EKC37562.1|/4.44204e-98/Sodium- and chloride-dependent glycine transporter 2 [Crassostrea gigas]
Unigene0032248	230.00	3.675	1.52	-1.27367292628014	Down	0.95136171063616	-	-	-	-	-
Unigene0029397	510.00	3.835	1.35	-1.5062671704521	Down	0.95861819561263	-	-	-	-	gi|762076767|ref|XP_011447281.1|/4.08246e-16/PREDICTED: uncharacterized protein LOC105342116 [Crassostrea gigas]
Unigene0010720	220.00	11.555	5.25	-1.13812793191415	Down	0.928680785523702	-	-	-	-	-
Unigene0023803	887.00	3.935	0.01	-8.62021982550749	Down	0.99999999999996	-	-	-	-	gi|762162986|ref|XP_011419774.1|/6.76809e-43/PREDICTED: uncharacterized protein LOC105322640 isoform X1 [Crassostrea gigas]
Unigene0033298	252.00	3.765	0.455	-3.04871141447323	Down	0.992919304246992	-	-	-	-	gi|762112136|ref|XP_011438798.1|/8.59668e-10/PREDICTED: uncharacterized protein LOC105336254 [Crassostrea gigas]
Unigene0026964	654.00	13.57	3.175	-2.09559222375933	Down	0.976494039255991	-	-	-	-	-
Unigene0015569	2491.00	91.34	12.605	-2.85725067151981	Down	0.979702593710577	-	-	-	-	gi|762112224|ref|XP_011438841.1|/0/PREDICTED: uncharacterized protein LOC105336294 [Crassostrea gigas]
Unigene0003324	254.00	17.335	5.025	-1.78649233513654	Down	0.97898139737678	-	-	-	-	-
Unigene0009495	204.00	81.45	24.025	-1.76137826775177	Down	0.994831900131349	K09183|1|6e-17|87.8|crg:105332606|GATA-binding protein 4	-	-	-	gi|762102133|ref|XP_011433557.1|/1.70921e-34/PREDICTED: transcription factor GATA-4-like isoform X3 [Crassostrea gigas]
Unigene0009640	839.00	4.73	1.77	-1.4180908232564	Down	0.955010444406857	-	-	-	-	-
Unigene0010435	819.00	3.76	1.19	-1.65977108836969	Down	0.971769666492252	K00485|1|3e-116|419|crg:105330880|dimethylaniline monooxygenase (N-oxide forming) [EC:1.14.13.8]	GO:0005789//endoplasmic reticulum membrane;GO:0031090//organelle membrane;GO:0016021//integral component of membrane	GO:0004497//monooxygenase activity;GO:0000166//nucleotide binding;GO:0050660//flavin adenine dinucleotide binding;GO:0050661//NADP binding;GO:0004499//N,N-dimethylaniline monooxygenase activity	GO:0055114//oxidation-reduction process	gi|762072588|ref|XP_011431115.1|/2.64941e-115/PREDICTED: dimethylaniline monooxygenase [N-oxide-forming] 5-like [Crassostrea gigas]
Unigene0024405	841.00	16.62	6.53	-1.34776548522391	Down	0.976939588268588	K19464|1|1e-26|122|nve:NEMVE_v1g243788|pleckstrin homology domain-containing family G member 5	-	-	-	gi|762080326|ref|XP_011416377.1|/3.35308e-161/PREDICTED: uncharacterized protein LOC105320202 isoform X4 [Crassostrea gigas]
Unigene0001177	1781.00	6.475	1.69	-1.93785694629173	Down	0.967166848431109	K10369|1|2e-150|347|crg:105321680|supervillin	-	-	-	gi|762160285|ref|XP_011418356.1|/1.43289e-149/PREDICTED: uncharacterized protein LOC105321680 isoform X1 [Crassostrea gigas]
Unigene0000087	747.00	3.64	1.385	-1.39405247414951	Down	0.962003776519239	-	-	-	-	-
Unigene0001658	428.00	2.595	0.375	-2.790772037862	Down	0.975817161259967	-	-	-	-	-
Unigene0008906	960.00	2.76	1.225	-1.1718865177756	Down	0.899453113324997	K19015|1|5e-14|80.9|myb:102243729|inter-alpha-trypsin inhibitor heavy chain H2	-	-	-	gi|762113409|ref|XP_011439462.1|/3.37219e-126/PREDICTED: inter-alpha-trypsin inhibitor heavy chain H3-like [Crassostrea gigas]
Unigene0001421	388.00	23.715	4.75	-2.31980044986122	Down	0.977129956079203	-	-	-	-	gi|405950528|gb|EKC18510.1|/2.58507e-13/Ankyrin-1 [Crassostrea gigas]
Unigene0020515	1242.00	12.835	3.995	-1.68381588764744	Down	0.967265885951829	K06054|1|4e-49|197|lgi:LOTGIDRAFT_209713|hairy and enhancer of split 1;K09090|5|1e-38|163|ame:724914|hairy and enhancer of split, invertebrate	-	-	-	gi|762146083|ref|XP_011456334.1|/1.24396e-156/PREDICTED: transcription factor HES-1-B-like [Crassostrea gigas]
Unigene0003332	709.00	36.88	9.19	-2.0047018891403	Down	0.981245735680114	-	-	-	-	-
Unigene0028587	557.00	2.93	1.32	-1.15036273506379	Down	0.916652896706222	-	-	-	-	gi|762167813|ref|XP_011422247.1|/1.76306e-62/PREDICTED: uncharacterized protein LOC105324769 [Crassostrea gigas]
Unigene0029406	512.00	0.535	2.485	2.21563505516114	Up	0.835712000171029	-	-	-	-	gi|762126036|ref|XP_011446061.1|/5.37158e-80/PREDICTED: uncharacterized protein LOC105341316 [Crassostrea gigas]
Unigene0019217	1430.00	2.25	1.095	-1.03899413161586	Down	0.915458612824205	K10447|1|3e-11|72.4|crg:105324829|kelch-like protein 9/13	-	-	-	gi|762118396|ref|XP_011442084.1|/1.33586e-136/PREDICTED: uncharacterized protein LOC105338591 isoform X2 [Crassostrea gigas]
Unigene0009859	567.00	31.38	14.16	-1.1480240868851	Down	0.986575377767097	-	-	-	-	-
Unigene0002306	2145.00	94.61	30.15	-1.64983467814057	Down	0.958643348291663	-	-	-	-	gi|762133248|ref|XP_011449822.1|/6.01238e-97/PREDICTED: uncharacterized protein LOC105343977 isoform X2 [Crassostrea gigas]
Unigene0022718	993.00	5.95	2.11	-1.49564666948812	Down	0.900202567974096	-	-	-	-	gi|762143765|ref|XP_011455141.1|/9.91699e-63/PREDICTED: uncharacterized protein LOC105347673 [Crassostrea gigas]
Unigene0023073	951.00	4.365	2.035	-1.10095285936319	Down	0.844016125213999	-	-	-	-	-
Unigene0023619	910.00	16.885	8.175	-1.04645154362203	Down	0.965424357571826	-	-	-	-	-
Unigene0004804	600.00	8.41	4.1	-1.0364818907497	Down	0.93800574160283	K10798|1|6e-51|124|crg:105321916|poly [ADP-ribose] polymerase [EC:2.4.2.30];K03283|5|3e-13|55.1|nvi:100119971|heat shock 70kDa protein 1/8	-	-	-	gi|762160974|ref|XP_011418705.1|/4.69631e-50/PREDICTED: poly [ADP-ribose] polymerase 4-like [Crassostrea gigas]
Unigene0005023	2673.00	5.995	2.495	-1.26471993807696	Down	0.924492285854206	-	-	-	-	gi|762138820|ref|XP_011452745.1|/0/PREDICTED: pleckstrin homology-like domain family B member 1 isoform X1 [Crassostrea gigas]
Unigene0011166	623.00	12.745	3.935	-1.69549583251472	Down	0.97296679696966	-	-	-	-	-
Unigene0029619	497.00	5.175	1.065	-2.28070543216085	Down	0.979629734257221	-	-	-	-	-
Unigene0027342	632.00	1.64	0.575	-1.51206195367371	Down	0.88077031332864	-	-	-	-	gi|405966922|gb|EKC32149.1|/3.34224e-22/hypothetical protein CGI_10022180 [Crassostrea gigas]
Unigene0002341	1252.00	34.635	12.125	-1.51424592653342	Down	0.991676918692268	-	-	-	-	-
Unigene0029618	494.00	9.305	3.225	-1.52870698974853	Down	0.9757297756527	-	-	-	-	gi|762114803|ref|XP_011440194.1|/3.20828e-12/PREDICTED: putative uncharacterized protein FLJ37770 [Crassostrea gigas]
Unigene0032029	424.00	23.7	10.88	-1.12320850253528	Down	0.968305145628802	-	-	-	-	-
Unigene0017121	1886.00	1.125	0.555	-1.01936532486693	Down	0.923183473451018	-	-	-	-	-
Unigene0021065	1173.00	6.13	1.94	-1.65983042150365	Down	0.963708617764523	K12959|1|1e-27|126|cmk:103176735|caveolin 3;K06278|2|3e-26|121|ola:101162818|caveolin 1	-	GO:0005515//protein binding	GO:0007423//sensory organ development;GO:0009952//anterior/posterior pattern specification;GO:0030301//cholesterol transport;GO:0007033//vacuole organization	gi|762161499|ref|XP_011418976.1|/6.79414e-93/PREDICTED: caveolin-3-like [Crassostrea gigas]
Unigene0018754	1516.00	4.565	1.255	-1.86292749603345	Down	0.966111686059532	-	-	-	-	gi|676478605|ref|XP_009061482.1|/9.1499e-06/hypothetical protein LOTGIDRAFT_234874 [Lottia gigantea]
Unigene0018749	1518.00	2.95	0.995	-1.56794652370555	Down	0.958930424505934	K19753|1|0.0|784|crg:105336673|protein TilB	-	-	-	gi|762113288|ref|XP_011439399.1|/0/PREDICTED: protein tilB homolog [Crassostrea gigas]
Unigene0015718	2418.00	11.685	5.525	-1.08061136450403	Down	0.966237881091095	-	-	-	-	gi|762134469|ref|XP_011450462.1|/8.69852e-15/PREDICTED: protein FAM179B-like isoform X4 [Crassostrea gigas]
Unigene0020071	1298.00	1.045	0.28	-1.90000421002328	Down	0.918690619998656	-	-	-	-	gi|762133231|ref|XP_011449814.1|/0/PREDICTED: uncharacterized protein LOC105343969 [Crassostrea gigas]
Unigene0028257	578.00	8.99	3.625	-1.31034012061215	Down	0.968046329626672	-	-	-	-	-
Unigene0001725	808.00	38.725	1.85	-4.38766806316062	Down	0.985743524696483	-	-	-	-	gi|762085840|ref|XP_011425235.1|/1.43091e-89/PREDICTED: nuclear pore complex protein NUP214-like [Crassostrea gigas]
Unigene0028271	576.00	1.695	0.01	-7.40514146313634	Down	1	-	-	-	-	gi|762124280|ref|XP_011445147.1|/1.8774e-19/PREDICTED: aggrecan core protein-like [Crassostrea gigas]
Unigene0013024	262.00	1.565	0.44	-1.83058722829532	Down	0.918856558191877	-	-	-	-	-
Unigene0011490	432.00	9.59	4.72	-1.02274395565629	Down	0.845140324999192	-	-	-	-	-
Unigene0025471	755.00	17.17	4.025	-2.09282935100015	Down	0.963286467633744	K14158|1|4e-11|70.5|lgi:LOTGIDRAFT_203052|solute carrier family 5 (sodium/glucose cotransporter), member 1;K14389|2|2e-07|58.5|dre:564815|solute carrier family 5 (sodium/glucose cotransporter), member 9	GO:0016021//integral component of membrane;GO:0031224//intrinsic component of membrane	GO:0005215//transporter activity	GO:0055085//transmembrane transport;GO:0044765//single-organism transport;GO:0044763	gi|762082153|ref|XP_011423878.1|/2.02831e-23/PREDICTED: sodium/glucose cotransporter 4-like [Crassostrea gigas]
Unigene0001769	424.00	2.09	0.635	-1.71867444530872	Down	0.949050875858937	-	-	-	-	gi|762148711|ref|XP_011412285.1|/2.39883e-68/PREDICTED: uncharacterized protein LOC105317356 isoform X14 [Crassostrea gigas]
Unigene0007510	229.00	2.665	1.16	-1.2000107276316	Down	0.893411780324752	-	-	-	-	-
Unigene0003133	824.00	6.845	3.18	-1.10602377597354	Down	0.937998811697317	K15601|1|2e-54|214|nvi:100120387|lysine-specific demethylase 3 [EC:1.14.11.-];K11449|3|2e-45|184|sko:100378099|jumonji domain-containing protein 1C [EC:1.14.11.-]	-	-	-	gi|762142689|ref|XP_011454567.1|/3.60646e-104/PREDICTED: probable JmjC domain-containing histone demethylation protein 2C [Crassostrea gigas]
Unigene0030110	457.00	15.595	4.9	-1.67022989837158	Down	0.976880046327873	-	-	-	-	-
Unigene0024898	800.00	4.405	0.965	-2.19054117165233	Down	0.967449013166581	-	-	-	-	-
Unigene0007060	383.00	4.965	2.41	-1.04276057129841	Down	0.95844865701352	-	-	-	-	-
Unigene0002052	344.00	1.64	0.64	-1.35755200461808	Down	0.920364955688745	-	-	-	-	-
Unigene0004463	364.00	25.21	11.53	-1.12860360520677	Down	0.969892724019957	-	-	-	-	-
Unigene0003647	347.00	4.91	1.585	-1.63124018417529	Down	0.963232274474875	-	-	-	-	-
Unigene0026248	706.00	24.225	7.2	-1.75042785397277	Down	0.979017343648542	-	-	-	-	-
Unigene0033018	248.00	18.44	73.275	1.99048240714757	Up	0.996976477666093	-	-	-	-	-
Unigene0012867	306.00	1.135	0.185	-2.61709512166197	Down	0.950454201423444	-	-	-	-	gi|762124280|ref|XP_011445147.1|/1.31676e-26/PREDICTED: aggrecan core protein-like [Crassostrea gigas]
Unigene0004895	243.00	3.44	0.96	-1.84130225398094	Down	0.927827132143179	-	-	-	-	-
Unigene0033163	665.00	1.77	0.775	-1.19148114480876	Down	0.888445477386783	-	-	-	-	-
Unigene0007878	2840.00	13.185	3.155	-2.06318566088201	Down	0.977540570663509	K14206|1|1e-30|138|dpe:Dper_GL26826|solute carrier family 15 (oligopeptide transporter), member 1	-	-	-	gi|762131634|ref|XP_011448989.1|/0/PREDICTED: filaggrin-like isoform X3 [Crassostrea gigas]
Unigene0019542	1374.00	8.42	2.015	-2.06304039453843	Down	0.979462951573422	K14210|1|0.0|857|crg:105323184|solute carrier family 3 (neutral and basic amino acid transporter), member 1	-	-	-	gi|762164351|ref|XP_011420485.1|/0/PREDICTED: neutral and basic amino acid transport protein rBAT-like isoform X2 [Crassostrea gigas]
Unigene0017013	1918.00	12.735	5.01	-1.34591645107899	Down	0.967842310880592	K06059|1|0.0|704|crg:105348437|disintegrin and metalloproteinase domain-containing protein 17 [EC:3.4.24.86]	-	GO:0070011//peptidase activity, acting on L-amino acid peptides	GO:0006508//proteolysis	gi|762145724|ref|XP_011456141.1|/0/PREDICTED: ADAM 17-like protease isoform X2 [Crassostrea gigas]
Unigene0004080	244.00	10.68	3.48	-1.61775243583883	Down	0.961898232504763	-	GO:0005665//DNA-directed RNA polymerase II, core complex	GO:0001055//RNA polymerase II activity;GO:0003677//DNA binding	GO:0006366//transcription from RNA polymerase II promoter	gi|405965007|gb|EKC30438.1|/9.85574e-14/DNA-directed RNA polymerase II subunit RPB1 [Crassostrea gigas]
Unigene0001494	718.00	9.86	3.57	-1.46566357234881	Down	0.959868273176565	-	-	-	-	-
Unigene0016279	2160.00	5.6	2.405	-1.21938993317492	Down	0.963411981189668	-	-	-	-	gi|762092774|ref|XP_011428823.1|/0/PREDICTED: uncharacterized protein LOC105329326 isoform X1 [Crassostrea gigas]
Unigene0002113	665.00	1.86	0.62	-1.58496250072116	Down	0.934567952184004	-	-	-	-	-
Unigene0028045	589.00	2.665	0.8	-1.73606362787181	Down	0.949321886843094	-	-	-	-	gi|762119365|ref|XP_011442588.1|/9.22185e-18/PREDICTED: cytosolic carboxypeptidase 2-like isoform X14 [Crassostrea gigas]
Unigene0021849	1080.00	276.475	80.395	-1.78197134808691	Down	0.977281356430216	-	-	-	-	gi|405963172|gb|EKC28769.1|/8.65756e-84/Monocarboxylate transporter 14 [Crassostrea gigas]
Unigene0013635	5480.00	0.205	14.165	6.11056288176002	Up	0.984759910160981	K14462|1|1e-11|76.3|hmg:100199505|apolipoprotein B;K12478|2|2e-09|68.9|dre:562943|early endosome antigen 1;K19533|3|1e-08|66.2|cfa:606964|synaptonemal complex protein 1;K20283|5|9e-08|63.2|amj:102575628|golgin subfamily A member 4	-	-	-	gi|762124408|ref|XP_011445213.1|/0/PREDICTED: vitellogenin-6-like isoform X2 [Crassostrea gigas]
Unigene0012213	699.00	128.6	13.725	-3.22801258832275	Down	0.984299302765488	-	-	-	-	gi|762112222|ref|XP_011438840.1|/9.77094e-112/PREDICTED: uncharacterized protein LOC105336293 [Crassostrea gigas]
Unigene0013315	376.00	1.645	0.44	-1.90251215509794	Down	0.922596561741493	K14391|1|5e-38|157|crg:105344269|solute carrier family 5 (sodium/myo-inositol cotransporter), member 11;K14389|2|2e-23|109|obi:106870460|solute carrier family 5 (sodium/glucose cotransporter), member 9;K14158|3|3e-23|108|lgi:LOTGIDRAFT_203052|solute carrier family 5 (sodium/glucose cotransporter), member 1	-	-	-	gi|762134175|ref|XP_011450309.1|/4.73131e-37/PREDICTED: sodium/myo-inositol cotransporter 2-like [Crassostrea gigas]
Unigene0011987	353.00	4.185	0.87	-2.26614031670162	Down	0.952603619732466	-	-	-	-	-
Unigene0013669	5234.00	19.25	6.745	-1.51296809752136	Down	0.987066995631993	K00698|1|8e-11|73.2|hmg:100212386|chitin synthase [EC:2.4.1.16];K14459|3|3e-09|68.2|apla:101799820|hexosaminidase [EC:3.2.1.52]	-	-	-	gi|762093520|ref|XP_011429217.1|/0/PREDICTED: caskin-2-like isoform X3 [Crassostrea gigas]
Unigene0004685	318.00	73.945	27.72	-1.41552534124775	Down	0.966218495987753	K09442|1|1e-07|57.0|crg:105339786|SAM pointed domain-containing ETS transcription factor	-	-	-	gi|762121745|ref|XP_011443810.1|/1.14844e-06/PREDICTED: SAM pointed domain-containing Ets transcription factor-like isoform X1 [Crassostrea gigas]
Unigene0006401	6174.00	2.63	1.19	-1.14410122598436	Down	0.925912413516632	K10408|1|0.0|3347|crg:105343243|dynein heavy chain, axonemal	GO:0030286//dynein complex;GO:0030286//dynein complex	GO:0032550;GO:0003774//motor activity;GO:0016887//ATPase activity;GO:0005524//ATP binding;GO:0003777//microtubule motor activity	GO:0009154//purine ribonucleotide catabolic process;GO:0048870//cell motility;GO:0007018//microtubule-based movement	gi|762131345|ref|XP_011448838.1|/0/PREDICTED: dynein heavy chain 5, axonemal-like isoform X8 [Crassostrea gigas]
Unigene0029240	521.00	10.065	4.725	-1.0909609378129	Down	0.946276306116903	K11997|1|6e-57|145|crg:105342509|tripartite motif-containing protein 2/3;K14415|5|7e-49|128|crg:105324958|tRNA-splicing ligase RtcB [EC:6.5.1.3]	-	-	-	gi|405972027|gb|EKC36824.1|/1.60021e-61/Protein lin-41 [Crassostrea gigas]
Unigene0027637	602.00	11.53	3.645	-1.66140179332483	Down	0.958628153565924	K10594|1|1e-12|74.7|aqu:100636752|E3 ubiquitin-protein ligase HERC1 [EC:2.3.2.26]	-	-	-	gi|762116817|ref|XP_011441255.1|/6.31968e-94/PREDICTED: laccase-like isoform X3 [Crassostrea gigas]
Unigene0024361	845.00	23.615	7.78	-1.60186147516437	Down	0.975730115758652	-	-	-	-	gi|762166683|ref|XP_011421653.1|/1.07941e-66/PREDICTED: uncharacterized protein LOC105324288 isoform X2 [Crassostrea gigas]
Unigene0014434	3394.00	8.765	4.365	-1.0057724371301	Down	0.936309210946454	K06772|1|1e-24|118|crg:105345755|limbic system-associated membrane protein;K06773|2|3e-20|103|lcm:102359767|opioid binding protein/cell adhesion molecule-like	-	-	-	gi|762146722|ref|XP_011456661.1|/0/PREDICTED: lachesin-like [Crassostrea gigas]
Unigene0017700	1742.00	167.76	45.92	-1.8692042194209	Down	0.998170075107925	K06467|1|2e-11|73.6|mze:101486696|CD22 antigen;K06548|4|7e-10|68.2|lcm:102355090|sialoadhesin	-	-	-	gi|762141436|ref|XP_011453904.1|/0/PREDICTED: basement membrane-specific heparan sulfate proteoglycan core protein-like isoform X1 [Crassostrea gigas]
Unigene0016617	2042.00	1.09	0.225	-2.27633122844725	Down	0.947082110521621	K08035|1|0.0|691|crg:105318190|forkhead box protein A2, hepatocyte nuclear factor 3-beta	-	GO:0005488//binding	-	gi|762150945|ref|XP_011413445.1|/0/PREDICTED: silk gland factor 1-like [Crassostrea gigas]
Unigene0002678	547.00	52.83	20.87	-1.33992680939253	Down	0.96235184697532	K18709|1|6e-38|158|crg:105339907|speckle targeted PIP5K1A-regulated poly(A) polymerase [EC:2.7.7.19 2.7.7.52]	-	-	-	gi|762122091|ref|XP_011443992.1|/4.1206e-37/PREDICTED: speckle targeted PIP5K1A-regulated poly(A) polymerase-like [Crassostrea gigas]
Unigene0028185	583.00	6.905	0.805	-3.10058072614343	Down	0.980016190616234	K06468|1|3e-25|116|crg:105331252|Fc receptor, IgE, low affinity II;K10062|3|1e-15|85.1|ocu:100342125|collectin sub-family member 12	-	-	-	gi|405966210|gb|EKC31518.1|/1.45069e-68/Collectin-12 [Crassostrea gigas]
Unigene0011686	241.00	0.255	2.16	3.08246216019197	Up	0.866719145136223	K04585|1|1e-41|169|crg:105330360|parathyroid hormone receptor 1;K04588|3|4e-11|68.6|crg:105340222|secretin receptor	-	-	-	gi|762095583|ref|XP_011430297.1|/1.24059e-40/PREDICTED: parathyroid hormone/parathyroid hormone-related peptide receptor-like [Crassostrea gigas]
Unigene0001674	323.00	19.215	8.34	-1.20411368761814	Down	0.975872251499035	-	-	-	-	-
Unigene0002857	611.00	3.705	1.195	-1.63246292432509	Down	0.95914435104988	-	-	-	-	gi|762096281|ref|XP_011430664.1|/3.72812e-113/PREDICTED: uncharacterized protein C10orf107 homolog isoform X2 [Crassostrea gigas]
Unigene0013300	563.00	3.26	1.03	-1.66222762704786	Down	0.945788469173173	-	-	-	-	-
Unigene0009272	675.00	16.805	5.13	-1.71185981170095	Down	0.96205835860958	-	-	-	-	-
Unigene0028390	570.00	8.245	4.045	-1.02737979100749	Down	0.957726357686107	-	-	-	-	-
Unigene0003290	479.00	2.28	1.11	-1.03847414781464	Down	0.908111489571972	-	-	-	-	-
Unigene0028418	568.00	1.83	0.835	-1.13199554580999	Down	0.80502186323467	K18438|1|1e-76|247|crg:105324662|cAMP and cAMP-inhibited cGMP 3',5'-cyclic phosphodiesterase 10 [EC:3.1.4.17 3.1.4.35]	-	-	-	gi|762167543|ref|XP_011422105.1|/7.46572e-77/PREDICTED: probable 3',5'-cyclic phosphodiesterase pde-5 isoform X9 [Crassostrea gigas]
Unigene0026806	660.00	1.765	0.695	-1.34458330054767	Down	0.944412930880476	-	-	-	-	gi|405966097|gb|EKC31418.1|/2.83771e-06/hypothetical protein CGI_10014020 [Crassostrea gigas]
Unigene0030189	447.00	3.935	1.435	-1.4553128988318	Down	0.943154005230166	-	-	-	-	-
Unigene0018491	1568.00	13.18	6.545	-1.00988527306281	Down	0.963204472945023	-	-	-	-	-
Unigene0008853	395.00	12.215	3.84	-1.6694756475461	Down	0.965989401630632	-	-	-	-	-
Unigene0003846	2175.00	40.68	19.795	-1.0391836118274	Down	0.97921693210638	-	-	-	-	-
Unigene0012113	488.00	2.01	0.435	-2.2081081953302	Down	0.975171860688668	-	-	-	-	-
Unigene0007464	985.00	6.995	15.99	1.19277397631558	Up	0.910395147827301	K01942|1|3e-22|108|tup:102498435|biotin--protein ligase [EC:6.3.4.9 6.3.4.10 6.3.4.11 6.3.4.15];K10502|2|2e-08|62.0|cmy:102947182|zinc finger and BTB domain-containing protein 22	-	-	-	gi|405956174|gb|EKC22947.1|/1.88774e-111/Heme-binding protein 2 [Crassostrea gigas]
Unigene0032094	1419.00	10.695	5.125	-1.06131257277224	Down	0.959459183325296	-	-	-	-	-
Unigene0006880	828.00	8.355	4.035	-1.05007115478341	Down	0.946224225960831	-	-	-	-	-
Unigene0030365	413.00	2.17	0.395	-2.45777048426738	Down	0.94697306469015	-	-	-	-	gi|405976882|gb|EKC41360.1|/2.63068e-11/hypothetical protein CGI_10025631 [Crassostrea gigas]
Unigene0011710	1061.00	20.59	8.39	-1.29520111419243	Down	0.979777420864158	-	-	-	-	-
Unigene0029218	522.00	1.15	0.5	-1.20163386116965	Down	0.871901836425905	K12232|1|9e-57|221|crg:105342305|E3 ubiquitin-protein ligase HECTD2 [EC:2.3.2.26]	-	-	-	gi|762128812|ref|XP_011447516.1|/5.96386e-56/PREDICTED: probable E3 ubiquitin-protein ligase HECTD2 isoform X2 [Crassostrea gigas]
Unigene0024843	804.00	1.98	0.83	-1.25431718873268	Down	0.959584554426314	-	-	-	-	-
Unigene0016038	2255.00	6.97	3.185	-1.12986528361212	Down	0.940880226813332	-	-	-	-	gi|762120434|ref|XP_011443142.1|/3.29808e-85/PREDICTED: uncharacterized protein LOC105339345 [Crassostrea gigas]
Unigene0001811	339.00	2.16	0.97	-1.15497465997634	Down	0.857421674306229	-	-	-	-	-
Unigene0024536	830.00	3.17	0.685	-2.21030694717888	Down	0.943275079388839	-	-	-	-	gi|762143929|ref|XP_011455227.1|/2.03661e-54/PREDICTED: uncharacterized protein LOC105347742 isoform X1 [Crassostrea gigas]
Unigene0028067	588.00	6.285	2.985	-1.0741818131557	Down	0.896361000959346	K18808|1|7e-83|308|crg:105331922|toll-like receptor 13;K05401|4|3e-27|123|crg:105331921|toll-like receptor 3	-	-	-	gi|762100303|ref|XP_011432599.1|/5.22138e-82/PREDICTED: toll-like receptor 13 isoform X2 [Crassostrea gigas]
Unigene0031802	439.00	24.465	4.635	-2.40007803880751	Down	0.979152691512498	-	-	-	-	-
Unigene0020755	1211.00	0.09	1.13	3.65025396097287	Up	0.899638944314226	K04097|1|8e-57|223|crg:105334338|prostaglandin-H2 D-isomerase / glutathione transferase [EC:5.3.99.2 2.5.1.18]	-	-	-	gi|762106880|ref|XP_011436038.1|/6.99299e-56/PREDICTED: glutathione S-transferase 1-like [Crassostrea gigas]
Unigene0016745	2001.00	6.305	2.87	-1.13544563365253	Down	0.955806144008289	K09848|1|0.0|958|crg:105347139|TNF receptor-associated factor 4	-	-	-	gi|762078515|ref|XP_011454355.1|/0/PREDICTED: TNF receptor-associated factor 4-like isoform X1 [Crassostrea gigas]
Unigene0030157	451.00	0.86	2.845	1.72602008760448	Up	0.833257260003641	K10405|1|4e-13|75.5|crg:105324632|kinesin family member C1	-	-	-	gi|762071034|ref|XP_011424964.1|/5.67554e-22/PREDICTED: uncharacterized protein LOC105326543 isoform X3 [Crassostrea gigas]
Unigene0018924	1482.00	10.32	4.685	-1.13932201776407	Down	0.966593251633179	-	-	-	-	gi|762119816|ref|XP_011442823.1|/0/PREDICTED: protein SZT2-like [Crassostrea gigas]
Unigene0019831	1326.00	26.36	8.37	-1.65505084245771	Down	0.991875036571864	K09329|1|2e-18|95.9|crg:105320923|paired mesoderm homeobox protein	GO:0005634//nucleus	GO:0043565//sequence-specific DNA binding	GO:0007275//multicellular organism development;GO:0006355//regulation of transcription, DNA-templated	gi|762158374|ref|XP_011417364.1|/1.91923e-17/PREDICTED: paired mesoderm homeobox protein 2-like [Crassostrea gigas]
Unigene0033124	2871.00	2.79	1.07	-1.38265432542804	Down	0.912935013062394	K19922|1|1e-36|152|sko:100376400|peripheral-type benzodiazepine receptor-associated protein 1	-	-	-	gi|762088067|ref|XP_011426342.1|/0/PREDICTED: peripheral-type benzodiazepine receptor-associated protein 1-like isoform X4 [Crassostrea gigas]
Unigene0025788	735.00	3.41	1.545	-1.1421649011198	Down	0.955153192916167	-	-	-	-	gi|762123925|ref|XP_011444960.1|/8.40407e-112/PREDICTED: transport and Golgi organization protein 6 homolog [Crassostrea gigas]
Unigene0028306	574.00	3.19	0.365	-3.12758805488485	Down	0.977362814201539	-	-	-	-	-
Unigene0002148	250.00	1.415	0.69	-1.03613378605371	Down	0.878091513318011	-	-	-	-	-
Unigene0021961	1066.00	18.88	3.06	-2.62525520666919	Down	0.969356346114411	K10405|1|7e-12|63.9|crg:105324632|kinesin family member C1;K05544|5|7e-07|57.4|crg:105340211|tRNA-dihydrouridine synthase 3 [EC:1.3.1.89]	-	-	-	gi|762157079|ref|XP_011416685.1|/3.27004e-68/PREDICTED: uncharacterized protein LOC105320456 isoform X1 [Crassostrea gigas]
Unigene0012492	290.00	0.8	2.32	1.53605290024021	Up	0.90166582812941	K08883|1|4e-09|62.0|crg:105319377|tripartite motif-containing protein 33 [EC:2.3.2.27]	-	-	-	gi|405959992|gb|EKC25953.1|/5.22431e-31/Tripartite motif-containing protein 56 [Crassostrea gigas]
Unigene0014368	3474.00	8.335	3.79	-1.13698435081533	Down	0.958664703997192	-	-	-	-	-
Unigene0007467	333.00	1.185	0.33	-1.84434912953981	Down	0.945410136112641	-	-	-	-	-
Unigene0004293	1237.00	5.18	1.225	-2.08017034868398	Down	0.972842132122466	-	-	-	-	-
Unigene0006036	344.00	1.005	0.325	-1.62868387815047	Down	0.836633830688611	K09291|1|2e-06|52.8|mze:101481741|nucleoprotein TPR;K17751|2|9e-06|50.8|aqu:100631811|myosin heavy chain 6/7;K20282|3|9e-06|50.8|spu:578096|GRIP and coiled-coil domain-containing protein 2;K16469|5|9e-06|50.8|xtr:100498193|rootletin	-	-	-	gi|405959796|gb|EKC25788.1|/6.54681e-42/hypothetical protein CGI_10017776 [Crassostrea gigas]
Unigene0007291	214.00	5.39	2.49	-1.11413953068442	Down	0.919959604997805	-	-	-	-	-
Unigene0025575	735.00	3.08	0.91	-1.75899190049621	Down	0.913976349024945	K17592|1|3e-71|214|crg:105330014|sacsin	-	-	-	gi|405960978|gb|EKC26842.1|/2.40586e-70/Sacsin [Crassostrea gigas]
Unigene0025821	733.00	2.71	0.075	-5.17525844574535	Down	0.987315100458351	-	-	-	-	gi|762165381|ref|XP_011421014.1|/2.11988e-127/PREDICTED: uncharacterized protein LOC105323641 [Crassostrea gigas]
Unigene0032984	1586.00	51.655	25.19	-1.03605688095962	Down	0.975837312919871	K05039|1|2e-11|73.2|crg:105325240|solute carrier family 6 (neurotransmitter transporter, GABA) member 6/8/11/12/13	GO:0016021//integral component of membrane;GO:0031224//intrinsic component of membrane	GO:0005328//neurotransmitter:sodium symporter activity;GO:0015291//secondary active transmembrane transporter activity;GO:0005326//neurotransmitter transporter activity	GO:0006836//neurotransmitter transport;GO:0055085//transmembrane transport;GO:0044765//single-organism transport	gi|762169225|ref|XP_011423014.1|/1.70548e-10/PREDICTED: sodium- and chloride-dependent taurine transporter-like isoform X2 [Crassostrea gigas]
Unigene0018456	1577.00	8.39	2.39	-1.81166019245908	Down	0.965616738580073	K02599|1|0.0|917|crg:105331739|Notch	-	-	-	gi|762099850|ref|XP_011432364.1|/0/PREDICTED: fibropellin-1-like isoform X1 [Crassostrea gigas]
Unigene0011034	930.00	15.015	5.715	-1.39357907134267	Down	0.977488115031129	K11886|1|5e-163|575|crg:105325874|proteasome component ECM29	-	-	-	gi|405977862|gb|EKC42290.1|/3.65118e-162/Proteasome-associated protein ECM29-like protein [Crassostrea gigas]
Unigene0030179	447.00	15.61	4.79	-1.70437297624173	Down	0.972727191651853	-	-	-	-	-
Unigene0030311	413.00	3.39	0.655	-2.37171846159889	Down	0.964720808173483	-	-	-	-	-
Unigene0013070	200.00	1.86	0.305	-2.60842147354515	Down	0.960956173987485	K15261|1|4e-13|53.9|crg:105331693|poly [ADP-ribose] polymerase 10/14/15 [EC:2.4.2.30];K06058|3|5e-11|49.3|crg:105318158|deltex [EC:2.3.2.27]	-	-	-	gi|762169528|ref|XP_011423172.1|/4.93445e-17/PREDICTED: poly [ADP-ribose] polymerase 14-like [Crassostrea gigas]
Unigene0020879	1195.00	2.205	0.59	-1.90199179619568	Down	0.956164582032796	K07521|1|1e-119|432|crg:105341106|netrin receptor unc-5	-	-	-	gi|762125435|ref|XP_011445743.1|/9.72087e-119/PREDICTED: netrin receptor UNC5C-like isoform X4 [Crassostrea gigas]
Unigene0011580	266.00	3.46	0.435	-2.991684731788	Down	0.966469246656986	-	-	-	-	-
Unigene0029875	479.00	1.605	0.555	-1.5320136207722	Down	0.928714676262202	-	-	-	-	-
Unigene0018040	1661.00	11.965	5.315	-1.17067880000739	Down	0.963813576274634	-	-	-	-	gi|762095748|ref|XP_011430385.1|/0/PREDICTED: uncharacterized protein LOC105330416 isoform X4 [Crassostrea gigas]
Unigene0017289	1843.00	21.84	9.955	-1.13347963519935	Down	0.95943434487575	K09577|1|2e-97|359|crg:105320897|FK506-binding protein 14 [EC:5.2.1.8]	-	-	-	gi|762158316|ref|XP_011417334.1|/4.97178e-113/PREDICTED: FK506-binding protein 2-like isoform X2 [Crassostrea gigas]
Unigene0030654	620.00	57.74	15.83	-1.8669098520988	Down	0.972728568307388	-	-	-	-	gi|762144953|ref|XP_011455749.1|/6.10371e-58/PREDICTED: complement C1q tumor necrosis factor-related protein 3-like [Crassostrea gigas]
Unigene0026730	668.00	3.44	0.7	-2.29698173775713	Down	0.969170808808279	-	-	-	-	-
Unigene0005911	238.00	2.295	0.25	-3.19849415363908	Down	0.960131309990604	-	-	-	-	gi|762125984|ref|XP_011446034.1|/1.98951e-30/PREDICTED: uncharacterized protein LOC105341294, partial [Crassostrea gigas]
Unigene0004561	2059.00	11.145	3.35	-1.73416361591462	Down	0.970986850205897	K17536|1|4e-14|82.8|lcm:102359733|connector enhancer of kinase suppressor of Ras 2	-	-	-	gi|762070768|ref|XP_011421722.1|/0/PREDICTED: pleckstrin homology domain-containing family A member 7-like isoform X2 [Crassostrea gigas]
Unigene0026482	687.00	0.31	1.055	1.76690287832031	Up	0.809728764888255	K08900|1|2e-46|187|crg:105345623|mitochondrial chaperone BCS1	GO:0016021//integral component of membrane;GO:0005739//mitochondrion	GO:0005524//ATP binding	GO:0034551//mitochondrial respiratory chain complex III assembly	gi|405972639|gb|EKC37399.1|/1.16555e-45/Mitochondrial chaperone BCS1 [Crassostrea gigas]
Unigene0012580	413.00	3.19	0.39	-3.03201039490262	Down	0.967208824869408	K19404|1|1e-09|63.5|sko:102809071|phosphatidic acid-selective&#160;phospholipase A1 [EC:3.1.1.-]	-	-	-	gi|762093240|ref|XP_011429071.1|/8.6364e-55/PREDICTED: uncharacterized protein LOC105329493 [Crassostrea gigas]
Unigene0010500	1281.00	2.005	0.675	-1.57064282940409	Down	0.897629679500525	-	-	-	-	gi|762167320|ref|XP_011421992.1|/4.0264e-57/PREDICTED: uncharacterized protein LOC105324569 [Crassostrea gigas]
Unigene0004011	325.00	46.45	9.725	-2.25590844139646	Down	0.978635678596796	-	-	-	-	gi|762094972|ref|XP_011429983.1|/4.93592e-26/PREDICTED: TPR and ankyrin repeat-containing protein 1-like [Crassostrea gigas]
Unigene0028909	538.00	2.925	1.27	-1.2036081276986	Down	0.912304144433495	-	-	-	-	-
Unigene0027571	612.00	4.36	1.79	-1.28436854751267	Down	0.877619115131232	K12646|1|3e-18|69.7|sko:102805200|ATP-dependent RNA helicase DDX58 [EC:3.6.3.14];K18085|3|6e-17|70.9|sko:102804649|myotubularin-related protein 10/11/12;K04829|5|5e-08|59.7|sko:102805736|acid-sensing ion channel 1	-	-	-	gi|762077026|ref|XP_011448583.1|/9.80101e-52/PREDICTED: uncharacterized protein LOC105343090 [Crassostrea gigas]
Unigene0028912	538.00	10.555	4.905	-1.10560153712792	Down	0.916401644836157	K04980|1|7e-31|135|mze:101469492|transient receptor potential cation channel subfamily M member 5	-	-	-	gi|762101578|ref|XP_011433273.1|/8.23402e-88/PREDICTED: transient receptor potential cation channel subfamily M member 2-like isoform X7 [Crassostrea gigas]
Unigene0014600	3198.00	2.625	1.025	-1.35669351304804	Down	0.932809649378084	K15837|1|2e-38|134|cjo:107317117|G-protein signaling modulator 2	-	-	-	gi|762153134|ref|XP_011414593.1|/0/PREDICTED: tetratricopeptide repeat protein 28-like isoform X3 [Crassostrea gigas]
Unigene0017266	1848.00	0.53	1.46	1.46190410431682	Up	0.83918919677052	-	-	-	-	gi|762149085|ref|XP_011412471.1|/0/PREDICTED: uncharacterized protein LOC105317514 [Crassostrea gigas]
Unigene0002520	536.00	125.38	345.515	1.46244110946348	Up	0.961998033025678	-	-	-	-	gi|405961163|gb|EKC27007.1|/1.04888e-58/hypothetical protein CGI_10001573 [Crassostrea gigas]
Unigene0007492	778.00	2.055	0.73	-1.49317002480167	Down	0.944716098218553	K10594|1|2e-119|430|crg:105330809|E3 ubiquitin-protein ligase HERC1 [EC:2.3.2.26]	-	-	-	gi|762096943|ref|XP_011431024.1|/1.76868e-118/PREDICTED: probable E3 ubiquitin-protein ligase HERC1, partial [Crassostrea gigas]
Unigene0004495	238.00	5.51	1.95	-1.49857819482155	Down	0.962183103915938	-	-	-	-	-
Unigene0005110	287.00	5.445	0.01	-9.08878823871691	Down	0.999999999999951	-	-	-	-	-
Unigene0000094	393.00	16.765	6.47	-1.37361486580128	Down	0.980108268552346	-	-	-	-	gi|762148217|ref|XP_011412028.1|/3.85475e-18/PREDICTED: uncharacterized protein LOC105317170 isoform X8 [Crassostrea gigas]
Unigene0005336	351.00	3.71	38.385	3.3710515561398	Up	0.999999999999956	-	-	-	-	-
Unigene0011595	696.00	4.525	1.12	-2.01441905991296	Down	0.978291500221132	-	-	-	-	-
Unigene0024657	821.00	5.37	1.505	-1.83515860122571	Down	0.97308542024033	-	-	-	-	gi|405976547|gb|EKC41049.1|/5.22915e-63/Ceramide kinase [Crassostrea gigas]
Unigene0030245	438.00	6.675	2.45	-1.44598608757235	Down	0.961038132769852	-	-	-	-	-
Unigene0011184	974.00	17.75	7.875	-1.17246719600477	Down	0.956580944855112	K09404|1|2e-06|55.5|mgp:100550617|forkhead box protein K	-	-	-	gi|762167299|ref|XP_011421979.1|/2.32171e-13/PREDICTED: uncharacterized protein LOC105324563 [Crassostrea gigas]
Unigene0011204	604.00	9.84	2.72	-1.8550516640889	Down	0.965967428526616	-	-	-	-	-
Unigene0000769	1618.00	4.415	2.02	-1.12805814489667	Down	0.952737953239177	K06107|1|1e-05|54.3|crg:105334259|erythrocyte membrane protein band 4.1	-	-	-	-
Unigene0020578	1234.00	6.46	2.91	-1.15051501178564	Down	0.933414998314521	K08111|1|0.0|711|crg:105317070|glypican 5	-	-	-	gi|762147970|ref|XP_011411907.1|/0/PREDICTED: glypican-5-like [Crassostrea gigas]
Unigene0019456	1392.00	36.225	12.305	-1.55774103198613	Down	0.977489643262815	K15825|1|4e-26|121|bmor:692634|juvenile hormone diol kinase;K05865|2|2e-06|56.6|dre:415175|troponin C, slow skeletal and cardiac muscles	-	-	-	gi|762072724|ref|XP_011431835.1|/7.76709e-142/PREDICTED: calexcitin-2-like isoform X1 [Crassostrea gigas]
Unigene0017464	1797.00	270.255	118.27	-1.19223713902314	Down	0.97598543803761	K18398|1|0.0|796|crg:105327746|ectonucleotide pyrophosphatase/phosphodiesterase family member 5 [EC:3.1.-.-]	-	-	-	gi|405975777|gb|EKC40323.1|/0/Ectonucleotide pyrophosphatase/phosphodiesterase family member 5 [Crassostrea gigas]
Unigene0019026	1464.00	13.525	6.045	-1.16181434946505	Down	0.960353277686603	-	-	-	-	-
Unigene0018463	1571.00	9.715	3.65	-1.41231753181797	Down	0.975700610338243	K10185|1|0.0|758|crg:105341726|T-box protein 20	GO:0043231//intracellular membrane-bounded organelle	GO:0001071//nucleic acid binding transcription factor activity;GO:0001085//RNA polymerase II transcription factor binding;GO:0001104//RNA polymerase II transcription cofactor activity;GO:0000976//transcription regulatory region sequence-specific DNA binding	GO:0006351//transcription, DNA-templated;GO:0021522//spinal cord motor neuron differentiation;GO:0030097//hemopoiesis;GO:0003012//muscle system process;GO:0008284//positive regulation of cell proliferation;GO:0003176//aortic valve development;GO:0003184//pulmonary valve morphogenesis;GO:0003203//endocardial cushion morphogenesis;GO:0016477//cell migration;GO:0003151//outflow tract morphogenesis;G…	gi|762127258|ref|XP_011446707.1|/0/PREDICTED: T-box transcription factor TBX20-like [Crassostrea gigas]
Unigene0000929	2053.00	21.855	9.655	-1.17861521383502	Down	0.970410864557143	-	-	-	-	gi|762089255|ref|XP_011426972.1|/0/PREDICTED: heat shock 70 kDa protein 12A-like [Crassostrea gigas]
Unigene0001264	301.00	4.565	0.375	-3.60565235948834	Down	0.977856391364389	K18403|1|7e-29|127|crg:105320304|male-specific lethal 3	-	-	-	gi|762156700|ref|XP_011416485.1|/6.99783e-28/PREDICTED: male-specific lethal 3 homolog isoform X2 [Crassostrea gigas]
Unigene0002818	597.00	2.255	0.525	-2.10273810558926	Down	0.970798153491252	-	-	-	-	-
Unigene0016590	2050.00	1.545	0.44	-1.81203140926708	Down	0.946647681753495	-	-	-	-	gi|762113912|ref|XP_011439724.1|/0/PREDICTED: uncharacterized protein LOC105336926 isoform X4 [Crassostrea gigas]
Unigene0008732	4905.00	36.855	7.965	-2.21011409155801	Down	0.986996448305481	K15009|1|0.0|273|crg:105337065|SH3 and multiple ankyrin repeat domains protein	-	-	-	gi|762114320|ref|XP_011439937.1|/0/PREDICTED: SH3 and multiple ankyrin repeat domains protein 2-like isoform X2 [Crassostrea gigas]
Unigene0000804	2217.00	4.245	1.26	-1.75234082005312	Down	0.962627870787663	K04437|1|0.0|1083|crg:105346068|filamin	-	-	-	gi|762070492|ref|XP_011452859.1|/0/PREDICTED: uncharacterized protein LOC105346068 [Crassostrea gigas]
Unigene0009823	578.00	441.375	1054.72	1.25678323164889	Up	0.914866307315301	K09031|1|4e-14|79.7|obi:106876912|fos-like antigen, invertebrate	-	-	-	gi|806988286|gb|AKC34086.1|/8.25949e-53/Fos-like protein [Crassostrea hongkongensis]
Unigene0016205	2194.00	24.525	10.73	-1.19260306035008	Down	0.972736602759104	-	-	-	-	gi|762099929|ref|XP_011432404.1|/0/PREDICTED: protein furry homolog-like isoform X5 [Crassostrea gigas]
Unigene0005373	585.00	3.145	1.515	-1.05374222340634	Down	0.861908191126645	-	-	-	-	-
Unigene0030541	345.00	1.315	0.32	-2.0389189892923	Down	0.972682787489177	-	-	-	-	-
Unigene0017242	1851.00	2.97	0.95	-1.64446351246982	Down	0.961768910642037	-	-	-	-	-
Unigene0007424	478.00	64.785	19.625	-1.72296716326183	Down	0.969156055764328	K06238|1|1e-15|84.0|lcm:102350204|collagen, type VI, alpha	-	-	-	gi|762086866|ref|XP_011425715.1|/2.92512e-42/PREDICTED: collagen alpha-1(XII) chain-like [Crassostrea gigas]
Unigene0007576	335.00	19.005	9.375	-1.01948842959136	Down	0.972719182555787	-	-	-	-	-
Unigene0006260	289.00	18.57	5.24	-1.82533509839797	Down	0.975792506746174	K04225|1|4e-46|184|crg:105348651|tachykinin-like receptor	GO:0005886//plasma membrane;GO:0016021//integral component of membrane	GO:0004995//tachykinin receptor activity	GO:0007217//tachykinin receptor signaling pathway	gi|762146375|ref|XP_011456489.1|/3.72667e-45/PREDICTED: tachykinin-like peptides receptor 99D isoform X3 [Crassostrea gigas]
Unigene0019809	1334.00	5.485	12.3	1.16509478982341	Up	0.858928417582139	-	-	-	-	-
Unigene0022145	1048.00	4.545	1.94	-1.22822364200698	Down	0.960649014348641	-	-	-	-	-
Unigene0005325	577.00	17.8	5.82	-1.61278618294548	Down	0.979943141871171	-	-	-	-	-
Unigene0026563	677.00	2.995	1.15	-1.38092214184441	Down	0.935879799601021	-	-	-	-	-
Unigene0010821	777.00	2.9	0.995	-1.54328446947129	Down	0.919893656712099	-	-	-	-	gi|762116701|ref|XP_011441192.1|/8.43121e-113/PREDICTED: uncharacterized protein LOC105337942 isoform X5 [Crassostrea gigas]
Unigene0025815	733.00	3.23	18.245	2.49789508089056	Up	0.937203267478691	-	-	-	-	gi|762074271|ref|XP_011438130.1|/5.39536e-79/PREDICTED: uncharacterized protein LOC105335743 isoform X2 [Crassostrea gigas]
Unigene0001335	226.00	2.395	0.01	-7.90388184573618	Down	0.991835236216934	-	-	-	-	-
Unigene0004841	286.00	14.025	4.525	-1.63201107352559	Down	0.977320762662738	K04588|1|1e-45|182|crg:105328972|secretin receptor;K04585|2|9e-14|77.4|crg:105346244|parathyroid hormone receptor 1	-	-	-	gi|762091904|ref|XP_011428366.1|/1.37035e-44/PREDICTED: secretin receptor-like isoform X1 [Crassostrea gigas]
Unigene0001439	459.00	122.305	37.285	-1.71381613783157	Down	0.97868721806065	-	-	-	-	gi|762103855|ref|XP_011434458.1|/2.18901e-50/PREDICTED: uncharacterized protein LOC105333255 isoform X2 [Crassostrea gigas]
Unigene0006397	213.00	24.17	7.215	-1.74414617327438	Down	0.976016054389538	-	-	-	-	-
Unigene0024220	849.00	1.315	0.3	-2.13202839368378	Down	0.964878405367713	K12567|1|2e-152|540|crg:105342773|titin [EC:2.7.11.1];K11593|2|2e-08|62.0|ame:411577|eukaryotic translation initiation factor 2C;K11653|3|7e-08|60.1|lcm:102364522|AT-rich interactive domain-containing protein 1;K08867|4|9e-08|59.7|tca:103313773|WNK lysine deficient protein kinase [EC:2.7.11.1];K04650|5|2e-07|58.9|aga:AgaP_AGAP004734|nuclear receptor co-repressor 1	-	-	-	gi|762129970|ref|XP_011448113.1|/1.44229e-151/PREDICTED: titin-like [Crassostrea gigas]
Unigene0001918	351.00	0.01	6.54	9.35314682549808	Up	0.997761902634027	-	-	-	-	-
Unigene0028896	539.00	2.81	0.485	-2.5345134780338	Down	0.980287185736474	-	-	-	-	-
Unigene0024347	844.00	1.815	0.065	-4.80338601985466	Down	0.981054773077456	-	-	-	-	gi|405950784|gb|EKC18748.1|/1.64228e-115/Fibroblast growth factor receptor 2 [Crassostrea gigas]
Unigene0024444	838.00	10.77	4.05	-1.41102443677222	Down	0.963594524701635	K07375|1|6e-57|223|crg:105330724|tubulin beta	GO:0005737//cytoplasm;GO:0005874//microtubule;GO:0032991//macromolecular complex;GO:0015630//microtubule cytoskeleton	GO:0005200//structural constituent of cytoskeleton;GO:0005525//GTP binding;GO:0003924//GTPase activity;GO:0017111//nucleoside-triphosphatase activity;GO:0032550;GO:0005198//structural molecule activity	GO:0007017//microtubule-based process;GO:0009154//purine ribonucleotide catabolic process;GO:0044763;GO:0043623//cellular protein complex assembly	gi|762096750|ref|XP_011430920.1|/4.9544e-56/PREDICTED: tubulin beta chain-like, partial [Crassostrea gigas]
Unigene0013451	661.00	5.11	2.045	-1.32122244799587	Down	0.964272589743692	-	-	-	-	-
Unigene0031100	1322.00	4.63	0.995	-2.21824376271659	Down	0.976511142588757	K10382|1|9e-20|100|crg:105327339|dystonin	-	-	-	gi|762087529|ref|XP_011426058.1|/7.02372e-20/PREDICTED: dystonin-like isoform X4 [Crassostrea gigas]
Unigene0004121	689.00	11.26	4.815	-1.22559912423677	Down	0.973126588666495	-	-	-	-	-
Unigene0002028	716.00	3.34	1.585	-1.07536526233465	Down	0.889076015522521	-	-	-	-	-
Unigene0016238	2182.00	3.965	0.795	-2.31829410041962	Down	0.963720767531845	-	-	-	-	gi|226487418|emb|CAX74579.1|/1.55418e-07/hypotheticial protein [Schistosoma japonicum]
Unigene0031109	1202.00	14.18	4.305	-1.71977238984267	Down	0.975730369931065	-	-	-	-	-
Unigene0024199	855.00	19.915	8.995	-1.1466602931127	Down	0.967071620826257	-	-	-	-	-
Unigene0008564	1642.00	7.525	3.48	-1.11260427579834	Down	0.952845103619987	-	-	-	-	gi|762134358|ref|XP_011450403.1|/0/PREDICTED: serine incorporator 5-like [Crassostrea gigas]
Unigene0007745	362.00	9.29	4.07	-1.19064980211641	Down	0.953185338505187	-	-	-	-	-
Unigene0024827	809.00	10.06	0.445	-4.49868115883913	Down	0.980952629696381	-	-	-	-	gi|762151461|ref|XP_011413714.1|/2.35859e-92/PREDICTED: uncharacterized protein LOC105318355 isoform X2 [Crassostrea gigas]
Unigene0002709	1154.00	3.655	0.795	-2.20084464066808	Down	0.959009117286587	-	-	-	-	-
Unigene0027327	633.00	0.09	2.14	4.57154198495883	Up	0.947292267381836	-	-	-	-	gi|405976003|gb|EKC40527.1|/1.87082e-75/Complement C1q tumor necrosis factor-related protein 3 [Crassostrea gigas]
Unigene0024315	840.00	8.585	2.695	-1.67153286124963	Down	0.966417643250266	K06238|1|3e-43|177|crg:105318714|collagen, type VI, alpha	-	-	-	gi|405972571|gb|EKC37333.1|/2.40429e-42/Cartilage matrix protein [Crassostrea gigas]
Unigene0002079	297.00	2.895	1.32	-1.13302541863078	Down	0.909155090457101	K10434|1|4e-35|148|crg:105330482|microtubule-associated protein 9	-	-	-	gi|762095949|ref|XP_011430493.1|/3.84819e-34/PREDICTED: ABC transporter F family member 4-like [Crassostrea gigas]
Unigene0027514	615.00	3.41	1.615	-1.07823757433025	Down	0.947594862985356	K14772|1|8e-110|397|crg:105344650|U3 small nucleolar RNA-associated protein 20	-	-	-	gi|762077436|ref|XP_011450782.1|/5.65287e-109/PREDICTED: small subunit processome component 20 homolog [Crassostrea gigas]
Unigene0013959	4191.00	60.555	22.5	-1.42832108609727	Down	0.981551145653632	-	-	-	-	gi|405960178|gb|EKC26121.1|/2.98194e-08/Rho GTPase-activating protein 18 [Crassostrea gigas]
Unigene0029477	507.00	0.215	1.15	2.41922529624228	Up	0.961780179501761	K06560|1|6e-15|82.0|bfo:BRAFLDRAFT_66146|mannose receptor, C type;K00111|3|8e-14|78.2|sko:100368630|glycerol-3-phosphate dehydrogenase [EC:1.1.5.3];K04593|5|1e-13|77.4|xtr:100494313|latrophilin 2	-	-	-	gi|762092198|ref|XP_011428526.1|/1.84219e-21/PREDICTED: L-rhamnose-binding lectin CSL3-like isoform X1 [Crassostrea gigas]
Unigene0024819	805.00	1.53	0.705	-1.11783649029386	Down	0.813998695753964	K06825|1|5e-141|502|crg:105335200|fibrillin 1;K17495|4|2e-26|121|sko:102806454|CUB and sushi domain-containing protein	-	-	-	gi|762074115|ref|XP_011437301.1|/3.90651e-140/PREDICTED: uncharacterized protein LOC105335200 [Crassostrea gigas]
Unigene0011049	257.00	1.865	0.445	-2.06729838928884	Down	0.940096967282516	-	-	-	-	-
Unigene0025907	725.00	6.535	2.28	-1.51915341163069	Down	0.934292419496749	K16669|1|8e-108|320|crg:105323183|protocadherin Fat 4;K16498|5|9e-20|85.5|lcm:102356438|protocadherin delta 1	-	-	-	gi|762164347|ref|XP_011420483.1|/5.82e-107/PREDICTED: protocadherin Fat 4-like [Crassostrea gigas]
Unigene0016134	2218.00	6.59	2.63	-1.32521566571575	Down	0.943904733539231	K11265|1|5e-163|577|crg:105344201|adenylate cyclase 10 [EC:4.6.1.1]	-	-	-	gi|762133937|ref|XP_011450184.1|/4.26833e-162/PREDICTED: adenylate cyclase type 10-like isoform X2 [Crassostrea gigas]
Unigene0024857	804.00	9.87	4.28	-1.20543928805525	Down	0.956200755220642	-	-	-	-	gi|762106330|ref|XP_011435751.1|/5.09301e-31/PREDICTED: peptidase inhibitor 16-like [Crassostrea gigas]
Unigene0004201	349.00	14.57	6.6	-1.1424629478187	Down	0.971405064330077	-	-	-	-	-
Unigene0029347	516.00	4.38	1.96	-1.16007721548597	Down	0.960247132308537	-	-	-	-	-
Unigene0029139	520.00	2.51	0.61	-2.04080621638789	Down	0.979773742017304	K18808|1|5e-87|321|crg:105345674|toll-like receptor 13	-	-	-	gi|762137799|ref|XP_011452196.1|/3.16686e-86/PREDICTED: toll-like receptor 3 [Crassostrea gigas]
Unigene0003887	1544.00	1.52	0.75	-1.0191088229477	Down	0.853885680173869	-	-	-	-	-
Unigene0009362	321.00	1.065	0.18	-2.56478461878353	Down	0.958512816131593	-	-	-	-	-
Unigene0018375	1591.00	15.975	7.705	-1.05194906931957	Down	0.973062817709943	K14297|1|2e-23|113|ola:101162063|nuclear pore complex protein Nup98-Nup96;K10279|2|4e-17|92.0|fch:102052849|F-box and leucine-rich repeat protein 13;K15282|3|2e-16|90.1|asn:102388437|solute carrier family 44 (choline transporter-like protein), member 3;K13963|4|7e-15|84.7|tsp:Tsp_00173|serpin B;K08103|5|9e-15|84.3|ola:101158495|heparan sulfate 6-O-sulfotransferase HS6ST3 [EC:2.8.2.-]	-	-	-	gi|928082161|ref|XP_013855935.1|/8.2751e-106/PREDICTED: uncharacterized protein LOC106511737, partial [Austrofundulus limnaeus]
Unigene0017416	1805.00	6.285	2.305	-1.44714599399117	Down	0.963716452602708	-	-	-	-	gi|762139225|ref|XP_011452953.1|/0/PREDICTED: mitogen-activated protein kinase-binding protein 1-like isoform X5 [Crassostrea gigas]
Unigene0012795	333.00	1.37	0.495	-1.46867546288092	Down	0.945930947442882	K01077|1|5e-56|217|crg:105330146|alkaline phosphatase [EC:3.1.3.1]	-	GO:0016787//hydrolase activity;GO:0016787//hydrolase activity	-	gi|762095089|ref|XP_011430044.1|/5.19928e-55/PREDICTED: alkaline phosphatase-like [Crassostrea gigas]
Unigene0011583	725.00	1.93	0.57	-1.75956702310334	Down	0.934866340215931	-	-	-	-	-
Unigene0005636	574.00	4.14	2.005	-1.04602853104441	Down	0.935920657534094	-	-	-	-	gi|762153852|ref|XP_011414976.1|/1.18677e-83/PREDICTED: uncharacterized protein LOC105319230 [Crassostrea gigas]
Unigene0011332	899.00	8.045	3.555	-1.17824286110403	Down	0.957505922167092	-	-	-	-	gi|762148123|ref|XP_011411984.1|/2.61507e-45/PREDICTED: uncharacterized protein LOC105317134 [Crassostrea gigas]
Unigene0005049	10906.00	6.485	2.59	-1.32415447656515	Down	0.966627281013239	K16506|1|0.0|765|hmg:100197476|protocadherin Fat 1/2/3	-	-	-	gi|762157502|ref|XP_011416906.1|/0/PREDICTED: putative neural-cadherin 2 [Crassostrea gigas]
Unigene0024353	845.00	20.17	8.73	-1.20815752498352	Down	0.929063374851899	K04392|1|1e-97|358|crg:105323369|Ras-related C3 botulinum toxin substrate 1;K07194|3|6e-53|209|crg:105328478|Ras homolog gene family, member Q;K04393|4|1e-47|192|crg:105328477|cell division control protein 42	GO:0005622//intracellular;GO:0016020//membrane	GO:0005525//GTP binding	GO:0007264//small GTPase mediated signal transduction	gi|405948178|gb|EKC17932.1|/1.00097e-96/Ras-related protein Rac1 [Crassostrea gigas]
Unigene0015375	2583.00	3.15	0.75	-2.0703893278914	Down	0.977384531085914	-	-	-	-	gi|762161780|ref|XP_011419129.1|/0/PREDICTED: uncharacterized protein LOC105322232 [Crassostrea gigas]
Unigene0012123	339.00	2.715	0.01	-8.08480838780436	Down	0.994071503598749	K13912|1|3e-12|72.4|aqu:100633732|deleted in malignant brain tumors 1 protein	-	-	-	gi|762114481|ref|XP_011440023.1|/1.41593e-36/PREDICTED: deleted in malignant brain tumors 1 protein-like [Crassostrea gigas]
Unigene0011673	209.00	34.165	16.535	-1.04699608128352	Down	0.958606647023707	-	-	-	-	-
Unigene0010902	214.00	4.585	1.385	-1.72703575754587	Down	0.963591889359647	-	-	-	-	-
Unigene0003236	903.00	1.395	0.555	-1.32970544547908	Down	0.956859348698901	-	-	-	-	-
Unigene0027897	593.00	26.99	13.465	-1.00321074696518	Down	0.95639603236182	-	-	-	-	-
Unigene0009590	418.00	1.885	0.39	-2.27301849440642	Down	0.92104436879873	-	-	-	-	-
Unigene0004049	496.00	32.715	15.79	-1.05094109950167	Down	0.96757284953228	K04261|1|3e-38|159|crg:105344091|prostaglandin E receptor 4	-	-	-	gi|405952363|gb|EKC20184.1|/2.2064e-37/Prostaglandin E2 receptor EP4 subtype [Crassostrea gigas]
Unigene0011905	836.00	1.2	0.555	-1.11247472925841	Down	0.817894699643217	K05641|1|3e-144|513|crg:105322394|ATP-binding cassette, subfamily A (ABC1), member 1	-	-	-	gi|762162260|ref|XP_011419386.1|/2.37967e-143/PREDICTED: ATP-binding cassette sub-family A member 7-like [Crassostrea gigas]
Unigene0027528	619.00	14.51	4.635	-1.64640627544121	Down	0.966391556841625	-	-	-	-	gi|676463053|ref|XP_009056472.1|/1.2442e-18/hypothetical protein LOTGIDRAFT_232908 [Lottia gigantea]
Unigene0008439	2151.00	139.01	282.62	1.02367489339334	Up	0.99999999355141	K12567|1|3e-15|86.7|sko:100367237|titin [EC:2.7.11.1]	GO:0044449	GO:0005488//binding	GO:0030239//myofibril assembly;GO:0032501//multicellular organismal process	gi|405970414|gb|EKC35322.1|/0/Myosin light chain kinase, smooth muscle [Crassostrea gigas]
Unigene0030280	423.00	1.57	0.635	-1.30593606211946	Down	0.905483675115884	-	-	-	-	-
Unigene0011798	228.00	1.345	0.265	-2.34354190799342	Down	0.9217476344718	-	-	-	-	gi|762094586|ref|XP_011429777.1|/7.57787e-19/PREDICTED: fucolectin-like [Crassostrea gigas]
Unigene0007557	454.00	4.48	2.11	-1.08625573335042	Down	0.905410271508809	-	-	-	-	gi|762144432|ref|XP_011455483.1|/1.20166e-64/PREDICTED: MAP3K12-binding inhibitory protein 1-like [Crassostrea gigas]
Unigene0019530	1375.00	1.7	0.585	-1.5390262165543	Down	0.957503775916972	-	-	-	-	-
Unigene0023331	929.00	1.375	0.22	-2.64385618977472	Down	0.963574616395521	-	-	-	-	-
Unigene0011872	655.00	1.15	2.695	1.22865141180813	Up	0.818835370665578	K18808|1|3e-27|123|crg:105330702|toll-like receptor 13;K08399|5|3e-08|60.8|tca:664414|leucine-rich repeat-containing G protein-coupled receptor 6	-	-	-	gi|762116157|ref|XP_011440901.1|/4.12185e-58/PREDICTED: toll-like receptor 13 [Crassostrea gigas]
Unigene0006045	475.00	6.6	2.49	-1.40632028217773	Down	0.94865442704146	-	-	-	-	-
Unigene0014069	3944.00	3.13	1.29	-1.27879159150936	Down	0.949829342429368	K13861|1|0.0|2012|crg:105338672|solute carrier family 4 (sodium bicarbonate transporter), member 10;K13858|2|0.0|1157|obi:106879538|solute carrier family 4 (sodium bicarbonate cotransporter), member 7	-	-	-	gi|762118614|ref|XP_011442196.1|/0/PREDICTED: electroneutral sodium bicarbonate exchanger 1-like isoform X1 [Crassostrea gigas]
Unigene0007337	816.00	107.37	646.21	2.58941212667099	Up	1	K05619|1|8e-155|548|crg:105334492|transglutaminase 1 [EC:2.3.2.13]	-	-	-	gi|762070176|ref|XP_011436394.1|/6.40198e-154/PREDICTED: protein-glutamine gamma-glutamyltransferase K-like isoform X2 [Crassostrea gigas]
Unigene0027907	594.00	404.945	1204.055	1.57210341617899	Up	0.999999999999989	-	-	-	-	-
Unigene0002007	628.00	55.79	23.995	-1.21727273833188	Down	0.976910193767171	-	-	-	-	-
Unigene0005051	217.00	27.83	8.71	-1.67589628473274	Down	0.983820114706456	K05701|1|2e-11|69.7|crg:105334159|tight junction protein 1	-	-	-	gi|762106448|ref|XP_011435813.1|/3.10298e-20/PREDICTED: tight junction protein ZO-1-like isoform X12 [Crassostrea gigas]
Unigene0004967	420.00	80.685	17.34	-2.21819659108885	Down	0.994698184289008	-	-	-	-	-
Unigene0013515	7355.00	2.53	0.655	-1.94957057315686	Down	0.961319258664977	K16506|1|0.0|2335|crg:105335874|protocadherin Fat 1/2/3	-	-	-	gi|762111204|ref|XP_011438311.1|/0/PREDICTED: protocadherin Fat 1-like isoform X3 [Crassostrea gigas]
Unigene0021060	1167.00	6.14	2.26	-1.44191588295499	Down	0.977329330371639	-	-	-	-	gi|405974228|gb|EKC38888.1|/2.07664e-09/hypothetical protein CGI_10019124 [Crassostrea gigas]
Unigene0022255	1041.00	2.195	6.025	1.45674030158197	Up	0.805083154593581	K04585|1|3e-68|261|crg:105330360|parathyroid hormone receptor 1	-	-	-	gi|762169249|ref|XP_011423025.1|/1.03712e-78/PREDICTED: secretin receptor-like isoform X1 [Crassostrea gigas]
Unigene0026554	682.00	30.265	13.36	-1.17973034323615	Down	0.962258555697967	-	-	-	-	gi|762167660|ref|XP_011422167.1|/9.34295e-80/PREDICTED: uncharacterized protein LOC105324711 [Crassostrea gigas]
Unigene0023131	951.00	0.01	1.135	6.82654848729092	Up	0.990064041384544	K06491|1|1e-16|89.7|crg:105324019|neural cell adhesion molecule;K02599|3|1e-16|89.7|crg:105339960|Notch;K17341|5|2e-15|85.1|crg:105321978|hemicentin	-	-	-	gi|762082222|ref|XP_011423915.1|/1.22103e-51/PREDICTED: peroxidasin homolog, partial [Crassostrea gigas]
Unigene0021432	1128.00	5.89	2.385	-1.30427836782495	Down	0.967718079038762	K19607|1|2e-06|56.2|xma:102223795|X-linked retinitis pigmentosa GTPase regulator;K17552|2|8e-06|53.9|mde:101895490|protein phosphatase 1 regulatory subunit 10;K19498|3|8e-06|53.9|shr:100933250|anoctamin-3	-	-	-	gi|762095744|ref|XP_011430383.1|/9.38042e-169/PREDICTED: uncharacterized protein LOC105330416 isoform X2 [Crassostrea gigas]
Unigene0003310	722.00	15.655	5.805	-1.4312555362731	Down	0.966838615855034	-	-	-	-	gi|762151781|ref|XP_011413883.1|/6.20562e-72/PREDICTED: uncharacterized protein LOC105318447, partial [Crassostrea gigas]
Unigene0026522	685.00	8.285	2.42	-1.77549464994686	Down	0.975819902487731	-	-	-	-	-
Unigene0020136	1292.00	126.12	62.205	-1.01969462205622	Down	0.965070631440653	K16943|1|8e-143|509|lgi:LOTGIDRAFT_238963|septin 4	-	GO:0032550	GO:0044763	gi|762159766|ref|XP_011418077.1|/0/PREDICTED: LOW QUALITY PROTEIN: uncharacterized protein LOC105321497 [Crassostrea gigas]
Unigene0003764	527.00	13.125	5.305	-1.30689276652608	Down	0.972719778834243	-	-	-	-	gi|762129233|ref|XP_011447735.1|/2.87933e-26/PREDICTED: kelch-like protein 4 isoform X2 [Crassostrea gigas]
Unigene0014869	2930.00	59.86	19.305	-1.63261772455624	Down	0.966143829381961	K05038|1|0.0|1228|crg:105340027|solute carrier family 6 (neurotransmitter transporter, amino acid) member 5/7/9/14	GO:0016020//membrane	GO:0015293//symporter activity	GO:0006810//transport	gi|762122417|ref|XP_011444158.1|/0/PREDICTED: sodium- and chloride-dependent neutral and basic amino acid transporter B(0+)-like isoform X2 [Crassostrea gigas]
Unigene0004416	541.00	17.615	5.55	-1.6662447982575	Down	0.978630897993356	-	-	-	-	-
Unigene0002963	630.00	2.04	19.78	3.27740136878762	Up	0.899445972472158	-	-	-	-	-
Unigene0024747	817.00	10.54	2.325	-2.18057224564182	Down	0.966488284678387	-	-	-	-	gi|405970511|gb|EKC35409.1|/6.64401e-26/Diamine acetyltransferase 2 [Crassostrea gigas]
Unigene0001752	246.00	3.375	1.17	-1.52837897235479	Down	0.960363037897029	-	-	-	-	-
Unigene0004113	333.00	3.585	1.655	-1.11514190189469	Down	0.948175942686184	-	-	-	-	-
Unigene0007316	1355.00	21.145	8.195	-1.36750070592934	Down	0.973355915013563	K04671|1|0.0|868|crg:105325949|bone morphogenetic protein receptor type-2 [EC:2.7.11.30]	-	GO:0005488//binding;GO:0004672//protein kinase activity	GO:0016310//phosphorylation	gi|762082703|ref|XP_011424061.1|/0/PREDICTED: uncharacterized protein LOC105325949 isoform X2 [Crassostrea gigas]
Unigene0029152	525.00	1.355	0.505	-1.42393755860208	Down	0.904004868421836	K16471|1|7e-17|88.6|crg:105343799|Fas-binding factor 1	-	-	-	gi|762132778|ref|XP_011449582.1|/4.6076e-16/PREDICTED: fas-binding factor 1 homolog isoform X2 [Crassostrea gigas]
Unigene0031931	621.00	23.795	11.255	-1.08009239770634	Down	0.967401016517583	K04671|1|1e-100|367|crg:105325951|bone morphogenetic protein receptor type-2 [EC:2.7.11.30]	-	-	-	gi|762082705|ref|XP_011424062.1|/8.41883e-100/PREDICTED: uncharacterized protein LOC105325951 [Crassostrea gigas]
Unigene0012864	262.00	2	0.435	-2.200912693926	Down	0.958465953883972	-	-	-	-	-
Unigene0005539	233.00	2.065	0.995	-1.0533733508758	Down	0.88350590514592	-	-	-	-	-
Unigene0012216	390.00	4.595	13.195	1.52185458403723	Up	0.916534339493029	-	-	-	-	-
Unigene0033232	3719.00	1470.8	610.445	-1.26866785970971	Down	0.999999999999864	-	-	-	-	-
Unigene0021578	1109.00	4.39	1.235	-1.82970989795068	Down	0.947925411681398	-	-	-	-	gi|762116643|ref|XP_011441161.1|/5.6738e-86/PREDICTED: uncharacterized protein LOC105337922 [Crassostrea gigas]
Unigene0029201	510.00	5.645	1.97	-1.51877795131662	Down	0.968316110173138	-	-	-	-	-
Unigene0009993	612.00	19.675	9.43	-1.06103395971975	Down	0.948045807133981	-	-	-	-	-
Unigene0020602	1224.00	29.12	11.23	-1.3746524277981	Down	0.957975709030491	K18085|1|3e-39|165|sko:102804649|myotubularin-related protein 10/11/12;K12646|2|1e-25|120|sko:102805200|ATP-dependent RNA helicase DDX58 [EC:3.6.3.14];K01197|3|3e-08|62.4|gja:107108395|hyaluronoglucosaminidase [EC:3.2.1.35];K04829|4|2e-07|59.7|sko:102805736|acid-sensing ion channel 1	-	-	-	gi|762152083|ref|XP_011414041.1|/2.18703e-89/PREDICTED: uncharacterized protein LOC105318542 isoform X2 [Crassostrea gigas]
Unigene0013294	825.00	10.67	1.39	-2.94040338810092	Down	0.979361043204232	-	-	-	-	-
Unigene0020651	1223.00	7.76	3.35	-1.21189555684199	Down	0.948761947619002	K03068|1|0.0|836|crg:105348704|low density lipoprotein receptor-related protein 5/6	-	-	-	gi|762146468|ref|XP_011456532.1|/0/PREDICTED: low-density lipoprotein receptor-related protein 6-like [Crassostrea gigas]
Unigene0006973	560.00	1.155	0.36	-1.68182403997375	Down	0.897698369176064	-	-	-	-	gi|919060192|ref|XP_013411821.1|/5.86164e-13/PREDICTED: uncharacterized protein LOC106174705 [Lingula anatina]
Unigene0000860	1101.00	123.045	50.635	-1.28097917764204	Down	0.9787469697015	K06255|1|0.0|742|crg:105328642|heparan sulfate proteoglycan 2 (perlecan)	-	-	-	gi|762091053|ref|XP_011427913.1|/0/PREDICTED: basement membrane-specific heparan sulfate proteoglycan core protein-like isoform X7 [Crassostrea gigas]
Unigene0001566	1202.00	8.65	2.195	-1.97847919298873	Down	0.972725317354163	K06240|1|0.0|732|crg:105335256|laminin, alpha 3/5	-	-	-	gi|405969732|gb|EKC34685.1|/0/Laminin subunit alpha [Crassostrea gigas]
Unigene0026155	709.00	1.285	0.515	-1.31912402201066	Down	0.924022515459978	-	-	-	-	-
Unigene0001281	2228.00	1.3	0.63	-1.04508788952854	Down	0.845476607027668	K10443|1|0.0|489|crg:105338741|kelch-like protein 2/3;K10457|5|7e-87|168|sko:100367192|kelch-like protein 20	-	-	-	gi|762118772|ref|XP_011442276.1|/0/PREDICTED: kelch-like protein 3 isoform X1 [Crassostrea gigas]
Unigene0018568	1539.00	27.71	6.01	-2.20496981477023	Down	0.991684665012248	-	-	-	-	-
Unigene0028798	544.00	7.08	2.125	-1.73628651905793	Down	0.978029753254787	-	-	-	-	-
Unigene0027468	623.00	1.99	0.585	-1.76625990096024	Down	0.970808791784806	K05692|1|4e-29|129|crg:105343117|actin beta/gamma 1	GO:0043232	GO:0005524//ATP binding;GO:0032550	-	gi|762130942|ref|XP_011448623.1|/2.99616e-28/PREDICTED: actin-2-like [Crassostrea gigas]
Unigene0029979	470.00	4.785	1.58	-1.59859436630892	Down	0.924466332609172	K01389|1|2e-18|93.6|cmk:103176796|neprilysin [EC:3.4.24.11];K08635|2|3e-18|92.4|xma:102226632|membrane metallo-endopeptidase-like 1	-	-	-	gi|762160740|ref|XP_011418584.1|/4.66143e-64/PREDICTED: neprilysin-like [Crassostrea gigas]
Unigene0025827	732.00	1.315	5.845	2.15214022523935	Up	0.874136176651327	-	-	-	-	gi|762135856|ref|XP_011451183.1|/1.11006e-07/PREDICTED: uncharacterized protein LOC105344953 [Crassostrea gigas]
Unigene0017101	1890.00	69.145	176.815	1.35454383376206	Up	0.999998869059177	K16686|1|5e-83|311|crg:105338884|scaffold protein salvador	-	-	-	gi|405972804|gb|EKC37552.1|/4.2176e-99/salvador-like protein 1 [Crassostrea gigas]
Unigene0015843	2334.00	1.235	0.58	-1.09038623645711	Down	0.883492969751283	-	-	-	-	-
Unigene0023742	897.00	3.04	1.14	-1.41503749927884	Down	0.93181957215318	-	-	-	-	-
Unigene0000310	370.00	64.49	25.46	-1.34084305030604	Down	0.978626440983817	-	-	-	-	gi|762168620|ref|XP_011422692.1|/8.12765e-29/PREDICTED: cell adhesion molecule 2-like [Crassostrea gigas]
Unigene0028578	558.00	63.835	28.165	-1.18044418252506	Down	0.979035065950757	K19363|1|8e-54|211|crg:105332781|lipopolysaccharide-induced tumor necrosis factor-alpha factor	GO:0016021//integral component of membrane	-	-	gi|366096041|gb|AEX08893.1|/5.14163e-54/LPS-induced TNF-alpha factor [Cipangopaludina chinensis]
Unigene0020028	1307.00	1.925	0.54	-1.8338271334188	Down	0.950605698958362	K15837|1|7e-52|207|aam:106499731|G-protein signaling modulator 2	-	-	-	gi|762153134|ref|XP_011414593.1|/0/PREDICTED: tetratricopeptide repeat protein 28-like isoform X3 [Crassostrea gigas]
Unigene0006630	3348.00	38.135	16.33	-1.22359090885818	Down	0.977920796306237	K04675|1|0.0|1051|crg:105345020|activin receptor type-1 [EC:2.7.11.30]	-	-	-	gi|762136081|ref|XP_011451303.1|/0/PREDICTED: activin receptor type-1-like isoform X1 [Crassostrea gigas]
Unigene0014794	3009.00	10.63	3.98	-1.41730126098746	Down	0.963709556395152	K19930|1|0.0|1369|crg:105342877|SRC kinase signaling inhibitor 1	-	-	-	gi|762130237|ref|XP_011448250.1|/0/PREDICTED: coiled-coil domain-containing protein CG32809-like isoform X3 [Crassostrea gigas]
Unigene0020740	1212.00	4.465	1.42	-1.65276924561654	Down	0.949527595362458	-	GO:0016021//integral component of membrane	-	-	gi|762140359|ref|XP_011453347.1|/4.09646e-72/PREDICTED: filaggrin-like isoform X4 [Crassostrea gigas]
Unigene0000142	383.00	12.47	4.48	-1.47689082777207	Down	0.976775502317831	-	-	-	-	-
Unigene0026500	686.00	3.475	0.455	-2.93307452741217	Down	0.964519824515002	-	-	-	-	gi|405966040|gb|EKC31365.1|/1.54633e-106/Expansin-yoaJ [Crassostrea gigas]
Unigene0000120	1904.00	1.76	0.765	-1.20204377594465	Down	0.881758799474692	K14297|1|1e-22|110|ola:101162063|nuclear pore complex protein Nup98-Nup96;K17601|2|7e-19|98.2|soc:105197099|WD repeat-containing protein 81;K14401|3|3e-17|92.8|pxy:105386838|cleavage and polyadenylation specificity factor subunit 1;K08103|4|2e-15|86.7|ola:101158495|heparan sulfate 6-O-sulfotransferase HS6ST3 [EC:2.8.2.-];K10279|5|1e-14|75.9|fch:102052849|F-box and leucine-rich repeat protein 13	-	-	-	gi|762127528|ref|XP_011446850.1|/0/PREDICTED: uncharacterized protein LOC105341816 [Crassostrea gigas]
Unigene0010941	202.00	17.225	5.63	-1.61329715551142	Down	0.968009675472335	-	-	-	-	-
Unigene0025411	760.00	4.25	39.625	3.22087618888907	Up	0.99473698564879	-	-	-	-	-
Unigene0024034	868.00	10.38	4.31	-1.26804666926878	Down	0.927913152075724	K11265|1|3e-149|530|crg:105344201|adenylate cyclase 10 [EC:4.6.1.1]	-	-	-	gi|762133937|ref|XP_011450184.1|/2.0311e-148/PREDICTED: adenylate cyclase type 10-like isoform X2 [Crassostrea gigas]
Unigene0021036	1174.00	12.755	6	-1.08802849310659	Down	0.950778021975016	K02516|1|0.0|736|crg:105323137|type II protein arginine methyltransferase [EC:2.1.1.320]	-	GO:0008168//methyltransferase activity;GO:0016741	GO:0035246//peptidyl-arginine N-methylation;GO:0008213	gi|762164209|ref|XP_011420415.1|/0/PREDICTED: protein arginine N-methyltransferase 5-like isoform X2 [Crassostrea gigas]
Unigene0021701	1097.00	8.69	2.87	-1.59830544013871	Down	0.971359001791283	K20245|1|3e-34|148|aag:AaeL_AAEL008827|brother of ihog	-	-	-	gi|762089992|ref|XP_011427357.1|/4.29485e-179/PREDICTED: interference hedgehog-like [Crassostrea gigas]
Unigene0009234	1213.00	8.97	4.465	-1.00644780979804	Down	0.957057991708073	-	-	-	-	gi|762150744|ref|XP_011413337.1|/4.8428e-57/PREDICTED: uncharacterized protein LOC105318101 [Crassostrea gigas]
Unigene0020921	1183.00	1.85	0.43	-2.10511670581421	Down	0.96627928103027	-	-	-	-	gi|762089113|ref|XP_011426894.1|/1.05352e-16/PREDICTED: coiled-coil domain-containing protein 162-like, partial [Crassostrea gigas]
Unigene0030619	228.00	48.45	21.29	-1.18632071585015	Down	0.966614679862969	-	-	-	-	-
Unigene0031883	230.00	1.04	4.835	2.21693236133575	Up	0.850741683471623	-	-	-	-	gi|762126865|ref|XP_011446497.1|/7.33976e-14/PREDICTED: tetratricopeptide repeat protein 32-like [Crassostrea gigas]
Unigene0022173	1047.00	1.56	0.68	-1.19793937761191	Down	0.945787936245512	K19326|1|7e-171|602|crg:105329300|nesprin-1	-	-	-	gi|762092721|ref|XP_011428795.1|/5.74013e-170/PREDICTED: nesprin-2-like isoform X2 [Crassostrea gigas]
Unigene0010261	869.00	19.01	9.21	-1.04548547055722	Down	0.916039169879242	-	-	-	-	-
Unigene0005249	247.00	4.575	1.63	-1.48889977894033	Down	0.968106636239226	-	-	-	-	-
Unigene0018638	1524.00	8.49	4.185	-1.02053693100269	Down	0.917398774101015	-	-	-	-	gi|405975387|gb|EKC39953.1|/1.7546e-09/Uncharacterized protein C3orf32 [Crassostrea gigas]
Unigene0000592	711.00	5.865	2.045	-1.52003026508676	Down	0.913995416886289	-	-	-	-	-
Unigene0006507	550.00	0.79	3.24	2.03606925470752	Up	0.844831403925345	-	-	-	-	-
Unigene0001961	1967.00	0.345	1.905	2.46512273071515	Up	0.900164563839974	-	-	-	-	-
Unigene0020594	1230.00	11.01	4.365	-1.33476090993493	Down	0.956174060685531	K05202|1|0.0|644|crg:105327397|glutamate receptor, ionotropic kainate 2;K05200|2|2e-86|322|crg:105327395|glutamate receptor 4;K05201|3|9e-57|223|cfa:487719|glutamate receptor, ionotropic kainate 1	GO:0016020//membrane	GO:0005216//ion channel activity	-	gi|762087709|ref|XP_011426153.1|/0/PREDICTED: glutamate receptor ionotropic, kainate 5-like isoform X1 [Crassostrea gigas]
Unigene0020102	1296.00	0.285	4.42	3.95501254522669	Up	0.911789148467248	K17341|1|2e-09|65.9|sko:102806401|hemicentin;K07891|2|9e-07|57.4|aqu:100631584|Ras-related protein Rab-22	-	-	GO:0009987//cellular process	gi|762112254|ref|XP_011438859.1|/2.88771e-138/PREDICTED: uncharacterized protein LOC105336311 [Crassostrea gigas]
Unigene0015174	2696.00	14.28	5.54	-1.36603809797991	Down	0.970754619198982	K11140|1|0.0|547|lgi:LOTGIDRAFT_238559|aminopeptidase N [EC:3.4.11.2]	-	-	-	gi|762124202|ref|XP_011445107.1|/0/PREDICTED: uncharacterized protein LOC105340635 isoform X2 [Crassostrea gigas]
Unigene0015795	2369.00	7.585	2.91	-1.38213002733875	Down	0.966031640948625	K14443|1|8e-146|520|crg:105325609|protein Tob/BTG	-	-	-	gi|762170256|ref|XP_011423551.1|/6.71776e-145/PREDICTED: protein Tob1-like [Crassostrea gigas]
Unigene0007021	1348.00	2.195	6.12	1.47931071315729	Up	0.802624514566765	K16769|1|0.0|769|crg:105336686|cytoskeleton-associated protein 2;K15076|3|8e-08|60.8|obi:106869398|transcription elongation factor B, polypeptide 3;K04574|4|5e-06|55.1|acs:103280521|neurofilament heavy polypeptide	-	-	-	gi|762113321|ref|XP_011439417.1|/0/PREDICTED: cytoskeleton-associated protein 2-like [Crassostrea gigas]
Unigene0010476	675.00	341.995	170.745	-1.00213190085584	Down	0.939055503470447	-	-	-	-	gi|405963512|gb|EKC29077.1|/2.58087e-26/hypothetical protein CGI_10016248 [Crassostrea gigas]
Unigene0022607	1005.00	15.65	33.82	1.11171400259	Up	0.930596234512194	-	-	-	-	gi|762094174|ref|XP_011429563.1|/9.65396e-135/PREDICTED: uncharacterized protein LOC105329815 [Crassostrea gigas]
Unigene0013355	937.00	2.15	0.875	-1.29698173775713	Down	0.90993889016619	-	-	-	-	gi|762110106|ref|XP_011437731.1|/1.01546e-127/PREDICTED: uncharacterized protein LOC105335518 [Crassostrea gigas]
Unigene0011720	345.00	4.76	0.48	-3.30985526258679	Down	0.991392327087882	K18085|1|2e-25|115|sko:102804649|myotubularin-related protein 10/11/12;K18439|2|5e-14|78.2|sko:102807377|Arf-GAP with Rho-GAP domain, ANK repeat and PH domain-containing protein 1	-	-	-	gi|762116383|ref|XP_011441022.1|/5.73527e-30/PREDICTED: uncharacterized protein LOC105337821 [Crassostrea gigas]
Unigene0004929	318.00	1.25	0.01	-6.96578428466209	Down	0.998428267530146	-	-	-	-	-
Unigene0032211	729.00	11.66	5.82	-1.00247673029221	Down	0.944671789422048	-	-	-	-	-
Unigene0012239	520.00	22.73	6.455	-1.81610868351066	Down	0.980067056624713	-	-	-	-	-
Unigene0012267	797.00	3.85	1.1	-1.8073549220576	Down	0.937825645147064	-	-	-	-	gi|762096265|ref|XP_011430655.1|/3.48805e-16/PREDICTED: protein SPEC3-like [Crassostrea gigas]
Unigene0028659	553.00	3.7	1.805	-1.03552643362914	Down	0.895283173039841	K06054|1|5e-86|318|crg:105333242|hairy and enhancer of split 1;K09090|4|2e-19|97.1|api:100162550|hairy and enhancer of split, invertebrate	-	-	-	gi|405978821|gb|EKC43182.1|/4.51886e-87/Transcription factor HES-1 [Crassostrea gigas]
Unigene0001570	1327.00	6.23	1.145	-2.44388456492706	Down	0.974452032884348	K06240|1|2e-40|169|crg:105335256|laminin, alpha 3/5	-	-	-	gi|405969732|gb|EKC34685.1|/1.78991e-39/Laminin subunit alpha [Crassostrea gigas]
Unigene0013539	6917.00	2.55	1.14	-1.16146342269412	Down	0.929373899278497	K18401|1|1e-19|102|acs:100558460|KAT8 regulatory NSL complex subunit 2;K10352|2|1e-10|73.2|aqu:100641452|myosin heavy chain;K11499|3|4e-10|71.2|shr:100934971|centromere protein F;K20286|4|5e-10|70.9|tca:657950|TATA element modulatory factor	-	-	-	gi|762096459|ref|XP_011430762.1|/0/PREDICTED: uncharacterized protein LOC105330625 isoform X2 [Crassostrea gigas]
Unigene0020994	1176.00	2.445	0.6	-2.02680005934372	Down	0.976636845628703	K08041|1|0.0|563|crg:105340585|adenylate cyclase 1 [EC:4.6.1.1]	GO:0044464;GO:0016020//membrane	GO:0016849//phosphorus-oxygen lyase activity	GO:0009190//cyclic nucleotide biosynthetic process	gi|762124025|ref|XP_011445013.1|/0/PREDICTED: adenylate cyclase type 1-like [Crassostrea gigas]
Unigene0030467	376.00	12.71	5.375	-1.24162737052814	Down	0.96670202321501	-	-	-	-	-
Unigene0011898	221.00	127.405	13.57	-3.23092927129825	Down	0.981384348400638	-	-	-	-	gi|762112222|ref|XP_011438840.1|/6.22454e-29/PREDICTED: uncharacterized protein LOC105336293 [Crassostrea gigas]
Unigene0030679	565.00	1.54	0.645	-1.25555928527165	Down	0.902407602479473	-	-	-	-	-
Unigene0030966	2647.00	35.67	11.98	-1.57408330767803	Down	0.978104141010113	K10361|1|0.0|1070|crg:105345954|myosin XV	-	-	-	gi|762138665|ref|XP_011452665.1|/0/PREDICTED: unconventional myosin-XV-like isoform X15 [Crassostrea gigas]
Unigene0010883	1651.00	1.035	0.365	-1.50366239861931	Down	0.952446039961831	K19607|1|1e-08|63.9|dre:557752|X-linked retinitis pigmentosa GTPase regulator;K13165|2|6e-08|61.6|gfr:102043040|splicing factor, arginine/serine-rich 12;K15177|4|3e-07|59.3|phu:Phum_PHUM449610|RNA polymerase-associated protein LEO1	-	-	-	gi|762105010|ref|XP_011435057.1|/1.01182e-154/PREDICTED: zinc finger CCCH domain-containing protein 13-like isoform X9 [Crassostrea gigas]
Unigene0013254	621.00	11.895	24.095	1.01837852931485	Up	0.891644268686196	K01115|1|2e-75|283|crg:105332889|phospholipase D1/2 [EC:3.1.4.4]	-	-	-	gi|762102839|ref|XP_011433923.1|/1.59881e-74/PREDICTED: phospholipase D1-like isoform X6 [Crassostrea gigas]
Unigene0012010	304.00	2.865	0.56	-2.3550364066993	Down	0.946550896890285	-	-	-	-	gi|762127623|ref|XP_011446899.1|/5.19003e-15/PREDICTED: leucine-rich repeats and immunoglobulin-like domains protein 1 isoform X3 [Crassostrea gigas]
Unigene0005622	560.00	11.655	26.805	1.20155313063378	Up	0.900170923201799	K00512|1|7e-79|294|crg:105346187|steroid 17alpha-monooxygenase / 17alpha-hydroxyprogesterone aldolase [EC:1.14.14.19 4.1.2.30]	-	GO:0016491//oxidoreductase activity;GO:0005488//binding	-	gi|762139278|ref|XP_011452983.1|/5.20417e-78/PREDICTED: steroid 17-alpha-hydroxylase/17,20 lyase-like [Crassostrea gigas]
Unigene0028074	583.00	3.825	1.705	-1.16568800855584	Down	0.90063917217052	-	-	-	-	-
[truncated: 2,645 more rows]
